# Supplementary material for: Gain-of-function p53 mutants have widespread genomic locations partially overlapping with p63
Source: Oncotarget. 2012 Feb 22;3(2):132–43. doi: 10.18632/oncotarget.447 (PMC3326644; doi:10.18632/oncotarget.447)
Supplement: Supplementary file 1 [file oncotarget-03-132-s001.xls]

## Sheet: expression data
genes downregulated after p53 silencing			genes upregulated after p53 silencing
SYMBOL	FC_Sh SiR_p53/Sh SCR		SYMBOL	FC_Sh SiR_p53/Sh SCR
LOXL4	-20.4878		MXRA5	7.91681
LEMD1	-11.939		CDKN3	7.83626
CCL22	-10.9228		AGR2	7.46754
INSIG1	-10.5908		CEP55	7.29635
LPIN1	-8.89703		TOP2A	7.03408
TP53INP2	-8.79949		DLGAP5	7.00933
IL1F9	-8.66712		CDC45L	6.8627
UBD	-8.52519		CDC20	6.79092
ALDOC	-8.15824		PTHLH	6.42628
MMP1	-7.97163		NCAPG	6.38953
TSC22D3	-7.08772		LOC644844	5.85277
ARSI	-7.08634		KIF20A	5.74188
CLIC3	-6.94601		FAM83D	5.65301
SPRR1B	-6.79197		ASPM	5.56919
MAFF	-6.70235		LOC729816	5.51218
C13orf15	-6.21884		LOC399942	5.47299
LINCR	-5.91196		CCNA2	5.29032
LOC645638	-5.88503		CCNB2	5.21577
FOXJ1	-5.86509		DKK1	5.20843
ZNF165	-5.81461		ANLN	5.0561
HSPC159	-5.69374		CLCA2	4.91913
PIK3IP1	-5.63794		RRM2	4.78347
TGM5	-5.61129		KPNA2	4.70417
NPC1	-5.57441		FEN1	4.69023
TINAGL1	-5.56325		MCM6	4.68876
RAB8B	-5.5517		HPGD	4.66785
ECM1	-5.53102		MCM3	4.65033
GPR109A	-5.51538		DNMT1	4.64561
IL32	-5.51001		PFKFB3	4.63669
MARCKSL1	-5.39474		SLCO2A1	4.5412
RNF39	-5.36831		OLFM4	4.49009
CDKN1C	-5.2242		CDC2	4.43352
SAA4	-5.2092		TYMS	4.2873
KLHL21	-5.16585		CDCA5	4.27877
ELOVL5	-5.1462		TRIP13	4.25919
IFFO2	-5.12364		DARS2	4.24186
SAA2	-5.11456		CCNB1	4.19137
ADA	-5.07037		RRP15	4.18721
MTHFR	-4.94749		AURKA	4.18194
MXD1	-4.89654		C17orf97	4.12819
MMP13	-4.88984		PBK	4.10628
SAA1	-4.7738		CENPF	4.08717
GPR175	-4.77144		PRR15L	4.06881
LOC652968	-4.71806		PAPOLA	4.06534
CCL17	-4.68582		TMEM20	4.03607
HMGCS1	-4.66604		HNRNPM	4.01719
LONRF1	-4.59083		BUB1	4.01094
LOC100129668	-4.55986		ATP6V0E2	3.9948
GSK3B	-4.48722		FBP1	3.95642
LOC645313	-4.43951		NME1	3.88517
BAIAP2L2	-4.40388		RAD51AP1	3.84314
MVD	-4.39885		CLEC3A	3.84167
SPRR2G	-4.33219		ALDH1A1	3.77728
MIR205	-4.28037		HMMR	3.72917
RHCG	-4.26641		TOMM40	3.68392
TNFSF9	-4.25302		EFNB2	3.68384
PDZK1IP1	-4.23839		UROS	3.66335
SC4MOL	-4.19374		FBN2	3.65835
CYP4F11	-4.15967		CTPS	3.58847
LRRC8A	-4.13673		GINS2	3.57478
ZP3	-4.02787		PSME3	3.56533
CCBL1	-4.00176		E2F2	3.55938
C10orf10	-3.9933		CDH2	3.55447
RNY5	-3.97526		HNRPM	3.52912
SNHG12	-3.91535		UBE2C	3.52422
SLC16A3	-3.90026		SGPP1	3.50906
TNF	-3.89486		TSPAN8	3.50412
SNORD31	-3.89157		CHEK1	3.49723
KRT16	-3.88748		KIF11	3.49336
SERPINB3	-3.8869		STAMBPL1	3.49291
CYP1A1	-3.86129		FBXO5	3.48792
LOC650517	-3.85915		EFHA1	3.4792
ARID3B	-3.83973		TACC3	3.46786
YPEL3	-3.76678		PRIM1	3.45554
LPCAT4	-3.75037		FANCI	3.43117
LOC729252	-3.74426		LOC728188	3.4226
WIPI1	-3.74058		MYO5C	3.40209
C10orf105	-3.73237		HERC6	3.39986
TSPAN5	-3.73082		ACADM	3.38963
MGC12982	-3.70554		OIP5	3.37786
TRIP10	-3.69921		AIMP2	3.37345
MGC102966	-3.67171		NDC80	3.3587
LMTK3	-3.66211		NETO2	3.3577
WNT7A	-3.65313		AURKB	3.3418
CYBASC3	-3.65126		MX1	3.33737
FAM49A	-3.65122		PRMT6	3.33013
PNCK	-3.63468		CDCA3	3.3278
PHF1	-3.61809		HIST1H4H	3.30215
PRODH	-3.60238		PLEKHA9	3.30186
LOC400578	-3.60085		HSPH1	3.2858
PHYHD1	-3.59239		MCM10	3.26744
HLA-E	-3.59202		C1QBP	3.26608
CAMK2A	-3.58482		ACAT1	3.25616
PRSS22	-3.58065		CKAP2L	3.22917
GFPT2	-3.58046		PAFAH1B1	3.22707
FAM84B	-3.57743		RHOU	3.22627
IDI1	-3.56131		LOC100129086	3.20655
HAS3	-3.55882		PPM1H	3.20364
WNT4	-3.55739		DOCK8	3.19301
ARHGAP30	-3.55547		CCDC58	3.18947
SPRR1A	-3.5463		ANXA8L1	3.18748
HSPBL2	-3.5353		PRDX3	3.18675
FEM1B	-3.53153		CYB5D1	3.17893
PSTPIP2	-3.51643		LXN	3.15944
VAMP5	-3.51145		ANXA8L2	3.15894
GRB7	-3.5068		LOC653874	3.1572
FAM89B	-3.47447		POLR3B	3.13617
TPST2	-3.47439		ZWILCH	3.12857
CRTAC1	-3.40725		C11orf82	3.12383
STX1A	-3.40528		LOC651816	3.11119
TMBIM1	-3.39048		CTGF	3.10402
PIM1	-3.38073		C16orf33	3.10133
ABTB1	-3.36048		DBNL	3.09229
MMP7	-3.35974		KIFC1	3.07873
TBC1D10A	-3.30591		ZNF252	3.07768
MICA	-3.30435		BAMBI	3.07556
HNRPDL	-3.30262		HSPA8	3.06976
CLK3	-3.29903		HNRPA2B1	3.0666
ITGA5	-3.29504		HJURP	3.04189
ANG	-3.29469		KRCC1	3.03165
RELB	-3.29048		CDCA7	3.02571
OLR1	-3.2646		COQ2	3.02187
SREBF1	-3.26344		PRC1	3.01584
CYP24A1	-3.26106		ALG8	3.0072
TEF	-3.24927		SMAD6	2.97715
LOC100128918	-3.23619		GNG12	2.97612
DHCR7	-3.23533		LGALS3BP	2.97525
FOXK1	-3.23305		ZMPSTE24	2.96436
ZBTB43	-3.22237		RRS1	2.95623
IGFN1	-3.21934		POLE2	2.9542
STX11	-3.2183		FOXQ1	2.94757
APOBEC3B	-3.20903		TPX2	2.9468
TMEM132A	-3.20853		ALS2CR4	2.94447
TMEM154	-3.20427		TUBA1B	2.93419
RNASE4	-3.19553		SLC25A13	2.93236
IL23A	-3.18306		MYH10	2.92073
APOBEC3A	-3.15412		LTV1	2.90961
SIAE	-3.14731		TIMELESS	2.89825
SOD2	-3.12752		SAMD9L	2.89451
PLAU	-3.12005		TUBB3	2.88814
LOC100130837	-3.10883		TK1	2.87536
RND1	-3.10099		MAT2A	2.87481
ADAM8	-3.09758		LOC732007	2.8549
FLJ90086	-3.09719		TMEM14A	2.85282
BIK	-3.09592		CLDN8	2.85162
NRG2	-3.09036		CENPA	2.84345
DDIT3	-3.07294		SEPHS1	2.83822
CACNG1	-3.0661		DUT	2.82276
ARTN	-3.06157		LMO4	2.81974
GRAMD3	-3.06118		BMPR2	2.8176
GPR37L1	-3.05145		ZC3H4	2.8175
C20orf111	-3.05092		ASF1B	2.81119
ITPKC	-3.03733		MAFB	2.79578
SERPINB4	-3.02264		CENPK	2.79009
PVRL4	-3.02233		NEK2	2.78211
CEBPB	-3.01787		PEPD	2.77748
PHLDA3	-3.01178		MLF1IP	2.76694
MMP10	-3.00613		SAMD9	2.76188
REM2	-2.99389		ZNF362	2.75899
SOCS2	-2.993		POP1	2.75106
C1orf54	-2.98969		CEP78	2.74514
DBP	-2.98884		C1orf19	2.73073
LOC730323	-2.98686		URB2	2.72697
SIK1	-2.98646		SHMT1	2.71257
TMEM171	-2.98327		C5	2.70755
BAIAP2L1	-2.98314		CCNF	2.70388
KIF3C	-2.97806		RTN4IP1	2.69513
CA11	-2.97652		C12orf48	2.69298
MNT	-2.9654		PDSS1	2.69192
PRSS8	-2.95828		COPS3	2.68785
LCP1	-2.95608		UGT1A8	2.68644
CHD2	-2.94765		ZNF828	2.68597
DTX2	-2.94689		LOC652846	2.6834
EMP3	-2.94636		WDR92	2.68143
DENND2C	-2.93522		LOC653377	2.67386
SERPINB1	-2.92606		LOC727803	2.67353
MAP1S	-2.90543		LOC100130707	2.67203
RRAS	-2.90487		LOC644063	2.6646
LCAT	-2.90452		NT5E	2.6642
GABARAPL1	-2.89675		SAAL1	2.65931
ZNF467	-2.88906		KDELC2	2.65795
INO80C	-2.87929		DDX60	2.65571
EPHA2	-2.87219		LOC644774	2.65518
RASL12	-2.85808		PFAS	2.65512
LOC284293	-2.85125		LOC92755	2.65203
LAMC2	-2.85111		FUT4	2.65073
PI4KAP2	-2.84938		TYW3	2.6469
DPEP2	-2.84153		TSEN2	2.64312
PPP2R5B	-2.83492		LOC100132717	2.63794
C22orf36	-2.83262		WDR77	2.63536
NINJ1	-2.81991		PCCB	2.6333
ZFP36L1	-2.80748		CTTN	2.63017
ARG2	-2.80505		GINS3	2.62364
SLC27A1	-2.80171		COQ3	2.62161
EBI3	-2.80109		SLC35E3	2.61956
TRAFD1	-2.79912		FAM64A	2.61891
TNIP1	-2.7977		PGAM1	2.61184
BEND7	-2.79401		TMEM118	2.60948
CORO6	-2.78929		MALL	2.59792
DNAJB9	-2.78506		C12orf26	2.59667
POLD4	-2.77134		MAPK13	2.59597
CYTH3	-2.75947		KIF14	2.59566
CLDND2	-2.7584		SLC35B1	2.59558
PDGFB	-2.75728		CALB1	2.594
IDS	-2.73931		PARP1	2.59242
CD68	-2.7362		RUVBL1	2.59156
DUSP8	-2.73229		FIGNL1	2.57665
TIGA1	-2.73167		REEP3	2.57445
VAT1	-2.71971		ASB9	2.56418
FASN	-2.71586		CALM1	2.55736
IRX4	-2.70923		XAF1	2.55509
PFKFB2	-2.70564		FECH	2.55496
RNU86	-2.70303		MAD2L1	2.55344
IER5L	-2.70143		APITD1	2.55229
FAM129A	-2.69923		RANBP1	2.54007
PTAFR	-2.69831		TWF1	2.538
RAB11FIP4	-2.69634		LOC648526	2.53168
MBOAT2	-2.69366		POLQ	2.52899
SAT1	-2.69337		TUBA1A	2.52778
RRAGC	-2.69278		C1orf53	2.5263
NCRNA00219	-2.69196		MFSD1	2.52567
TMEM63B	-2.6903		SEC11C	2.52529
CBX6	-2.68271		KIF20B	2.52252
PNPLA2	-2.68029		KIAA0196	2.52079
LIPG	-2.67937		TAF9L	2.5194
RAD9A	-2.67849		FABP5L2	2.51896
GCNT3	-2.67592		C7orf50	2.51584
LOC100129890	-2.67236		LMNB1	2.51329
CDKN1A	-2.67032		HSD17B10	2.51014
CSF2	-2.66896		C15orf41	2.50894
LOC732075	-2.66784		USP18	2.50799
ABHD4	-2.66721		LOC730246	2.50178
TAF1D	-2.66559		DNAJC10	2.50133
BCL9L	-2.66199		BCAT1	2.49589
PI4K2A	-2.64163		CASC4	2.48942
TTC39C	-2.64005		MRPL1	2.48571
CA5B	-2.62855		RBM45	2.48378
LRRC32	-2.62433		THOC4	2.48246
PRICKLE3	-2.62051		GMNN	2.47914
LAYN	-2.61105		STXBP5	2.47704
WNK2	-2.60921		PCDH7	2.47411
LTBP4	-2.6036		LOC728643	2.47337
ADIPOR2	-2.60215		TUBA1C	2.47111
KLHL28	-2.59793		LOC100133511	2.46827
HLA-F	-2.59129		HLTF	2.46635
REV1	-2.59056		DCTPP1	2.46392
ABTB2	-2.58831		CDCA2	2.46323
ZMYM5	-2.58817		PIGK	2.46209
CDA	-2.58647		NR2F1	2.46159
C5orf32	-2.5853		HSPE1	2.45821
ADRB2	-2.57795		VTCN1	2.45694
BHLHB2	-2.57475		LOC389049	2.4552
HOMER2	-2.56989		MRPL52	2.45513
KANK2	-2.56874		ATP5G1	2.45019
NDRG2	-2.56844		LOC648210	2.44468
ZNF738	-2.56765		LOC402644	2.44361
ATG2A	-2.56443		PON2	2.44307
IGFL1	-2.5634		SYNCRIP	2.44261
UPK3B	-2.55785		NUSAP1	2.44189
PHLDA2	-2.55379		TROAP	2.44024
NAV2	-2.55303		KIF5B	2.43916
IRS2	-2.55282		BOP1	2.43837
ALOX12B	-2.55208		ADAM23	2.43214
ALDH3B2	-2.55034		DTL	2.42982
OVGP1	-2.55031		HMGCS2	2.42981
GBP2	-2.54498		DDX58	2.42734
SNORD104	-2.53797		SPA17	2.42705
GADD45B	-2.53767		MLKL	2.42351
VSIG8	-2.53736		AKR1B10	2.42202
LDLR	-2.53533		C19orf70	2.4163
SERPINB7	-2.53189		HERC5	2.4158
SFN	-2.52768		C3orf21	2.41287
RNF19B	-2.52411		OAS2	2.40989
DNAJB1	-2.52323		SUV39H1	2.40849
FHL3	-2.51204		MAMDC2	2.40742
KRT86	-2.51163		TIPIN	2.40648
TMEM40	-2.4943		FBXO28	2.40597
MAP3K9	-2.49272		MUDENG	2.40321
ULBP2	-2.48676		SMC2	2.40218
PCSK9	-2.48135		LDHB	2.39637
RHOQ	-2.47952		MGC40489	2.3956
TCP11L2	-2.47918		NCAPD2	2.3942
CD70	-2.47746		LOC100133923	2.39202
DDIT4	-2.4772		NQO1	2.39126
PLEKHG6	-2.47112		BCLAF1	2.38658
PMS2L4	-2.47016		VPS36	2.38457
HAPLN3	-2.46819		CENPN	2.38386
SNORD15A	-2.46676		BMP3	2.38244
KCNK5	-2.4628		LOC440063	2.38241
ACLY	-2.4603		KIF4A	2.38082
TICAM2	-2.45938		MAEA	2.37615
EML2	-2.45921		GPD1L	2.37602
ACSL1	-2.45782		DSCC1	2.37504
OGFRL1	-2.45725		STAT1	2.37443
FAM132A	-2.45237		MUC1	2.36693
CBLC	-2.45213		PPIL1	2.36553
PPP1R13L	-2.45138		LRPPRC	2.36501
WDR37	-2.45101		MCM5	2.3634
EIF1B	-2.44939		RACGAP1	2.36291
H1F0	-2.44879		LFNG	2.36034
CITED4	-2.44731		TTC27	2.35863
PPP3CC	-2.4472		WDR67	2.35765
PVRL2	-2.44658		FH	2.35755
LOC647993	-2.44365		TFB2M	2.35313
S100A14	-2.43998		FOXRED1	2.3514
ST3GAL3	-2.43985		UBE2Q1	2.3506
TNFRSF6B	-2.43902		SLC25A4	2.35026
CRTC2	-2.43514		CDC7	2.34888
LOC730994	-2.43317		CDK2AP1	2.34638
SRPX	-2.4303		MRPS28	2.34628
HSPC047	-2.42715		CCDC85A	2.34464
H1FX	-2.42684		SMC4	2.34172
KHNYN	-2.42483		LOC731751	2.33806
CDK9	-2.42412		ACOT11	2.3349
LTB	-2.42111		PSMA3	2.33486
SNORD89	-2.41876		CYCSL1	2.33302
SLC2A3	-2.41818		DLD	2.32457
DEFB4	-2.41132		PLOD2	2.32113
AKAP12	-2.40936		MAK16	2.31833
SOX9	-2.40684		POLR2L	2.31286
C5orf41	-2.40497		QDPR	2.30999
KPNA7	-2.4024		IDH1	2.30875
SHPK	-2.3966		MCM4	2.30761
KDSR	-2.39569		MNS1	2.30322
EVL	-2.3937		KLK13	2.30118
LOC653583	-2.39304		GRSF1	2.30074
HRK	-2.39113		WDR18	2.29905
LAMB2L	-2.38725		RFC3	2.29883
WASF2	-2.38479		HES5	2.29668
ICAM1	-2.38455		E2F7	2.29554
EFNB1	-2.38278		NCAPD3	2.29388
NCRNA00085	-2.382		SLC38A6	2.29287
SNORA24	-2.38163		RPP40	2.29093
C17orf48	-2.38138		LOC100133372	2.29076
ABHD3	-2.37644		GFM1	2.28921
PLA2G2A	-2.37396		TRMT5	2.28903
DAPK3	-2.37368		HYLS1	2.28497
MMP12	-2.37318		VRK1	2.28262
CD83	-2.36602		LOC100130561	2.28233
BMP2	-2.3652		TTK	2.27869
GABRP	-2.36324		REEP1	2.27752
ZNF581	-2.36076		IFI35	2.27348
GGA2	-2.35959		PUS7	2.27308
DCP2	-2.35777		CHMP2B	2.27273
ARHGEF5	-2.35245		HADH2	2.27262
ANO9	-2.35042		ANKRD1	2.27238
CD55	-2.34938		FLJ20718	2.27228
CCDC24	-2.34837		LOC728006	2.26955
TNKS1BP1	-2.3467		NOL11	2.26747
PRKAB2	-2.34594		LOC644877	2.26694
CGNL1	-2.34448		C9orf102	2.26129
RNASE7	-2.34339		PAICS	2.26055
RAP1GAP	-2.33896		LOC387934	2.25786
LOC284023	-2.33832		HECW2	2.25535
WFDC2	-2.3377		PAPSS2	2.25413
HLA-G	-2.3377		EPPB9	2.25249
CX3CL1	-2.33519		MRPL45	2.25102
PRKCI	-2.33152		CAP2	2.25038
TNFAIP2	-2.33133		MX2	2.2494
BEX2	-2.32803		NUDT5	2.24896
TMC6	-2.32665		TGFBR3	2.24294
PELI1	-2.32477		ZC3HC1	2.24249
KRT81	-2.32238		PDXP	2.24023
AVPI1	-2.32056		LOC731049	2.23988
CLN8	-2.32045		ACTL6A	2.23843
MAP2K2	-2.31901		RNASEH2A	2.23723
SNHG1	-2.31814		GTF2IP1	2.23625
TRIM11	-2.31736		C21orf33	2.23373
NBEAL2	-2.31116		SAC3D1	2.23362
LOC255783	-2.31074		BNIP3	2.23362
SLC39A2	-2.30897		NCLN	2.23317
FRMD8	-2.30822		G3BP1	2.23251
CBLB	-2.307		PSMG1	2.23196
CTSK	-2.30619		MAP3K8	2.23181
C11orf68	-2.30541		ABCG2	2.23155
SLPI	-2.30436		IFIT1	2.23
LOC100132585	-2.30313		CLEC16A	2.22708
KLK4	-2.29817		LOC730534	2.22649
SCN2B	-2.29734		C3orf14	2.22618
C18orf8	-2.29689		DDX54	2.22498
SQLE	-2.29654		C16orf75	2.22445
LOC338799	-2.29445		LCMT2	2.22352
MIR1978	-2.29429		LOC729964	2.22316
TICAM1	-2.28967		ADH7	2.2221
MVK	-2.28921		MELK	2.21359
EHBP1L1	-2.28823		C14orf142	2.21353
FAM171A1	-2.28802		GRWD1	2.20795
FCRLA	-2.28728		CNPY2	2.20587
MAP3K11	-2.286		TRIM22	2.20519
BDKRB1	-2.2858		HIGD1A	2.20478
SPINT1	-2.28416		HAND1	2.20387
TNFRSF10B	-2.2794		SERPINB5	2.20324
HLA-H	-2.27923		C10orf32	2.20277
ZBTB46	-2.27816		ZNF480	2.20052
PGLYRP4	-2.27756		EPDR1	2.19906
NAT6	-2.27603		PSMC4	2.19878
RAB11FIP5	-2.27554		DOLPP1	2.19801
TMC4	-2.27511		IPO5	2.19633
TBC1D3I	-2.27485		SARS2	2.19491
HCCA2	-2.27432		NBN	2.19389
EEF1A2	-2.27106		SLC25A12	2.19285
LOC644979	-2.26982		UBE3C	2.19256
DGCR2	-2.26856		C15orf23	2.19231
SNORD68	-2.26848		LOC646817	2.18858
FGFBP1	-2.2673		SSBP1	2.18776
RAB32	-2.2654		AP1S1	2.18417
LOC100131551	-2.26428		NDUFB6	2.18296
PLEKHH2	-2.26427		NOP56	2.18144
LOC648399	-2.26276		EEF2K	2.18062
SFRS16	-2.26173		SNRPF	2.18002
LOC120376	-2.26164		RFC4	2.17999
ProSAPiP1	-2.25194		CCDC71	2.17695
LOC401098	-2.25019		KIAA1598	2.1755
LOC100129550	-2.24986		PTGES2	2.17422
CCND2	-2.24653		LYPLAL1	2.1742
RHOV	-2.24444		DDAH1	2.17363
CAPNS2	-2.24334		BLM	2.17257
CGB5	-2.24277		C13orf3	2.17205
LOC285074	-2.24063		KIAA0090	2.17159
RBM33	-2.23849		CBX5	2.17095
RHOG	-2.23624		WDR4	2.17069
MAGT1	-2.23361		HMGN2	2.17001
LIF	-2.23251		LAP3	2.16938
CLCN6	-2.2275		CLASP2	2.16923
MKNK2	-2.22742		LMNB2	2.16672
ASMTL	-2.22644		ISG15	2.16562
TNFRSF10A	-2.22473		PTTG3P	2.16485
IRX2	-2.22335		RNFT1	2.16369
EFEMP2	-2.21981		CENPE	2.16315
CCDC93	-2.21863		OAS3	2.15719
DOCK6	-2.21851		ZBED5	2.15627
CAPN12	-2.21778		IPO7	2.15524
LOC400027	-2.21764		IL6	2.15062
DCXR	-2.21686		GPAA1	2.14989
SLC25A37	-2.21539		CD44	2.1484
FGD6	-2.21303		EDIL3	2.1483
TLCD1	-2.21259		FOXM1	2.14565
SPTA1	-2.21159		RBBP9	2.14555
NEU1	-2.20972		TIMM10	2.14539
TMEM91	-2.2083		DHX9	2.14518
ZFYVE19	-2.20611		KIF2C	2.14372
C6orf173	-2.20394		PTTG1	2.14262
LTBR	-2.2007		C20orf52	2.13984
ARL16	-2.19834		NCKAP1	2.13944
VPS37D	-2.19804		NCAPG2	2.13939
GOLGA2	-2.19735		IFI44	2.13635
TMEM55B	-2.19621		IDE	2.13435
MICB	-2.19574		SLC44A3	2.13142
TBC1D3G	-2.19287		CNTNAP2	2.13064
CCDC19	-2.19267		TPCN2	2.12779
SPRR2D	-2.19212		C16orf53	2.12657
SNORD13	-2.19161		ACN9	2.12542
IFRD1	-2.19142		NDUFB3	2.12486
CDC42EP5	-2.18954		OASL	2.12399
LOC641805	-2.18819		WDR61	2.12242
CYP2S1	-2.18709		CKAP2	2.11923
SMOX	-2.18362		PGAM4	2.11761
OSBPL11	-2.18148		FAM36A	2.11753
EFNB3	-2.1809		RB1	2.11573
ATP2B4	-2.18026		EXD2	2.11433
NUAK2	-2.17635		NUDT21	2.11215
IL1A	-2.17603		UGT1A6	2.10677
SNX33	-2.17383		FLOT2	2.10558
STK35	-2.17313		C9orf152	2.10332
DVL2	-2.17151		TXNDC14	2.10291
S1PR5	-2.17118		SPTBN1	2.10285
B3GNT8	-2.16883		TMEM45B	2.10167
LRRC28	-2.16593		LOC645436	2.10096
ARID3A	-2.16469		HSPD1	2.09988
LSS	-2.16361		CCDC56	2.09907
RN7SK	-2.16357		CCT5	2.0984
LYN	-2.16183		LOC100134189	2.09684
TBC1D8	-2.16176		PRDX4	2.09369
CEBPD	-2.16026		LIMCH1	2.09251
SH2D3A	-2.15863		ANGEL2	2.09235
C7orf53	-2.15486		LOC727761	2.0911
FA2H	-2.15321		CNKSR3	2.0908
SBNO2	-2.1512		B9D1	2.08916
CSTA	-2.1493		CCDC76	2.08914
TMOD1	-2.14884		LOC493869	2.08677
C6orf1	-2.14379		YWHAB	2.08587
LOC100134424	-2.14348		LANCL2	2.0838
EID2B	-2.14338		STRN3	2.08054
SQRDL	-2.1423		LOC148915	2.08014
LOC729279	-2.14197		TSPYL5	2.07932
KIAA0415	-2.13717		LACTB2	2.07913
RAB22A	-2.137		KCTD3	2.07841
C9orf167	-2.13552		PSPH	2.07773
CAMK2N1	-2.13535		DDX18	2.07414
KLHDC8B	-2.1337		HN1	2.07318
TP53	-2.13242		DPY19L1	2.07299
KIAA0247	-2.13217		SFPQ	2.07267
KRT17	-2.12782		LOC653226	2.06853
RABGGTB	-2.12707		SHROOM2	2.0683
CATSPER2	-2.12269		SEMA4D	2.06554
KRT17P3	-2.12136		VAV3	2.06355
LOC399491	-2.11749		LOC552889	2.06212
DRAM1	-2.11704		TMEM209	2.0614
RPTN	-2.11483		LOC653884	2.06135
IL1B	-2.11318		C9orf140	2.05795
SLC30A3	-2.11216		USP5	2.0574
CEL	-2.10664		PSMC5	2.05713
RHPN2	-2.10659		JMJD8	2.05641
GRPEL2	-2.10567		SPHK2	2.05624
LNX2	-2.10471		AKR1C3	2.05609
DAPK2	-2.10382		KNTC1	2.0538
SPIRE1	-2.10341		ABHD15	2.053
TMEM189	-2.10003		TPM1	2.05276
BET1L	-2.09658		RWDD4A	2.05099
MEF2D	-2.09566		ANXA4	2.05054
ZFAND3	-2.09539		PREPL	2.05001
LOC728454	-2.09447		PUS1	2.04978
DRD4	-2.09423		PCSK7	2.04969
TMEM159	-2.09282		MED27	2.04947
PPIL6	-2.09181		DPH2	2.04865
LOC647987	-2.09162		PPFIBP2	2.04856
PLEK2	-2.08701		GCLC	2.04816
GRINA	-2.08566		GBA	2.0475
LY6G6C	-2.08527		UBQLN3	2.04616
FAM65A	-2.08457		PTPN13	2.04547
SEMA3E	-2.08414		TOMM5	2.04483
SNAPC2	-2.08384		LOC649841	2.04245
VPS18	-2.08284		CPSF6	2.04003
SHROOM4	-2.08176		LOC642817	2.03944
RHBDL2	-2.08045		MRPL23	2.03939
C1orf61	-2.08033		RHOBTB3	2.03632
SLC25A29	-2.08024		HIST1H2AC	2.03527
WDR23	-2.07953		HPDL	2.0322
RPL12P6	-2.07939		AGA	2.02573
CXorf38	-2.07844		CPSF3	2.02544
STAP2	-2.07804		LOC643300	2.02447
LOC650803	-2.07758		MMACHC	2.02366
GSDMB	-2.07613		CYP4V2	2.02182
WNK4	-2.07613		TRAK2	2.02158
TNFRSF12A	-2.07439		SMPDL3A	2.01958
ARL8B	-2.07354		ANAPC7	2.01782
SAMD8	-2.07172		MAL	2.01658
AXL	-2.07141		CAT	2.01475
IRAK2	-2.06895		GNAQ	2.01003
SLC12A4	-2.06455		PDCL3	2.00977
POMZP3	-2.06446		CDCA8	2.00857
ZMYND15	-2.06216		CXCL6	2.00662
TMPRSS4	-2.06154		IFIT3	2.00581
ORAI3	-2.06129		BCL2L12	2.00579
SNORA57	-2.05949		TMEM4	2.00574
CYTH1	-2.0589		RPUSD2	2.00413
MT1F	-2.05613		GPAM	2.00399
TAOK1	-2.05599		TMEM177	2.00381
SNHG9	-2.05537		SPG3A	2.00377
LOC441019	-2.05507		NAT10	2.00218
FAM175A	-2.0534		LOC644214	2.0017
DENND3	-2.05202		LOC647307	2.00162
CYP51A1	-2.05003		ALDH9A1	2.00101
ENO2	-2.04972		VBP1	1.99994
SPINK1	-2.04968		ATP5G3	1.99908
C10orf47	-2.04966		LOC644033	1.99814
ANKRD9	-2.04873		HNRPK	1.99772
DEFB1	-2.04754		DNAJC9	1.99694
KIAA1539	-2.04465		EHF	1.99377
PBX4	-2.04402		ALG1L	1.99264
S100A8	-2.04249		HPRT1	1.99262
CAPN14	-2.04154		GOT1	1.99205
SAT2	-2.04133		NDUFA6	1.99192
PIP5K2B	-2.04048		METTL7A	1.99115
AK3	-2.0374		PIN4	1.99114
PKP2	-2.03494		KRT4	1.98937
TRIM38	-2.0345		C18orf10	1.98932
ABHD5	-2.03314		RPA3	1.98865
SERPINA3	-2.03306		CCDC86	1.9877
TMEM178	-2.032		POLA1	1.98712
LOC728809	-2.03012		C4orf27	1.98675
CMTM7	-2.02941		C12orf4	1.98569
KIAA0513	-2.02755		HRSP12	1.98534
RAG1AP1	-2.0267		SKA1	1.98464
MMP9	-2.02615		PGK1	1.98443
AHSA2	-2.02519		CDCA7L	1.98365
CXCR7	-2.02019		SUMF1	1.98317
SNORD99	-2.01938		PLK4	1.98171
CSNK1D	-2.01792		SEPT2	1.97834
SIPA1	-2.01784		ZNF428	1.97793
LOC100129211	-2.01724		SLC29A3	1.97738
FDFT1	-2.01704		LOC728877	1.97679
DUSP16	-2.01596		ATP5A1	1.97639
BBC3	-2.01574		SNRPD1	1.97551
GAST	-2.0151		ZNF512	1.97408
AKAP8L	-2.01484		GTSE1	1.9737
PISD	-2.01254		LOC285943	1.97364
MYH14	-2.01245		C12orf5	1.97317
RAET1L	-2.01135		PRKAR1B	1.97092
CD9	-2.01107		LOC653994	1.96995
CCBE1	-2.01084		ATIC	1.96991
ZNF143	-2.00981		LDHA	1.96989
LOC407835	-2.00807		MRPL47	1.96976
ISG20	-2.00801		DMAP1	1.96858
SLC5A1	-2.00681		LOC100128266	1.96657
MAD2L2	-2.00654		MCM7	1.96545
TBC1D17	-2.00651		ATP5C1	1.96544
GSTM2	-2.00606		BRCC3	1.96543
FAM131A	-2.00433		UBE2N	1.96233
MAP3K7IP3	-2.00433		FAM136A	1.96144
FNBP4	-2.00383		LEPROTL1	1.96067
KIAA1522	-2.00355		RAB15	1.96061
EDEM1	-2.00221		CYCS	1.96037
ETV4	-2.00187		NCBP1	1.95968
CRABP2	-2.00115		LOC652826	1.95869
C5orf38	-1.99982		C1orf74	1.95847
UNC119B	-1.99578		CDT1	1.95817
HIATL2	-1.99543		LOC645691	1.95812
FANCE	-1.99466		PDHB	1.957
HLA-B	-1.99454		NDRG3	1.95552
ALDH2	-1.99447		TFDP1	1.95542
FAM160B2	-1.993		DYNLL1	1.95517
RP5-1022P6.2	-1.99254		MRPL19	1.95504
PLK3	-1.99154		PIGM	1.95431
DCUN1D3	-1.98896		LMAN2L	1.95404
ETNK2	-1.98885		SNF8	1.95391
DHRS3	-1.98879		COQ5	1.95383
GADD45A	-1.98848		SASH1	1.95202
UBE2H	-1.98549		EIF2B3	1.95124
LOC100129232	-1.98505		NCOA5	1.94904
LOC100129982	-1.98494		CKS1B	1.94897
SNORA33	-1.98485		CCT6A	1.94749
ACD	-1.98228		MDH1	1.94636
PLEKHM2	-1.9819		KLF10	1.94514
RAI14	-1.98164		DLAT	1.94362
KLF9	-1.98132		THOP1	1.9435
CDK7	-1.981		CD109	1.94345
SNORA45	-1.97988		SNCG	1.94315
AXUD1	-1.97858		DERPC	1.9409
PPP2R5A	-1.97476		NDUFB2	1.94064
LOC643479	-1.97269		IMPAD1	1.94005
PLA2G4B	-1.97168		PPT1	1.93905
CDRT4	-1.97125		ATP5J2	1.93904
LOC220686	-1.97055		TSGA14	1.93866
UBR2	-1.97053		IMP3	1.93649
RELA	-1.9697		GRHL2	1.93584
STRA6	-1.96958		RNASET2	1.93553
ITPRIP	-1.96949		MRPS27	1.93551
CD82	-1.96907		PCF11	1.93471
GALR2	-1.96752		LOC440055	1.93456
RNF144B	-1.96723		NOMO3	1.9343
SH3PXD2A	-1.96639		STC1	1.93397
GOLPH3L	-1.96545		HCFC1	1.93343
KIAA1128	-1.96389		ITGB1BP1	1.93301
FAM107B	-1.9629		TTF2	1.93261
LOC100129362	-1.96286		UCA1	1.93122
MTF1	-1.96273		AKR1B15	1.93115
KIAA1949	-1.96113		C16orf59	1.93093
C1orf133	-1.96108		CMPK2	1.9301
WDR33	-1.96059		MTA2	1.92745
SERPINB10	-1.95979		CENPM	1.92587
RAB24	-1.95851		SYK	1.92226
PLXNB1	-1.95847		PYCR2	1.922
ALPK1	-1.95837		C11orf51	1.92192
C15orf39	-1.95755		SRPRB	1.92123
FAM190B	-1.9573		LEO1	1.92046
CCDC33	-1.95673		WDR51A	1.91879
LMOD3	-1.95448		ACAD9	1.91726
CD58	-1.95361		MIPEP	1.91709
LOC100190938	-1.95085		SIPA1L2	1.91707
LOC100132391	-1.94924		C6orf66	1.91696
FOXD1	-1.94898		NUP93	1.91525
CDH3	-1.94885		LOC100132323	1.91508
BEX4	-1.94867		SLC25A46	1.91507
NMB	-1.94862		CISD1	1.91421
CCNDBP1	-1.94843		RABEP1	1.91349
PRKD2	-1.94778		FAM102B	1.91336
LOC399900	-1.94741		ZNF594	1.91282
CCNL1	-1.94734		MRPL3	1.91231
SIX4	-1.94696		ALDH3A1	1.91126
REEP4	-1.94624		PPP1R3F	1.91111
FAM168B	-1.94559		LOC388654	1.90885
RILPL2	-1.94454		ZNF323	1.90844
B3GALT4	-1.94309		IFI27	1.90843
C9orf127	-1.94236		PRPS1	1.90814
EXTL3	-1.9401		RIN2	1.9069
FKBP14	-1.93935		MRPL16	1.9051
CST5	-1.93908		MRPL12	1.90501
ZNF394	-1.93882		EGR2	1.90475
SERTAD2	-1.93845		PNPO	1.90402
KLF13	-1.93714		LOC644863	1.90385
TPCN1	-1.93604		TMEM175	1.90332
KLHL24	-1.9359		PSMB6	1.90318
LOC100130835	-1.93589		EXOSC2	1.90215
GNB2	-1.93569		ZDHHC14	1.90213
PLXNA3	-1.93564		IFI6	1.90173
MAP1LC3B	-1.93549		LOC100131735	1.90144
ETNK1	-1.93517		PDE4D	1.901
SH3BP1	-1.93462		MAN2B2	1.8984
PKP1	-1.93401		BRMS1L	1.89834
ZNF133	-1.93371		ATP5O	1.89814
LOC644590	-1.93011		LARS	1.89792
DDR1	-1.92971		C6orf125	1.89719
DEDD2	-1.92949		TMEM97	1.89713
CCL20	-1.92789		UBE2D4	1.89672
MSL1	-1.92721		PPP1R13B	1.89663
SIN3B	-1.92602		S100A4	1.89624
SLC25A36	-1.92599		TIMM22	1.8944
SNORA70	-1.92577		UQCRQ	1.89438
HMGCR	-1.92575		SFXN4	1.8941
SLC20A1	-1.92539		LAMP1	1.89393
POLG	-1.92532		SOD1	1.89369
LOC100128288	-1.92376		CCDC99	1.89318
HSPC268	-1.92363		LOC253039	1.89301
CCDC45	-1.92297		WDR36	1.89282
CCDC28A	-1.92294		DECR1	1.89228
NANOS3	-1.9226		ISG20L1	1.89194
FLJ35390	-1.92176		TUBG1	1.89167
AKR1D1	-1.91987		EIF4G2	1.89118
TMEM120A	-1.91879		HIRIP3	1.89032
PBX2	-1.91817		STAM2	1.88923
MFGE8	-1.91569		C3orf26	1.88893
BCL3	-1.91488		MTBP	1.88887
LOC440030	-1.91475		DNAJC11	1.88878
SBSN	-1.91428		MRPS33	1.88675
SOX4	-1.9133		DDX46	1.88598
LOC100127975	-1.91278		HDHD1A	1.88479
OAT	-1.91082		AP1M1	1.88474
LRRC37B2	-1.91021		BRCA1	1.88382
CLDN7	-1.91015		C16orf74	1.88304
CXorf40B	-1.90992		IREB2	1.88248
LOC100134584	-1.90898		NR2F2	1.88219
LOC284988	-1.90893		LOC100129585	1.88188
COL22A1	-1.90878		DNAJA3	1.88114
CYLN2	-1.90815		C20orf29	1.87844
KRTCAP3	-1.90793		CECR5	1.87771
IPO13	-1.90732		FERMT1	1.87752
OGFR	-1.90651		MGST2	1.87676
TUBB2B	-1.90621		KRR1	1.87649
TRIM47	-1.90509		FKBP3	1.87572
ZNF69	-1.90433		C11orf46	1.87478
LOC729500	-1.90425		NSUN2	1.874
MFSD10	-1.90301		GGT6	1.87264
LOC202781	-1.90249		RDH10	1.87252
LOC100133516	-1.90168		ARPC3	1.87232
C1orf50	-1.90145		LOC128192	1.87073
MGC71993	-1.90066		TMEM14B	1.87038
NCF2	-1.89999		STIL	1.87003
CCDC127	-1.89738		P2RX6	1.86968
SNORA8	-1.89718		PHTF1	1.86942
ZKSCAN1	-1.89713		PSMA2	1.86913
GRAMD1A	-1.89657		HTRA1	1.8684
BASP1	-1.89653		CTSC	1.86749
SNORD36A	-1.89644		ATP5J	1.86702
INDO	-1.89623		SMARCAD1	1.86503
LOC727900	-1.89441		PLA2G10	1.86388
FBXL12	-1.89088		TARBP1	1.86284
EBP	-1.89088		MKI67	1.86224
MYO18A	-1.89036		ZNHIT6	1.8608
ZNF385A	-1.8902		RBMX	1.85974
XRCC2	-1.88932		RAGE	1.8597
TLE2	-1.88914		FAM122B	1.85951
CRY2	-1.88866		CBWD5	1.85943
LRAP	-1.8886		NSF	1.85866
ZMAT3	-1.88763		TMEM185B	1.85862
ATHL1	-1.88612		IFNAR1	1.85727
MIR21	-1.88524		NUP133	1.85723
DHPS	-1.88482		C13orf27	1.85717
PAPPA	-1.88435		LOC643856	1.85673
ELF3	-1.8832		PEBP1	1.85569
HSD17B7	-1.88309		KTELC1	1.85567
LOC644132	-1.88271		PCSK5	1.85359
ODF3B	-1.88218		MRPS35	1.85166
ZNF259	-1.88142		C17orf80	1.85151
LPAR5	-1.8793		GLE1	1.85142
ZYX	-1.87795		SLC7A5	1.8509
RAB43	-1.87585		SLC44A1	1.85063
PSCD1	-1.87414		DIS3L	1.85024
CGN	-1.87253		RAN	1.84803
PLAUR	-1.87104		PRTFDC1	1.84798
DAG1	-1.86906		TRIB2	1.8476
CYB561D1	-1.86871		TCP1	1.84657
SPIN4	-1.86794		EVI1	1.84606
REL	-1.86781		CHSY1	1.84336
MLF1	-1.86709		ZNF462	1.84334
FAM117A	-1.86696		RPN2	1.8433
TSC22D4	-1.86566		SPC24	1.84305
TMEM106A	-1.86514		SFRS1	1.843
CMTM8	-1.86218		HIST1H3H	1.8422
LOC100130053	-1.86131		TWISTNB	1.84171
CCL7	-1.86129		ACACB	1.84055
HAMP	-1.86045		PKMYT1	1.84037
CCL2	-1.85949		SUCLA2	1.83955
GFOD1	-1.8589		SLC15A3	1.83899
CSNK2A2	-1.85702		GNPAT	1.83855
PLD2	-1.85656		CCL5	1.83781
LOC100134053	-1.85459		PGBD1	1.83736
ESPN	-1.85427		TMTC3	1.83693
STAT5A	-1.85383		UROD	1.83671
LOC347292	-1.85373		LOC653147	1.83589
GLUD1	-1.85314		EMG1	1.83587
DDAH2	-1.85257		LASS6	1.83563
RNPEP	-1.85139		CALD1	1.8354
C3orf34	-1.85042		ACP6	1.83499
C5orf51	-1.8501		C8orf38	1.83491
LYPD3	-1.84819		CSTF2	1.83456
YIPF6	-1.84791		AGPAT5	1.8345
TMEM41B	-1.84763		ZNF30	1.83448
STARD3	-1.84691		ANAPC5	1.83407
NPLOC4	-1.84678		HINT2	1.83393
RTN4R	-1.84677		UBE2T	1.83365
USMG5	-1.84667		MAGOHB	1.83296
RNASEK	-1.84557		LOC649970	1.83287
AKAP13	-1.84526		HSP90AA1	1.83229
SEPW1	-1.84512		MED22	1.83156
LOC441087	-1.84473		FUBP1	1.83085
AAMP	-1.84458		SRP14P1	1.83047
FSTL3	-1.84412		C20orf30	1.83042
AGTRAP	-1.84403		PLA2G4F	1.82958
SYNGR3	-1.84362		LOC642975	1.82894
TSC22D1	-1.84306		MRPS7	1.8277
CFB	-1.84233		OSMR	1.82688
TMEM17	-1.84092		TOR3A	1.82583
FLJ22795	-1.8398		LOC88523	1.82535
DMBX1	-1.83903		COBL	1.82463
LOC100129122	-1.83838		LOC653108	1.82455
GAD1	-1.83724		CHD1L	1.82424
C17orf49	-1.83653		POLA2	1.82418
C7orf42	-1.83545		EXTL2	1.82259
LOC100131718	-1.83423		SDAD1	1.82152
C12orf47	-1.83172		ACE2	1.82029
JOSD1	-1.8306		NDUFAB1	1.81952
RAB31	-1.8306		DDX39	1.81908
P2RX4	-1.82971		EHHADH	1.81847
LARP4B	-1.82937		GTF2H1	1.81745
LOC100131713	-1.82935		TOMM70A	1.81735
AHCYL1	-1.82905		INTS9	1.81596
GSTM1	-1.82879		ALG14	1.81571
SMTN	-1.82863		ADAM10	1.81446
LOC100131989	-1.82757		ALDH3A2	1.81434
TBC1D15	-1.82686		KRT15	1.81326
TMEM176A	-1.8265		LRRC16	1.81303
RGMA	-1.82626		TSPAN6	1.8124
STXBP2	-1.82582		MRPL46	1.81129
STX12	-1.82495		EBNA1BP2	1.81073
NECAP2	-1.82377		TYSND1	1.80998
LRRFIP1	-1.82201		KLHL3	1.80961
ZNF524	-1.82094		PNPLA4	1.80929
GTPBP1	-1.82084		TOP2B	1.80771
LOC647042	-1.82054		FLJ39827	1.80716
ELP2	-1.81992		C7orf25	1.80696
IGBP1	-1.81922		MGC87042	1.8062
SEPT11	-1.81912		NUP37	1.80471
POLR1D	-1.81896		ASF1A	1.80457
EIF1	-1.81781		NDUFB7	1.80358
SNORD3D	-1.81739		TUBGCP5	1.80213
GAA	-1.81706		OSGEP	1.80205
TMEM8	-1.81677		PCGF6	1.80162
SARS	-1.8166		ZNF215	1.80097
TESK2	-1.81479		CCDC138	1.80057
FAM110A	-1.81405		PPP3CB	1.80021
MT1G	-1.8137		RAB17	1.79994
PDK3	-1.8127		FASTKD3	1.79983
SCNN1G	-1.81165		BTBD12	1.7996
LOC158160	-1.81017		TSSC1	1.79939
INPP4B	-1.80976		MRPL24	1.79848
FXYD3	-1.80921		WNT11	1.79833
ANXA3	-1.80792		XPO1	1.79768
RIPK2	-1.80765		IFT74	1.79734
KIAA0427	-1.80629		AP3B1	1.79732
XDH	-1.80616		KIAA0020	1.79649
CSAD	-1.80571		TRIM2	1.79627
ZNF486	-1.80532		GPR89A	1.79606
LOC100134537	-1.80512		BMP7	1.79557
FLJ27365	-1.80458		RABEPK	1.79455
PPP1R15A	-1.80402		ADSL	1.79415
SALL4	-1.80359		NICN1	1.79375
PPM1J	-1.80347		RGS7	1.79333
RABAC1	-1.80335		WDR12	1.79309
ZNF766	-1.80285		ANXA1	1.79219
FDPS	-1.80267		CCDC77	1.79095
P2RY5	-1.80228		MRPL15	1.79003
LOC286512	-1.801		TUBB	1.79001
NDE1	-1.80084		EPN3	1.78998
LOC730286	-1.80031		ZNHIT2	1.78924
LASS5	-1.80029		C1orf124	1.78922
LOC100134530	-1.80027		SRP9	1.78832
GTF2IRD1	-1.79897		C14orf135	1.78791
MPZL2	-1.79738		SPTLC3	1.78765
SAV1	-1.79677		LOC648024	1.78762
TCIRG1	-1.79655		TEX2	1.78759
SNORD3A	-1.79647		EIF5A	1.78716
SFRS17A	-1.79647		C1orf135	1.7867
LOC648852	-1.79642		C10orf46	1.78647
SLC9A5	-1.79572		CALM3	1.78548
UBFD1	-1.79522		LOC643668	1.78543
NBL1	-1.79457		TOMM22	1.7854
TMEM184B	-1.79384		MTERFD1	1.78533
C10orf58	-1.79232		PKM2	1.78485
DIRC2	-1.7923		GGCT	1.78471
CIR1	-1.79056		SCARB1	1.78423
RPL14	-1.79047		STAG1	1.78404
TINF2	-1.79007		CCND1	1.78328
SMAD3	-1.78827		GPER	1.78307
TGFB1I1	-1.78727		PHB	1.78222
PITPNM1	-1.78562		SFRS12	1.78162
TMEM9	-1.7846		GOLPH4	1.78077
BRI3	-1.78267		PET112L	1.7798
TRK1	-1.78199		NOV	1.77844
TPST1	-1.78146		SMARCE1	1.77813
IGFBP4	-1.77974		RPS21	1.778
PPP2R2A	-1.77952		NT5DC2	1.77712
C6orf48	-1.77906		NDUFA9	1.77657
ZNF841	-1.77898		GPSM2	1.77598
COL27A1	-1.77821		SPRYD4	1.77586
CRYAB	-1.77809		CDC25C	1.77562
WNT7B	-1.7779		NAGPA	1.77312
BCL2L2	-1.77784		GTF2H3	1.77292
TP53INP1	-1.77689		S100A2	1.77205
RHBDL1	-1.77683		C14orf156	1.77185
C11orf92	-1.77667		ZSCAN5A	1.7715
TRAF2	-1.77626		DDX10	1.7713
ALDH6A1	-1.77604		ATP7A	1.76957
ADC	-1.77543		C1orf112	1.76943
LOC100131785	-1.77497		NOP58	1.76939
NDST1	-1.77486		ABCC4	1.76841
INF2	-1.77239		C2orf64	1.76764
AIDA	-1.77206		XPOT	1.76759
SNORD14A	-1.77203		LOC402221	1.76735
LOC644799	-1.7714		MDFIC	1.76731
RDH11	-1.76924		LOC644936	1.76648
LOC100130168	-1.76855		M6PR	1.76571
PXN	-1.76809		LOC100129759	1.76521
IRF3	-1.7673		SGPL1	1.76512
LOC648921	-1.76627		NAP1L1	1.76493
UBXN4	-1.76472		CDC42EP3	1.76405
FAM100B	-1.76449		NDUFA4	1.76399
MIR574	-1.7637		GPATCH4	1.76368
C3orf52	-1.76365		LRRC40	1.76189
ZNF526	-1.76349		SMC6	1.76137
C19orf22	-1.7631		TCEA1	1.761
SCARNA9	-1.76286		THEM2	1.76037
LOC100133999	-1.76271		ZNF605	1.76016
FGD4	-1.76265		C11orf70	1.75961
CCDC85B	-1.76149		TMEM47	1.75948
PANK3	-1.76142		C14orf126	1.75948
SSTR2	-1.76038		HDAC1	1.75932
BRI3P1	-1.7603		SLC1A3	1.75914
TMEM185A	-1.75851		NUP35	1.75835
NARF	-1.75737		SIVA1	1.75788
NPL	-1.75611		RPS23	1.75765
BLZF1	-1.75554		UTP15	1.7575
TBX19	-1.75539		SLFN11	1.75699
PJA2	-1.75487		GLRX5	1.7569
ST6GALNAC6	-1.75473		TRIM5	1.75677
PRG2	-1.75449		ALKBH8	1.75597
PDLIM1	-1.75301		LOC647000	1.75596
NFKBIE	-1.75165		ARL14	1.75593
WHAMM	-1.7514		ZNF679	1.75589
TRPM4	-1.75039		TTC31	1.75577
TFPI2	-1.74856		KIAA1826	1.75543
STOM	-1.74819		NIP7	1.75539
SUPT5H	-1.74816		TRUB1	1.75517
USP49	-1.74758		TMEM19	1.75497
STK4	-1.7466		CTSL2	1.75482
GCH1	-1.74502		CRTAP	1.75443
NFKBID	-1.74463		PIPSL	1.75361
KLC3	-1.74404		LPHN2	1.75358
IFNGR2	-1.74351		RPL22	1.75179
MAFG	-1.74347		ARS2	1.75131
KDM6B	-1.74305		LARS2	1.7512
HIVEP1	-1.74274		PAK1IP1	1.75081
RNF44	-1.74255		SDF2L1	1.7508
LOC646463	-1.74187		TRIM32	1.75049
NCK1	-1.74166		LOC646993	1.75019
ZNF223	-1.74092		KLF5	1.75014
PGM2L1	-1.74008		C7orf36	1.75
MLXIPL	-1.74002		LOC645968	1.7498
NLRP8	-1.73972		UCHL5	1.74956
PIM2	-1.73961		PTPN20A	1.74831
KLHL36	-1.73887		MTG1	1.74723
CALCOCO2	-1.73741		FZD6	1.74654
SCARNA13	-1.73721		NDUFS3	1.74606
MAPK3	-1.7371		ATPAF2	1.74596
C14orf181	-1.73708		PTBP2	1.74522
SLC29A1	-1.73682		ZNF207	1.74466
DUSP19	-1.73627		TRIM68	1.74412
C4orf29	-1.73601		ATF5	1.7436
APOE	-1.73579		MRPS11	1.74359
ST3GAL4	-1.73519		NEK7	1.74353
RHOF	-1.7348		WDR57	1.74345
LOC729317	-1.73428		FANCG	1.74337
TLE3	-1.73404		TXNRD1	1.74325
CHCHD6	-1.73359		ZNF248	1.74297
LOC730060	-1.7334		WRB	1.74267
RAB33B	-1.7329		CYC1	1.74267
CHD9	-1.7325		ARPM1	1.74256
LOC728069	-1.73153		STT3A	1.74184
DDX51	-1.73107		EIF2B1	1.74167
DCP1A	-1.73099		NCL	1.74073
PRRG4	-1.73062		UPRT	1.74005
FFAR2	-1.73045		UCRC	1.7391
LOC648605	-1.73017		C9orf46	1.73896
HMBOX1	-1.72999		C12orf24	1.7375
B3GNT5	-1.72955		U2AF2	1.73634
AVL9	-1.72876		LOC652864	1.73552
FLJ41603	-1.72843		CALHM3	1.73426
SLC24A5	-1.7282		C9orf103	1.73377
GALNT5	-1.72775		APEX1	1.73309
RGS10	-1.72733		H2AFX	1.7311
MICALCL	-1.727		ABHD7	1.73107
MID1IP1	-1.7264		CASP6	1.73104
LOC100129502	-1.72631		FAM96A	1.73069
CXorf40A	-1.72599		TSNAX	1.73043
FLJ45244	-1.72595		PDIA3P	1.72996
LOC100131787	-1.72499		C1orf71	1.72716
CLASP1	-1.72484		C10orf137	1.72713
GABARAPL2	-1.72424		ZMYM4	1.72697
PXDN	-1.7241		ILF3	1.72688
FKBP1B	-1.72385		KIF23	1.72647
RRP8	-1.72381		HIST2H4B	1.72519
PNPLA7	-1.72319		BRIX1	1.72505
LOC341230	-1.72311		LOC402112	1.72502
C20orf107	-1.72286		SETMAR	1.72492
CPD	-1.72156		PLIN2	1.72481
LOC653344	-1.72091		HMGB3	1.72402
DUSP5	-1.72073		BANF1	1.72374
SH3BP4	-1.72021		DUSP2	1.72362
DNAJB2	-1.72003		TIGD5	1.7233
SH3YL1	-1.71989		TMPRSS11E2	1.72277
PKNOX1	-1.71964		HAT1	1.72259
PLCH2	-1.71895		C14orf80	1.72252
N4BP1	-1.71893		BCCIP	1.72103
BTG1	-1.71881		GNG10	1.72089
STARD10	-1.71775		TMEM16A	1.72037
DVL3	-1.71746		MRPL20	1.71974
CYP1B1	-1.71743		NEDD1	1.71902
MUC20	-1.71663		IFT57	1.71825
CH25H	-1.71571		RFC5	1.71767
THBS3	-1.71565		COTL1	1.71766
C18orf21	-1.71534		SLK	1.71739
TNFAIP3	-1.71513		DEPDC1B	1.71671
VPREB3	-1.71468		ARID5B	1.71625
PAX9	-1.71449		NDUFA8	1.71593
FEM1C	-1.71395		ATP5F1	1.71533
ATP6V1B2	-1.71362		LOC653505	1.71532
SNORD36C	-1.71353		EXOSC3	1.71524
S100A16	-1.71326		SLC39A9	1.71493
FAM73B	-1.71313		GNA12	1.71476
FBXL16	-1.71307		CRELD2	1.71459
WHSC2	-1.71269		ZFP3	1.7132
SDHAP2	-1.71141		TFAM	1.71285
UGCG	-1.71102		SRBD1	1.71249
LOC100128062	-1.71083		DPAGT1	1.71239
C14orf85	-1.71076		FARS2	1.71194
LOC100130914	-1.70989		SP100	1.71149
ZBTB5	-1.70859		IVD	1.71121
PORCN	-1.70842		STC2	1.71043
LAMB2	-1.70791		KIAA1279	1.71022
CIB1	-1.70736		DIAPH3	1.7093
LOC147727	-1.707		TTC30A	1.70843
CPXM2	-1.7061		CRNKL1	1.70805
MLL4	-1.70605		TTC30B	1.70727
LOC730313	-1.70579		PEX11B	1.70701
KIF13B	-1.70526		CCND3	1.7068
CD46	-1.70525		TCHH	1.70669
C6orf154	-1.70517		KLK5	1.70599
ZSCAN12L1	-1.70484		LOC134997	1.70579
PINK1	-1.70458		XRCC5	1.70544
C11orf84	-1.70443		LOC642233	1.70533
SCEL	-1.70303		DCLRE1A	1.70461
SFRS4	-1.7024		RP11-529I10.4	1.7043
TOM1	-1.70205		C18orf55	1.70325
TCF20	-1.69996		CYB5D2	1.70293
LOC645381	-1.69946		ABCE1	1.7029
HOMER3	-1.69933		FER1L3	1.70254
NES	-1.69904		LMNA	1.70183
ACSF2	-1.69849		PPP1R11	1.70102
CHIC2	-1.6974		CDC2L5	1.70087
TNFAIP1	-1.69691		LSM4	1.70081
MAPKBP1	-1.69673		SLC25A39	1.7004
CCDC88B	-1.69647		LOC400657	1.69987
GNG4	-1.69612		HIST2H4A	1.69968
SLC25A1	-1.69506		TGFBR2	1.6991
LOC651453	-1.69488		SORD	1.69886
FABP4	-1.6945		SPC25	1.69837
SLC16A12	-1.6941		GCLM	1.69824
WDFY1	-1.69257		LOC730744	1.69784
NOTCH3	-1.69206		ATP2C1	1.69758
RAD51AP2	-1.69148		LOC728732	1.6971
RASD1	-1.69143		LOC100133803	1.69667
THSD4	-1.69138		LOC729082	1.69667
TNFSF13B	-1.68993		ECT2	1.69567
CREB1	-1.68964		ANXA9	1.69551
N4BP2	-1.68963		APM-1	1.69527
TRIM25	-1.68894		ABCB10	1.69526
SDC4	-1.68875		SIP1	1.69507
ISLR2	-1.68874		TAF15	1.69491
LOC729603	-1.68839		GPT2	1.69474
C7orf41	-1.68775		KIAA1468	1.69457
TJP2	-1.68705		LOC391075	1.69312
NSDHL	-1.68639		C11orf75	1.69309
SLCO3A1	-1.68633		TIMM23	1.69227
PLXDC2	-1.68495		TXLNA	1.69125
KIAA1545	-1.68488		UBA3	1.69091
LOC100128505	-1.68412		FRAG1	1.69077
NRBP1	-1.68407		NUPL2	1.69046
HSF2BP	-1.68356		SLC2A4RG	1.69022
HCFC1R1	-1.68199		RGS2	1.68974
SPRR2E	-1.68195		SUPT16H	1.68927
SAMD4B	-1.6816		C17orf85	1.68814
POFUT2	-1.68042		FUS	1.68793
FOXD2	-1.68027		C2orf44	1.68742
HBP1	-1.68017		ERAL1	1.68739
NFIL3	-1.67963		LPAR1	1.68634
AQP3	-1.67958		MRPL51	1.68573
LOC645688	-1.67932		ZNF17	1.68456
VGLL4	-1.67901		RDH14	1.68443
LOC440585	-1.67866		CYP2J2	1.68379
CDKN2B	-1.67705		UBE2D2	1.68372
XPC	-1.67639		C7orf28B	1.68345
PSCD2	-1.67596		UBE3B	1.68341
ATG16L2	-1.67509		PSMC3	1.68291
C13orf25	-1.67475		WFS1	1.68234
FAM80B	-1.67466		LRRC16A	1.68194
SNORD3C	-1.67455		OBFC2A	1.68182
SPRR2A	-1.67453		PPP1R10	1.68085
TAPT1	-1.67418		ACP2	1.68081
ST14	-1.67378		ZZZ3	1.68076
DGAT1	-1.67361		LOC653383	1.68054
FLJ25363	-1.67279		C11orf59	1.67967
TNFRSF1A	-1.67241		LOC100133328	1.67963
FAM73A	-1.67192		VPS29	1.67956
TOM1L2	-1.67184		F8A1	1.67948
ZNF775	-1.67108		MGC3196	1.67779
FRK	-1.67093		B4GALT7	1.67776
BSDC1	-1.67059		MND1	1.67598
EIF4EBP1	-1.67045		APOO	1.67565
PPDPF	-1.67011		C13orf34	1.6751
UBXN6	-1.66918		METTL3	1.67459
METTL9	-1.66858		LOC345041	1.67434
ORAI1	-1.66763		COL4A5	1.67418
BTG3	-1.66724		DSC3	1.67396
TSPAN31	-1.66687		LOC440043	1.6727
PUS10	-1.66656		LOC732432	1.67212
TTC9	-1.6663		MCCC1	1.67186
WDYHV1	-1.66595		TMEM67	1.67167
SNORD48	-1.66571		FGFR1OP	1.67128
SLC25A25	-1.66568		LOC642502	1.66971
WBP2	-1.66492		SUMO3	1.66917
LOC728734	-1.66472		ANXA2P1	1.66909
CORO2A	-1.66422		KCNS3	1.6685
CHPF	-1.6614		CCT2	1.66845
CARD10	-1.66128		LOC441050	1.66845
CLK1	-1.66114		COQ6	1.66813
ELF4	-1.66049		DNCL1	1.66811
TNIP2	-1.66003		TMED10	1.66733
PHACTR3	-1.65948		PSMB7	1.66677
TXNIP	-1.65916		LOC643997	1.66663
ZFP106	-1.65852		LOC647030	1.66636
LOC729742	-1.6585		ZDHHC6	1.66611
VAMP4	-1.65775		FBXW9	1.66587
PPAP2A	-1.65772		ARV1	1.66429
TUBG2	-1.65771		USP16	1.66417
FAM63B	-1.65756		HDDC2	1.66402
GPX4	-1.65753		FASTKD5	1.6639
TBC1D22B	-1.6568		RNMTL1	1.66381
NOXO1	-1.65664		ATP1B3	1.66322
HABP4	-1.65654		GGCX	1.66268
PANX2	-1.656		LOC100129907	1.66213
B4GALT3	-1.65568		UQCRB	1.66197
TRIM29	-1.65565		PRDX2	1.66166
VAMP3	-1.65551		LSM5	1.66099
GNA15	-1.65541		PRKDC	1.65918
C15orf63	-1.65472		FASTKD1	1.65883
SLC19A2	-1.65466		CCT3	1.65881
GALNT12	-1.653		PARVA	1.65728
LACTB	-1.65262		MRPS16	1.65725
NFE2	-1.65228		RSAD2	1.65517
TP53AP1	-1.65151		TMCO1	1.65457
ZFYVE27	-1.65148		NDUFB9	1.65456
OSBP2	-1.65077		GPR180	1.65448
GRAMD1C	-1.65048		TCTEX1D2	1.65377
TMEM11	-1.65008		FASTKD2	1.65366
FAM119A	-1.6491		FRMD4A	1.65355
SPSB3	-1.64858		GALNTL4	1.65343
GDI1	-1.64747		HADH	1.65315
MDK	-1.64725		KIFAP3	1.65311
GABPB2	-1.64697		KIAA1370	1.65243
LCOR	-1.64583		IARS2	1.65192
SLC16A5	-1.6456		OPN3	1.65169
LPPR2	-1.64453		PSMD14	1.65139
U2AF1L2	-1.64444		RRM1	1.65084
COL1A1	-1.64413		ANXA8	1.65032
LOC728855	-1.64386		UTP14C	1.64997
SEC13	-1.6437		NDUFA11	1.64902
SERINC2	-1.64318		LOC644422	1.64856
KIAA0907	-1.64299		MTHFD1	1.6485
LATS2	-1.6428		DHX29	1.64847
LOC100132727	-1.64259		EPHX1	1.64802
LOC654078	-1.64259		FAM26A	1.64667
LOC730284	-1.64196		DOCK11	1.64666
FBRS	-1.64178		PLXNA2	1.6463
DAPP1	-1.64163		ACP1	1.64541
FAM46C	-1.64151		SDCCAG10	1.6447
PACS1	-1.64057		C2orf42	1.64426
ZNF549	-1.63842		BYSL	1.6432
ARHGEF18	-1.63822		COL4A1	1.64317
BMS1P5	-1.63758		MRPL35	1.64317
LOC100131526	-1.63755		TMEM9B	1.643
DENND4B	-1.63692		HIST1H2BK	1.64299
SPRR2F	-1.63614		PLCL2	1.64297
CDAN1	-1.63599		SUCLG1	1.64259
FLJ20254	-1.63588		HEATR1	1.64232
LRCH4	-1.63587		EID2	1.64212
CAPG	-1.6357		POLR3K	1.64156
SCXA	-1.63545		POLE4	1.64136
C1orf174	-1.6343		LOC392285	1.6412
LARP1B	-1.63428		ELAC2	1.6407
LRIG2	-1.6337		BUB1B	1.64012
UBTD1	-1.63362		LOC441408	1.6394
P8	-1.63264		CSE1L	1.63924
IDO1	-1.63248		COPZ2	1.63914
NUFIP2	-1.63215		STX6	1.63892
RNF169	-1.63198		LOC645385	1.63834
LOC643161	-1.63174		SMEK2	1.6371
TDRD1	-1.63173		JRKL	1.63696
CYP27B1	-1.63136		LOC441714	1.63527
RIT1	-1.63114		LGR4	1.63519
LOC644250	-1.63014		MARS2	1.63497
TIPARP	-1.6291		LOC728758	1.63462
ADCY4	-1.62893		ABCA1	1.63455
ZNF14	-1.6288		FAM108B1	1.63382
C2orf69	-1.62694		BSCL2	1.6338
RNF24	-1.62693		MIER3	1.63293
TYMP	-1.62685		KIAA0528	1.63246
LOC730432	-1.62646		TCTN3	1.6316
MAPK1	-1.62633		MRPL17	1.6314
LOC100132247	-1.62588		CEP70	1.63066
TTLL3	-1.62509		NOP16	1.63059
PIAS1	-1.62457		PPP2R5E	1.63048
MRPL49	-1.62423		ZFP90	1.62991
MBD4	-1.62388		LOC644330	1.62966
PGM2	-1.62331		PARM1	1.62914
TCEAL3	-1.62318		GLB1L2	1.62885
DCAKD	-1.62168		SUB1	1.62885
GRIN3B	-1.62118		SLC38A9	1.62767
DPP7	-1.62009		EPCAM	1.62733
FAM53C	-1.62008		TMEM173	1.62726
ARRDC1	-1.61957		RNF160	1.62708
ZDHHC18	-1.6184		HELLS	1.62658
LARP6	-1.61738		CDC25A	1.62653
UBR4	-1.61711		SLC45A3	1.62633
UAP1	-1.61639		SLC25A24	1.62478
C3orf58	-1.6159		HMGB2	1.6217
CCDC125	-1.6153		NME1-NME2	1.62162
YWHAG	-1.61498		PTS	1.62123
ANKRD30B	-1.61489		LOC730278	1.62077
HS3ST2	-1.61481		PARP4	1.62069
BAT2L	-1.6147		EPRS	1.62059
RSBN1	-1.61417		ISOC2	1.61948
CBX4	-1.61329		CDK5RAP2	1.61936
MIR221	-1.61328		NUP85	1.61932
TSPAN9	-1.61284		POLDIP2	1.61878
LOC644931	-1.61256		CRIM1	1.61832
PSG1	-1.61114		CTSD	1.61771
LOC100130516	-1.60968		PNO1	1.61759
TMEM51	-1.60929		CEACAM6	1.61737
NUPR1	-1.60845		TSEN15	1.61654
C1orf66	-1.60833		PRDX6	1.61559
GIYD1	-1.60767		CFH	1.6154
SP1	-1.60706		SH3BGRL	1.61534
SLC2A1	-1.60687		SLC12A9	1.61468
APBA3	-1.60671		CDC14B	1.61441
ESRRA	-1.6065		LOC650515	1.61388
ZNF609	-1.6058		DBR1	1.61364
C17orf91	-1.60491		RABL4	1.61355
ZFYVE1	-1.60482		NUDT14	1.61269
SEZ6L2	-1.60415		DPY19L4	1.61242
C10orf12	-1.60402		ERGIC2	1.61163
COMTD1	-1.6039		PTPN4	1.61132
NOTCH2NL	-1.60389		STS-1	1.60992
FLJ20920	-1.60305		TUBB2C	1.60942
ESCO1	-1.60283		SMARCA4	1.60903
HSPB8	-1.60276		TIMP3	1.60869
C6orf160	-1.60226		PSMD1	1.60785
C6orf106	-1.60181		MSL3L1	1.60784
CD276	-1.6016		TARBP2	1.60693
SEC14L2	-1.60136		ARRB1	1.60673
SLC41A1	-1.60046		C14orf145	1.60658
STK19	-1.60037		RPAP2	1.60616
PTPRF	-1.60015		BBS10	1.60581
LOC729120	-1.59966		SNX7	1.60567
LOC100132491	-1.59935		GHITM	1.60559
MFSD11	-1.5993		PFKFB4	1.60496
TMEM189-UBE2V1	-1.59902		LYRM7	1.60463
MTCH1	-1.59901		C3orf75	1.60391
TEAD3	-1.59824		DHX37	1.60286
XBP1	-1.59822		PCTP	1.6013
TTC19	-1.59793		SEPX1	1.60111
C9orf72	-1.59737		RAB11FIP2	1.60106
QRFPR	-1.59729		TFCP2	1.60102
TMEM140	-1.59721		TXNDC9	1.60096
C2CD2	-1.59642		TACO1	1.59959
FXYD5	-1.59634		ACTR10	1.59947
C14orf4	-1.59553		ANXA10	1.59921
LOC100134634	-1.59523		FAM54A	1.59878
VWF	-1.59516		ZFHX3	1.59849
GNL1	-1.59505		MSTO1	1.59836
TNPO3	-1.5949		NSMCE4A	1.59817
MGRN1	-1.59467		ZNF511	1.59793
ECGF1	-1.59462		ANKRD26	1.59787
LOC440354	-1.5946		HNRNPH1	1.59751
ENTPD4	-1.59452		SNORA11D	1.59632
LOC650898	-1.59418		KLK6	1.59603
LOC650832	-1.59355		APOA1BP	1.59596
PHF20	-1.59342		TXNDC17	1.59583
NPIP	-1.59338		LOC401115	1.59564
KLHL8	-1.59195		PSMA1	1.59526
SAFB2	-1.59107		LMO2	1.5952
MIB1	-1.59099		LOC729375	1.59516
SNORD32A	-1.59093		MRPL40	1.59498
TAPBP	-1.59092		SRM	1.59484
PTPN3	-1.59032		ADAM9	1.59481
ATP13A2	-1.59015		ELOVL6	1.59417
ODZ4	-1.58949		GPS1	1.59414
DCAF10	-1.58937		ERH	1.59382
RBPMS	-1.58921		ANKMY2	1.5938
PTPRR	-1.58856		MRPL11	1.59353
TMEM44	-1.58827		LOC387882	1.59326
MBIP	-1.58821		LANCL1	1.59267
PEA15	-1.58802		PLEKHF2	1.59239
TOB1	-1.58776		GOLSYN	1.59231
MTA3	-1.58766		NOLC1	1.59216
TSPAN7	-1.58605		CNIH	1.59206
MGC18216	-1.58597		LOC649553	1.59164
NR1H2	-1.58585		ARMC7	1.59159
TFE3	-1.58564		VARS	1.59152
LOC388588	-1.58547		C14orf159	1.59126
ITGB7	-1.58527		PTPLAD1	1.59086
OCEL1	-1.58452		LYSMD4	1.59074
PTPN14	-1.58445		KLHL20	1.59008
SEC31A	-1.58381		C9orf66	1.58982
LOC54103	-1.5833		HDHD2	1.58926
LOC728825	-1.5832		IMMT	1.58854
LIAS	-1.58311		CCDC106	1.58852
TIAL1	-1.58302		SSRP1	1.58821
CAPNS1	-1.58261		ALG6	1.58782
CCDC146	-1.58219		THNSL1	1.58779
SFTPD	-1.58175		GTF3A	1.58772
KIAA0913	-1.58149		FAIM	1.58695
SYF2	-1.58064		ASB13	1.58655
ZFP64	-1.57959		FAM50B	1.5859
C9orf3	-1.57855		AGAP3	1.5858
CYP3A5	-1.57849		GUF1	1.58566
GPRC5C	-1.5784		SEMA5A	1.5853
LOC389765	-1.57811		TOR1AIP1	1.58512
GCC1	-1.57788		SRGAP1	1.58461
LOC729978	-1.57761		DPYD	1.5846
MAP2K7	-1.5773		RNF5P1	1.58413
SNTA1	-1.57638		TMED7	1.58387
ADAMTSL5	-1.57536		SLC39A10	1.58382
RHBDF1	-1.57514		RAB40B	1.58363
HEBP1	-1.57513		ARHGDIB	1.58332
HOXD11	-1.57468		PIK3CB	1.583
TMEM231	-1.57326		MPPED2	1.58271
ZNRD1	-1.5718		LOC654121	1.58268
RPPH1	-1.56941		LOC100129566	1.58245
TOR2A	-1.56907		LOC652624	1.58239
LOC652900	-1.56891		SRR	1.58197
SPIRE2	-1.56886		PRMT3	1.58114
RMND5A	-1.56866		LOC641849	1.58039
STON1	-1.56832		NOC3L	1.58007
CPEB4	-1.56559		LAMB1	1.57931
SQSTM1	-1.56495		RBM23	1.57852
GM2A	-1.56446		SFRS3	1.57846
SLC44A4	-1.5642		ADI1	1.57835
FAM46B	-1.56406		SNRNP40	1.57834
SLC9A8	-1.56322		RAB11A	1.57808
CEBPG	-1.56296		EEF1B2	1.57801
MMD	-1.56278		LRRC56	1.57776
SERGEF	-1.56217		MDC1	1.57752
TTLL12	-1.56203		COPS5	1.5774
LOC647389	-1.56164		LOC642197	1.57723
DENND4C	-1.56117		ORC2L	1.5771
CALU	-1.56075		PSMA4	1.57651
AAK1	-1.56074		HARS	1.57627
PRPF3	-1.56045		LOC283932	1.57622
SESTD1	-1.5593		FRMD3	1.57548
C5orf53	-1.55903		TMEM199	1.57495
OSBPL8	-1.55882		OAS1	1.57474
LOC678655	-1.55832		MRPS9	1.57474
C21orf55	-1.5582		BTF3L4	1.57449
GTF2IRD2B	-1.55812		THBS1	1.57438
HNRPC	-1.55794		ZCWPW1	1.57417
CDCP1	-1.55762		LIN7C	1.57413
TMEM214	-1.55702		C12orf43	1.57408
NP	-1.55683		HS3ST1	1.57389
GCHFR	-1.5566		B4GALT4	1.57388
ZNF341	-1.55643		LOC650152	1.57374
ZNF211	-1.55587		CCT7	1.57352
ZNF562	-1.55567		ATL3	1.57333
DPF2	-1.55539		LOC100132289	1.57157
LOC100134868	-1.55505		IFI44L	1.57151
TMEM79	-1.55418		EPHA4	1.5713
LOC646672	-1.55372		SSR1	1.57115
LOC100132795	-1.55334		HIST1H2BJ	1.57099
ACOX3	-1.55322		VOPP1	1.5708
GALK1	-1.55229		DNAJC19	1.5707
LOC647104	-1.55185		MLYCD	1.57069
TNNT1	-1.55174		INTS7	1.57
PHF13	-1.55041		RNASEN	1.56984
PAPLN	-1.55028		APIP	1.56983
RBM38	-1.54992		HOXB7	1.56956
RCE1	-1.54915		ZNF45	1.56933
LOC100132112	-1.54865		CTSL1	1.56897
TRAK1	-1.54773		C20orf27	1.56856
HOOK2	-1.54692		C7orf27	1.56844
TRIB3	-1.54551		DCPS	1.56833
PARP2	-1.54506		PDCD2	1.5682
FAM176B	-1.54499		ENOSF1	1.56776
AMTN	-1.54472		PFAAP5	1.56739
RFNG	-1.54436		AP4E1	1.56704
GATAD2B	-1.54432		CMC1	1.56651
FAM50A	-1.54423		LSMD1	1.56614
NEDD4L	-1.54385		TASP1	1.56604
SLC31A2	-1.54333		PRKCA	1.56589
SNORA25	-1.54173		GSPT1	1.56575
C7orf59	-1.54107		PSMD2	1.56564
SETX	-1.54085		CAV1	1.56544
FVT1	-1.54032		DPYSL3	1.56528
HIST1H2AE	-1.53939		NDFIP2	1.56479
S100A13	-1.53798		THAP10	1.56457
SMNDC1	-1.5378		TAF2	1.56457
FAM14B	-1.53768		ATAD2	1.56446
LOC440348	-1.53723		STX2	1.56441
LOC100128510	-1.53721		GPR89C	1.56387
APOBEC3C	-1.537		INO80	1.56387
DUOXA2	-1.53677		SLC25A11	1.56374
TCP10L	-1.53664		NSMAF	1.56306
C11orf80	-1.53658		LEPREL1	1.56247
LOC729021	-1.53643		BAT2D1	1.56236
GNB1L	-1.536		LOC100131609	1.56235
LOC285412	-1.53565		SNAPC3	1.56217
ATP6V0B	-1.53565		LOC96610	1.56151
TMEM219	-1.53556		ECHDC2	1.56146
HSD17B8	-1.53489		LOC100130511	1.56132
CLTB	-1.53481		ANKRD33	1.56081
CYB5R1	-1.53451		CDK4	1.56071
MT1X	-1.53407		DAPK1	1.56063
MAP3K1	-1.53401		C10orf88	1.56047
LOC613037	-1.53331		CST3	1.55957
FAM38A	-1.53318		FZD2	1.55935
NDEL1	-1.53268		HNRPA1P4	1.55886
LOC730820	-1.53197		PFDN6	1.55871
RAXL1	-1.53074		UCHL5IP	1.55859
LOC146517	-1.53057		DDX1	1.55856
HNRNPA2B1	-1.5303		TTC37	1.55815
SLC1A5	-1.53025		RBM3	1.55814
UBAP1	-1.52979		CEP110	1.5578
CCDC12	-1.52962		LOC731314	1.55752
CCNT1	-1.52929		PDHX	1.55749
NFKBIA	-1.52922		AK3L1	1.55741
LOC646301	-1.52896		CHAF1B	1.55716
CPNE1	-1.5286		TMEM5	1.55705
KIAA0562	-1.52856		CKMT1A	1.5566
NISCH	-1.52846		HNRNPAB	1.55642
PPP4R1L	-1.5276		ZCCHC14	1.55626
C12orf76	-1.52684		EIF3CL	1.55614
KIF1B	-1.52677		LOC727980	1.55595
UNC5B	-1.52672		RFWD3	1.5552
RYBP	-1.52658		LOC651149	1.55514
PCGF1	-1.52644		PIGQ	1.55509
NUDCD3	-1.52484		LRRC14	1.55507
SLC25A28	-1.52434		FASTK	1.55426
GIT1	-1.52425		CPOX	1.55402
TARS2	-1.52409		POLR2F	1.55398
ARIH1	-1.52381		PPT2	1.55362
LOC645609	-1.52358		TPRKB	1.55332
ARNT	-1.52338		RAB10	1.55284
CARS	-1.52328		C9orf82	1.55248
YBX2	-1.52304		MIR586	1.5524
LOC100131707	-1.52295		C11orf73	1.55218
CDC42BPB	-1.52263		PSMA5	1.55201
MAP3K13	-1.52231		TTC26	1.55191
HSDL1	-1.52229		PLA2G4A	1.55162
MARVELD3	-1.52224		LOC147804	1.55121
ZDHHC1	-1.52202		PLAGL2	1.55088
SNORD25	-1.52147		COPS7A	1.55047
XAB2	-1.52123		SLC39A6	1.55034
LRRC41	-1.52108		ATPAF1	1.55021
TMEM86B	-1.52108		CCNC	1.54994
IRAK4	-1.52025		KRT1	1.54867
FLOT1	-1.51991		FIBP	1.54855
SFRS14	-1.51986		COX7B	1.54801
LOC648771	-1.51975		ATP6AP2	1.54694
LEMD3	-1.51932		ANTXR1	1.54673
LOC401152	-1.51814		LMBR1	1.54634
PRSS3	-1.51802		MYOF	1.54604
COX19	-1.51791		LOC643384	1.54547
ACTR1B	-1.51781		C14orf104	1.5453
CSRP1	-1.51698		PA2G4	1.54438
HAUS4	-1.51679		LOC100130562	1.54364
RAB2A	-1.5167		GFM2	1.5433
GJB4	-1.51638		LOC648638	1.54264
CHES1	-1.51618		PSME4	1.54251
PCGF2	-1.51551		TTL	1.54219
LOC643870	-1.51542		MGC42367	1.54215
IRF6	-1.51533		PRKRIR	1.54207
C12orf44	-1.51515		CDC123	1.54188
IGF2BP2	-1.515		SLFN12	1.54134
FHOD1	-1.51444		MDP1	1.54124
WDR19	-1.51375		CENPB	1.54104
SLC25A23	-1.5135		CHPT1	1.54094
RASA4P	-1.5126		IPO11	1.54093
PIAS4	-1.5123		SNX5	1.54082
KCTD10	-1.51182		LAMA4	1.54061
FBXW5	-1.51182		DHX16	1.54012
EFNA1	-1.51168		TRAM2	1.53992
LOC100132547	-1.5116		TBC1D4	1.53989
ANKRA2	-1.51155		LOC645466	1.53958
GABBR1	-1.51152		FBL	1.53958
TROVE2	-1.51111		REEP5	1.53908
RND3	-1.51109		LOC730074	1.53902
VASN	-1.5108		GPR89B	1.53812
C8orf37	-1.51066		C9orf116	1.5378
NRBF2	-1.51066		LOC143543	1.53727
STK40	-1.50906		SLC39A3	1.53713
GPC4	-1.50811		SLC25A15	1.5366
C21orf129	-1.50798		ROMO1	1.53647
CSNK1G2	-1.50782		C9orf64	1.53567
PLEKHM1	-1.50736		LOC728739	1.53557
GBP4	-1.50712		UCHL3	1.53454
LOC100128084	-1.50707		LOC652615	1.53446
PFKL	-1.50704		MLH1	1.53442
HSZFP36	-1.50691		TAF4	1.53435
ZUFSP	-1.50689		C14orf149	1.53393
LOC728620	-1.50688		CHURC1	1.53306
RGL2	-1.50622		MCRS1	1.53289
RANBP3	-1.50613		PEX11G	1.53282
KIAA0174	-1.5061		RBM16	1.53281
INADL	-1.50575		SMAP2	1.53275
TERF2IP	-1.50567		EARS2	1.53241
TMUB1	-1.5055		MRPS23	1.53212
HGS	-1.50522		C14orf79	1.5321
LOC646786	-1.50427		LOC652481	1.53182
LOC641765	-1.50422		TOR1A	1.53153
GABPB1	-1.5042		DNAJA4	1.53149
C10orf33	-1.5042		PTEN	1.53131
LENG8	-1.50408		MAGOH	1.53079
SPEN	-1.50352		CARS2	1.53052
SEC22A	-1.50336		OGT	1.5305
LOC388076	-1.50333		HERC2	1.53038
HIST3H2A	-1.50258		FAM46A	1.53037
LOC100133600	-1.50242		GART	1.53035
TBC1D14	-1.5019		C19orf60	1.53021
RAC3	-1.50159		FJX1	1.53021
GALNT11	-1.50149		THRAP3	1.53004
LOC729646	-1.50101		LOC642299	1.52936
PLEKHA4	-1.50093		RABL3	1.5288
LRP5L	-1.50091		MRPS17	1.52878
WDR48	-1.50047		QARS	1.5285
			HPS6	1.52846
			RIF1	1.5283
			MRPL21	1.52799
			UTP14A	1.52775
			C5orf54	1.52751
			FAM162A	1.5273
			GPATCH2	1.52722
			PLK1	1.52693
			EPSTI1	1.52678
			FAM188A	1.52654
			E2F4	1.52647
			INTS2	1.52565
			NUP54	1.52544
			TMED10P	1.52524
			HDDC3	1.52499
			C9orf69	1.52428
			RPUSD4	1.52425
			DKC1	1.52415
			KRT6A	1.52398
			ZNF792	1.52374
			PAPD1	1.52334
			SNX14	1.52306
			UBE2A	1.52296
			AP2S1	1.52245
			DPP3	1.52218
			MED4	1.52203
			KLHL9	1.52185
			LOC727758	1.5216
			TRMT12	1.52103
			C6orf211	1.52075
			SF3B4	1.52058
			NEFL	1.52034
			ZNF12	1.52023
			NFE2L2	1.52016
			FAM120AOS	1.52016
			TTC5	1.51908
			RFX1	1.51893
			TRUB2	1.51882
			SRP14	1.51756
			FAM195A	1.51747
			NT5DC1	1.51722
			MFSD3	1.51692
			PCNT	1.51641
			MRS2	1.51603
			SCO1	1.51577
			ABCC5	1.51545
			CIRH1A	1.51489
			PKD2	1.51488
			RSBN1L	1.51483
			LOC729841	1.51469
			LOC653450	1.51467
			RPL29	1.51466
			API5	1.51443
			PSME2	1.51356
			CHST3	1.51322
			ANAPC13	1.51319
			CITED2	1.5128
			TMEM194A	1.51273
			EIF2AK2	1.5124
			COMMD7	1.5124
			FAM76B	1.51235
			LOC647340	1.51202
			NDUFB5	1.51178
			FAM86C	1.51156
			SETD6	1.51153
			PIBF1	1.51148
			C15orf44	1.51144
			EXOSC9	1.51087
			C21orf2	1.51062
			P2RY11	1.51021
			RPS7	1.51014
			ENO1	1.50982
			AHNAK2	1.50954
			KLK8	1.5086
			PAXIP1	1.50857
			MGC72080	1.50832
			CAND1	1.50825
			C9orf156	1.50811
			RPL26L1	1.50703
			DDHD2	1.50694
			COX8A	1.50644
			KLHDC5	1.50544
			LOC387867	1.50525
			LOC642934	1.50522
			PCMTD2	1.50398
			PDCL	1.50365
			ICT1	1.50338
			HIATL1	1.50329
			CSNK1A1	1.50268
			BLOC1S1	1.5024
			SNRPC	1.50207
			NEDD8	1.5015
			DHX35	1.50149
			LYAR	1.50138
			LOC728661	1.50062
			SIK3	1.50039

## Sheet: Sheet1
SYMBOL	SYMBOL					SYMBOL	SYMBOL				SYMBOL	SYMBOL				SYMBOL	SYMBOL			14	777	4287	37	1193
DLGAP5	LOXL4	0				IGSF9	ARHGEF12	0			DLGAP5	LOXL4	1			CORO6	SIK3	0	0
TOP2A	LEMD1	0				ARHGEF4	IL11	0			TOP2A	LEMD1	1			PCCA	LOC728661	0	1
OLFM4	CCL22	0				MRPL32	LOC388556	0			OLFM4	CCL22	1			PIAS4	LYAR	0	0
CDC20	INSIG1	0				SURF1	SLC45A4	0			CDC20	INSIG1	1			ING2	DHX35	0	1
CDKN3	LPIN1	0				LTB4R	MAPRE3	0			CDKN3	LPIN1	1			LOC100134053	NEDD8	0	1
CCNB2	TP53INP2	0				KCTD1	CPSF3L	0			CCNB2	TP53INP2	1			CYP3A5	SNRPC	0	1
KIF20A	IL1F9	0				NUDT18	PMM1	0			KIF20A	IL1F9	1			ELF4	BLOC1S1	0	0
ASPM	UBD	0				LOC729679	STX3	1			ASPM	UBD	1			LOC641765	CSNK1A1	0	0
FAM83D	ALDOC	0				NPM3	LOC644937	0			FAM83D	ALDOC	1			CARD11	HIATL1	0	0
NCAPG	MMP1	0				TP53BP1	SNORA67	1			NCAPG	MMP1	1				ICT1	0	0
FLG	TSC22D3	0				ZNF428	ABCC10	0			FLG	TSC22D3	1			CD47	PDCL	0	0
CEP55	ARSI	0				ZDHHC6	DEF6	0			CEP55	ARSI	1			FOXK1	PCMTD2	0	1
ANLN	CLIC3	0				LOC100008589	UBXN2A	1			ANLN	CLIC3	1			ZFP36L2	LOC642934	0	0
CCNA2	SPRR1B	0				SDCCAG1	ZNF768	1			CCNA2	SPRR1B	1			SYVN1	LOC387867	0	0
AGR2	MAFF	0				MYH10	IRF5	1			AGR2	MAFF	1			ACTR6	KLHDC5	0	1
PTHLH	C13orf15	0				VKORC1	LOC100132139	0			PTHLH	C13orf15	1				COX8A	0	1
MXRA5	LINCR	0				RNF144B	EXOSC7	0			MXRA5	LINCR	1			LOC645937	DDHD2	0	0
CDC45L	LOC645638	0				CERK	RILPL1	0			CDC45L	LOC645638	1			STRN4	RPL26L1	0	0
E2F2	FOXJ1	0				CTNNB1	CADM4	0			E2F2	FOXJ1	1			GGA2	C9orf156	0	0
MCM6	ZNF165	0				TEX261	SUV420H1	0			MCM6	ZNF165	1			LOC100127975	CAND1	0	0
CDCA3	HSPC159	0				BAT1	DUSP18	0			CDCA3	HSPC159	1			NAT9	MGC72080	0	0
RAD51AP1	PIK3IP1	0				LOC728532		0			RAD51AP1	PIK3IP1	1			HS3ST1	PAXIP1	0	1
OIP5	TGM5	0				SNX26	UNC84B	1			OIP5	TGM5	1			EMX2OS	KLK8	1	0
ARID5B	NPC1	0				ADHFE1	FADS1	0			ARID5B	NPC1	1			TRIM29		0	0
AURKA	TINAGL1	0				MDP1	WDR85	0			AURKA	TINAGL1	1			MIR129-2	AHNAK2	0	1
CDCA7	RAB8B	0				TCF25	SLC27A2	1			CDCA7	RAB8B	1			SNX22	ENO1	0	1
CENPF	ECM1	0				CWF19L1	LOC643287	0			CENPF	ECM1	1			C11orf10	RPS7	0	1
EFNB2	GPR109A	0				GJB2	MIR129-2	0			EFNB2	GPR109A	1			SLC4A1AP	P2RY11	0	0
CCNB1	IL32	0				MON2	ALKBH7	0			CCNB1	IL32	1			LOC644790	C21orf2	0	0
NDN	MARCKSL1	0				CARM1	LOC647285	0			NDN	MARCKSL1	1					0	0
DNMT1	RNF39	0				WDR81	ZNF426	0			DNMT1	RNF39	1			RPL34	EXOSC9	0	0
BUB1	CDKN1C	0				ABCA4	SLC22A17	0			BUB1	CDKN1C	1			CXorf45	C15orf44	0	1
CDH2	SAA4	0				PA2G4	CLYBL	1			CDH2	SAA4	1			GIT1	PIBF1	0	0
MCM3	KLHL21	0				SEC22B	ZSWIM6	0			MCM3	KLHL21	1			IL28RA	SETD6	0	1
TPX2	ELOVL5	0				CTGLF3	RSRC2	0			TPX2	ELOVL5	1			CHCHD6	FAM86C	0	1
LOC729816	IFFO2	0				FLJ20674	RAPGEFL1	1			LOC729816	IFFO2	1			BUD31	NDUFB5	0	0
	SAA2	0				LOC148413	XIST	0				SAA2	1			LOC730255	LOC647340	0	0
KIF11	ADA	0				NACC2	TMEM66	1			KIF11	ADA	1			CSNK1G3	FAM76B	0	1
DARS2	MTHFR	0				HSD17B4	LOC100134108	0			DARS2	MTHFR	1			ZNFX1	COMMD7	0	1
AURKB	MXD1	0				TBC1D7	ZSWIM7	1			AURKB	MXD1	1			CCDC12	EIF2AK2	0	0
BMP7	MMP13	0				TTC38	SBF1	0			BMP7	MMP13	1			IKBKE	TMEM194A	0	0
LMNB1	SAA1	0				LOC440055	BRF2	0			LMNB1	SAA1	1			MED25	CITED2	0	0
UHRF1	GPR175	0				DYNLL1	TTC35	0			UHRF1	GPR175	1			LYPD6	ANAPC13	0	0
RRM2	LOC652968	0				NUDT6	LOC23117	0			RRM2	LOC652968	1			BAT2L	CHST3	0	1
KIF20B	CCL17	0				TRIP11	C5orf35	0			KIF20B	CCL17	1			ZNF358	PSME2	0	0
CDC2	HMGCS1	0				CHMP6	S100A12	0			CDC2	HMGCS1	1			LOC401321	API5	0	1
NUSAP1	LONRF1	0				EML4	SLU7	0			NUSAP1	LONRF1	1			PRDX5	RPL29	0	0
NCAPD2	LOC100129668	0				IL27RA	DFNB31	0			NCAPD2	LOC100129668	1			PHAX	LOC653450	0	1
CDCA5	GSK3B	0				PDXP	STK39	1			CDCA5	GSK3B	1			GATAD1	LOC729841	0	0
CD109	LOC645313	0				FADD	LOC645937	0			CD109	LOC645313	1			LOC651309	RSBN1L	0	0
C5	BAIAP2L2	0				LYAR	KIFC2	1			C5	BAIAP2L2	1			HERPUD1	PKD2	0	0
EEF2K	MVD	0				TTLL11	NRIP3	0			EEF2K	MVD	1			PPM2C	CIRH1A	0	1
LOC399942	SPRR2G	0				LOC646567	PTK7	0			LOC399942	SPRR2G	1			C12orf76	ABCC5	0	1
APCDD1		0				GNL3L	MARCH6	1			APCDD1		0				SCO1	0	0
	MIR205	1				KIAA0922	CEP57	1				MIR205	1			ZDHHC13	MRS2	0	1
PTPRZ1	RHCG	0				SPINK5	CFLAR	0			PTPRZ1	RHCG	1			LOC100132112	PCNT	0	1
HMMR	TNFSF9	0				IQGAP1	CRAMP1L	1			HMMR	TNFSF9	1			INSIG2	MFSD3	0	1
UBE2C	PDZK1IP1	0				C14orf159	SIAH2	1			UBE2C	PDZK1IP1	1			TMEM189-UBE2V1	NT5DC1	0	0
DBNL	SC4MOL	0				SNX14	LIMA1	0			DBNL	SC4MOL	1			PLEKHG3	FAM195A	0	0
KRT4	CYP4F11	0				UTP14C	MPST	0			KRT4	CYP4F11	1			RGS10	SRP14	0	1
GINS2	LRRC8A	0				ATP6V1A	CERCAM	0			GINS2	LRRC8A	1			UBE2M	TRUB2	0	0
TK1	ZP3	0				C5orf37	IGSF3	1			TK1	ZP3	1			GTF2E2	RFX1	0	0
CCNF	CCBL1	0				CENPJ	LOC654074	0			CCNF	CCBL1	1			ETF1	TTC5	0	1
MAMDC2	C10orf10	0				H2AFZ	CHRNA5	0			MAMDC2	C10orf10	1			LOC648622	FAM120AOS	0	1
EFHA1	RNY5	0				ZNF518A	LOC653506	0			EFHA1	RNY5	1			GCC1	NFE2L2	0	0
TNFRSF11B	SNHG12	0				UBA5	LETMD1	0			TNFRSF11B	SNHG12	1			MEX3B	ZNF12	0	1
SEMA3A	SLC16A3	0				PPP1R14B	CRB3	0			SEMA3A	SLC16A3	1			MTMR14	NEFL	0	1
TRIP13	TNF	0				MCCC2	INO80B	0			TRIP13	TNF	1			DFNB31	SF3B4	0	0
PRC1	SNORD31	0				LOC648390	CNOT3	0			PRC1	SNORD31	0			FZD4	C6orf211	0	0
PFAS	KRT16	0					HES4	1			PFAS	KRT16	1			PTPN3	TRMT12	0	1
MCM5	SERPINB3	0				CSNK1G1	ZNF513	0			MCM5	SERPINB3	1			B9D2	LOC727758	0	0
KIFC1	CYP1A1	0				EXOSC9	ZBED2	0			KIFC1	CYP1A1	1			GOLGA3	KLHL9	0	0
ZWILCH	LOC650517	0				LARP7		0			ZWILCH	LOC650517	1			EXOC3	MED4	0	1
CENPA	ARID3B	0				UBE2V2	ARF4	0			CENPA	ARID3B	1			ODZ4	DPP3	0	1
TTK	YPEL3	0				NRG4	C16orf72	0			TTK	YPEL3	1			LOC100133666	AP2S1	0	0
CHEK1	LPCAT4	0				LOC653108	TUFT1	0			CHEK1	LPCAT4	1			LOC644191	UBE2A	0	0
HJURP	LOC729252	0				RSBN1L	MKRN1	0			HJURP	LOC729252	1			LOC390345	SNX14	0	0
CLDN8	WIPI1	0				TGFBRAP1	RNF138	0			CLDN8	WIPI1	1			TSPAN9	PAPD1	0	1
FEN1	C10orf105	0				HEATR5A	HERPUD1	0			FEN1	C10orf105	1			DLG5	ZNF792	0	0
LEPREL1	TSPAN5	0				RBM14	LOC729776	0			LEPREL1	TSPAN5	1			GABPB1	KRT6A	0	0
C7orf50	MGC12982	0				C14orf32	UBN2	0			C7orf50	MGC12982	1			PLSCR1	DKC1	0	1
HNRNPM	TRIP10	0				NOP16	RPL36	1			HNRNPM	TRIP10	1			C9orf58	RPUSD4	0	1
FST	MGC102966	0				QTRT1	PACSIN3	0			FST	MGC102966	1			TRAPPC4	C9orf69	0	1
PBK	LMTK3	0				C1orf216	CYTSB	1			PBK	LMTK3	1			EPHB4	HDDC3	0	1
SHMT1	WNT7A	0				LOC728492	RETSAT	1			SHMT1	WNT7A	1			BLVRA	TMED10P	0	1
THBS1	CYBASC3	0				NDUFA6	C19orf6	0			THBS1	CYBASC3	1			LOC730324	NUP54	0	1
FANCI	FAM49A	0				CAPN2	MOSPD2	1			FANCI	FAM49A	1			WHSC2		0	0
CKAP2L	PNCK	0				GSDMC	FAM96B	0			CKAP2L	PNCK	1			FBXO46	INTS2	0	1
BOP1		0				DUS3L	SGSM3	0			BOP1		0			YIPF5	E2F4	0	1
PCCB	PHF1	0				PRPSAP2	SERTAD1	0			PCCB	PHF1	1			ADCY6	FAM188A	0	0
ZNF362	PRODH	0				LOC729217	PWWP2	0			ZNF362	PRODH	1			SIRT2	EPSTI1	0	1
MAPK13	LOC400578	0				RCC2	SLC24A6	0			MAPK13	LOC400578	1			SETD1B	PLK1	0	1
ALS2CR4	PHYHD1	0				LOC642897	SF3A2	0			ALS2CR4	PHYHD1	1			PLSCR4	GPATCH2	0	0
HPGD	HLA-E	0				BRD7	RHBDD2	0			HPGD	HLA-E	1			C9orf5	FAM162A	0	0
MCM4	CAMK2A	0				RFX1	PRR14	0			MCM4	CAMK2A	1			AFF4	C5orf54	0	0
CCDC58	PRSS22	0				BTBD1	H2AFJ	0			CCDC58	PRSS22	1			OSBPL8	UTP14A	0	1
TACC3	GFPT2	0				C20orf72	POLB	0			TACC3	GFPT2	1			LOC648980	MRPL21	0	0
LOC730833	FAM84B	0				NAPRT1	ZNF281	0			LOC730833	FAM84B	1			ERMP1	RIF1	0	1
LOC644063	IDI1	0				ARV1	SLMAP	0			LOC644063	IDI1	1			C10orf118	HPS6	0	1
LOC92755	HAS3	0				PAFAH2	SPPL3	0			LOC92755	HAS3	1			RASA2	QARS	0	1
HNRPM	WNT4	0				COQ5	KIAA1274	1			HNRPM	WNT4	1			TMEM120A	MRPS17	0	1
FAM64A	ARHGAP30	0				FAM86B1	FLT3LG	0			FAM64A	ARHGAP30	1			LOC647042	RABL3	0	1
NEK2	SPRR1A	0				PAQR4	STAT3	1			NEK2	SPRR1A	1			RAC2	LOC642299	0	0
PSME4	HSPBL2	0				PIGC	UNKL	0			PSME4	HSPBL2	1			PRKAB2	THRAP3	0	1
TIPIN	FEM1B	0				CTDSP1	RASA2	0			TIPIN	FEM1B	1			TMUB1	FJX1	0	1
KPNA2	PSTPIP2	0				PRMT2	RANBP10	1			KPNA2	PSTPIP2	1			REC8	C19orf60	0	1
TROAP	VAMP5	0				GTF2H4	CLIC4	0			TROAP	VAMP5	1			DUSP18	GART	0	1
ATP6V1B1	GRB7	0				AMOT	USP3	0			ATP6V1B1	GRB7	1			OPTN	FAM46A	1	0
LOC100130561	FAM89B	0				SEC11C	ZBTB7A	1			LOC100130561	FAM89B	1			RBM38	HERC2	0	1
ANXA8L2	TPST2	0				WDR73	PEX14	0			ANXA8L2	TPST2	1			DOCK6	OGT	0	1
POLE2	CRTAC1	0				LOC90624	MIR345	0			POLE2	CRTAC1	1			CD164	CARS2	0	1
LXN	STX1A	0				LOC100133803	DLG5	0			LXN	STX1A	1			ARL4A	MAGOH	0	0
DDAH1	TMBIM1	0				RPUSD1	FOSL1	0			DDAH1	TMBIM1	1			E2F3	PTEN	0	1
PRIM1	PIM1	0				SIVA	SCYL1	0			PRIM1	PIM1	1			MIR1185-1	DNAJA4	0	0
C15orf41	ABTB1	0				AGGF1	SNORA61	0			C15orf41	ABTB1	1			LOC650646	TOR1A	0	0
LOC653874	MMP7	0				TUBB3	ST3GAL1	0			LOC653874	MMP7	1			PLEKHM2	LOC652481	0	1
KIF2C	TBC1D10A	0				CUEDC2	TMEM191B	0			KIF2C	TBC1D10A	1			DENND4C	C14orf79	0	1
MATN2	MICA	0				ANAPC13	FLJ44124	0			MATN2	MICA	1			TAPT1	MRPS23	0	0
MALL	HNRPDL	0				SMARCB1	C9orf80	0			MALL	HNRPDL	1			LOC100129067	EARS2	0	1
RRP15	CLK3	0				ARFGEF2	TAP1	0			RRP15	CLK3	1			VGF	SMAP2	0	0
INA	ITGA5	0				MST1	DSTYK	0			INA	ITGA5	1			AVL9	RBM16	0	0
GPAA1	ANG	0				MRPL38	NCRNA00200	0			GPAA1	ANG	1			ACD	PEX11G	0	1
GALNTL4	RELB	0				GTF2H1	LOC641298	0			GALNTL4	RELB	1			LOC390466	MCRS1	0	0
CAP2	OLR1	1				TMEM160	NHLRC2	0			CAP2	OLR1	1			LOC442727	CHURC1	0	0
SPC24	SREBF1	0				ABHD12	C14orf28	0			SPC24	SREBF1	1			HELZ	C14orf149	0	0
KIF14	CYP24A1	0				YWHAZ	MTSS1	0			KIF14	CYP24A1	1			LOC399491	TAF4	0	1
KIF4A	TEF	0				KIAA0261	MTHFD1L	0			KIF4A	TEF	1			CKB	MLH1	0	1
PRDX3	LOC100128918	0				C9orf10OS	ADPRHL2	0			PRDX3	LOC100128918	1			C17orf45	LOC652615	0	1
FOXM1	DHCR7	0				RFX5	IL18	0			FOXM1	DHCR7	1			IGFBP7	UCHL3	0	0
C9orf140	FOXK1	0				IGF2BP3	ASB1	0			C9orf140	FOXK1	1			NDFIP1	LOC728739	0	0
DSP	ZBTB43	0				EXOSC3	MAPK12	0			DSP	ZBTB43	1			EFHD2	C9orf64	0	1
NDC80	IGFN1	0				CHCHD7	HOXD10	1			NDC80	IGFN1	1			PRAF2	ROMO1	0	1
TNC	STX11	0				PSG3	POLR3D	0			TNC	STX11	1			TRNP1	SLC25A15	0	1
TYMS	APOBEC3B	0				GUSBL2	LOC644739	0			TYMS	APOBEC3B	1			VPS25	SLC39A3	0	1
TCEA1	TMEM132A	0				DDX60	MIER2	0			TCEA1	TMEM132A	1			AIP	LOC143543	0	1
ACAT1	TMEM154	0				ATPIF1	MAP3K12	0			ACAT1	TMEM154	1			POLG	C9orf116	0	0
KIAA0090	RNASE4	0				ACP2	TSEN54	0			KIAA0090	RNASE4	1			UBXN6	GPR89B	0	1
POLQ	IL23A	0				DSG3	PHLDB2	0			POLQ	IL23A	1			CDR2	LOC730074	0	0
NME1	APOBEC3A	0				LOC729101	ZNF674	0			NME1	APOBEC3A	1			LOC729021	REEP5	0	0
SMC4	SIAE	0				ACN9	STAG3L2	0			SMC4	SIAE	1			YIPF6	FBL	0	0
PUS7	SOD2	0				TIA1	LOC651309	0			PUS7	SOD2	1			JAGN1	LOC645466	0	0
RAB40B	PLAU	0				LOC644330	JUND	0			RAB40B	PLAU	1			C7orf23	TBC1D4	0	0
MCM10	LOC100130837	0				LOC647302	SPTAN1	0			MCM10	LOC100130837	1				TRAM2	0	0
COQ2		0				NDUFB6	RAB9A	0			COQ2		0			MYD88	DHX16	0	1
MIPEP	RND1	0				TACC2	ST6GALNAC4	0			MIPEP	RND1	1			ZFYVE19	LAMA4	0	0
GPD1L	ADAM8	0				EPM2AIP1	BCAS4	0			GPD1L	ADAM8	1			PRKAA1	SNX5	0	1
KIAA0196	FLJ90086	0				KIAA1731	SERINC3	1			KIAA0196	FLJ90086	1				IPO11	0	1
ALDH1A1	BIK	0				CREG1	VANGL2	0			ALDH1A1	BIK	1			PSMD8	CHPT1	0	0
RFC3	NRG2	0				KTN1	CDKN1B	0			RFC3	NRG2	1			ZNF672	CENPB	0	1
COL4A5	DDIT3	0				RABL2B	PPP2CB	0			COL4A5	DDIT3	1			IMPA2	MDP1	0	0
DSC3	CACNG1	0				CUL2	CAMLG	1			DSC3	CACNG1	1			CDK2AP2	SLFN12	0	1
SPTLC3	ARTN	0				EML3	AFTPH	0			SPTLC3	ARTN	1			FOXO4	CDC123	0	1
C13orf3	GRAMD3	0				NOL8	SRP68	1			C13orf3	GRAMD3	1			KLK8	PRKRIR	0	1
CENPK	GPR37L1	0				LRRC56	KLHL5	0			CENPK	GPR37L1	1			RAB21	MGC42367	0	0
TPM1	C20orf111	0				DDB1	SPSB1	0			TPM1	C20orf111	1			RIMKLB	TTL	0	1
KNTC1	ITPKC	0				CAPRIN1	AHNAK	1			KNTC1	ITPKC	1			LAMP3	PSME4	0	1
KIAA1598	SERPINB4	0				MUM1	CNNM4	0			KIAA1598	SERPINB4	1			PHF15	LOC648638	0	0
LMNB2	PVRL4	0				NUDT15	NME3	0			LMNB2	PVRL4	1			LOC285095	GFM2	0	0
RPP40	CEBPB	0				XPNPEP1	LOC196752	0			RPP40	CEBPB	1			SULT1A4		0	0
CEP110	PHLDA3	0				UNC50	GTF2F1	1			CEP110	PHLDA3	1			NEURL1B	LOC100130562	0	1
BLM	MMP10	0				LOC100130506		0			BLM	MMP10	0			CUTC	PA2G4	0	0
SULF2	REM2	0				LOC642357	RNF141	0			SULF2	REM2	1			C12orf62	C14orf104	0	0
MAT2A	SOCS2	0				TMCO1	PI4KB	0			MAT2A	SOCS2	1			VAMP4	LOC643384	0	0
CDCA8	C1orf54	0				ACAP2	MAN2B1	0			CDCA8	C1orf54	1			ZNF295	MYOF	0	1
SGPP1	DBP	0				ATP6V1H	NSUN4	0			SGPP1	DBP	1			MAOA	LMBR1	0	1
COQ3	LOC730323	0				CYP4F12	EMX2OS	0			COQ3	LOC730323	1			MAP2K7	ANTXR1	0	0
NCAPD3	SIK1	0				B3GALNT2	PTGFRN	1			NCAPD3	SIK1	1			CLIC4	ATP6AP2	0	1
NETO2	TMEM171	0				RPS6KA4	SCNN1A	0			NETO2	TMEM171	1			FAM59A	COX7B	0	0
OLR1	BAIAP2L1	0				PRPS2	LHFP	1			OLR1	BAIAP2L1	1			SFT2D1	FIBP	0	1
CTPS	KIF3C	0				NONO	TJP3	0			CTPS	KIF3C	1			LOC647285	KRT1	0	1
AIMP2	CA11	0				ABCF2	TMEM179B	1			AIMP2	CA11	1			UGT2B7	CCNC	0	1
POP1	MNT	0				LRRC47	RSPH3	0			POP1	MNT	1			TSPAN1	ATPAF1	0	1
OLFML2A	PRSS8	0				MST1R	TCEA3	1			OLFML2A	PRSS8	1			CCDC88B	SLC39A6	0	0
ASF1B	LCP1	0				RB1CC1	FOXO4	0			ASF1B	LCP1	1			BRD2	COPS7A	0	1
CENPE	CHD2	0				HRH1	EIF4A2	1			CENPE	CHD2	1			CANX	PLAGL2	0	0
NCLN	DTX2	0				LOC730744	POLRMT	0			NCLN	DTX2	1			TLK2	LOC147804	0	0
DIS3L	EMP3	0				AZI1	RBMS2	1			DIS3L	EMP3	1			PRRG4	PLA2G4A	0	0
FIGNL1	DENND2C	0				LOC644363	ALX1	0			FIGNL1	DENND2C	1			TCEB2	TTC26	0	1
SUV39H1	SERPINB1	0				MRRF	LOC652545	0			SUV39H1	SERPINB1	1			RBM47	PSMA5	0	0
RHOBTB3	MAP1S	0				C2orf15	FOXN2	0			RHOBTB3	MAP1S	1			LOC730284	C11orf73	0	1
CAV1	RRAS	0				C22orf27	SUSD1	1			CAV1	RRAS	1			SYTL2	MIR586	0	1
LOC731751	LCAT	0				ARFGAP2	CDC34	0			LOC731751	LCAT	1			FKBP5	C9orf82	0	0
CKAP2	GABARAPL1	0				APIP	IFIT2	1			CKAP2	GABARAPL1	1			LOC729966	RAB10	0	0
ZNF828	ZNF467	0				TSPAN15	DAGLB	0			ZNF828	ZNF467	1			MAX	TPRKB	0	1
KRT81	INO80C	0				ZBTB22	LOC136143	0			KRT81	INO80C	1			ATP6V0C	PPT2	0	0
FBXO5	EPHA2	0				PPHLN1	ARFGAP1	1			FBXO5	EPHA2	1			RNU1G2	POLR2F	0	1
COPS3	RASL12	0				DNAJB12	BCL2L1	0			COPS3	RASL12	1			IFI27L1	CPOX	0	1
C11orf51	LOC284293	0				OSBPL1A	SNX3	0			C11orf51	LOC284293	1			AKIRIN2	FASTK	0	1
LCMT2	LAMC2	0				ZFP106	MIRLET7D	0			LCMT2	LAMC2	1			PPP4R1L	LRRC14	0	1
HCFC1	PI4KAP2	0				ZMYM4	DULLARD	0			HCFC1	PI4KAP2	1			LOC729231	PIGQ	0	1
PSPH	DPEP2	0				IGF2R	WWC1	0			PSPH	DPEP2	1			LOC440731	LOC651149	0	1
ROR2	PPP2R5B	0				LSG1	CYP2F1	0			ROR2	PPP2R5B	1			ANKRD9	RFWD3	0	1
LOC728188	C22orf36	0				MTX3	FBXO31	1			LOC728188	C22orf36	1			C14orf28	LOC727980	0	0
USP5	NINJ1	0				MGST3	C11orf10	0			USP5	NINJ1	1			FLJ20273	EIF3CL	0	1
HOXA2	ZFP36L1	0				MAP4K5	TGM2	1			HOXA2	ZFP36L1	1			YES1	ZCCHC14	0	1
C1QBP	ARG2	0				LOC645452	ELOF1	0			C1QBP	ARG2	1			TRIOBP	HNRNPAB	0	1
C15orf23	SLC27A1	0				C1orf124	FLVCR2	0			C15orf23	SLC27A1	1			LIN7B	CKMT1A	0	1
LMO4	EBI3	0				LY6E	FAM45A	1			LMO4	EBI3	1			LOC728811	TMEM5	0	1
MDC1	TRAFD1	0				TBRG4	CACNG6	0			MDC1	TRAFD1	1			LOC643007	CHAF1B	0	1
IRX3	TNIP1	0				PLA2G4B	C19orf61	0			IRX3	TNIP1	1			UBE2Z	AK3L1	0	1
TUBA1B	BEND7	0				LOC651697	ARHGEF17	1			TUBA1B	BEND7	1			LOC388556	PDHX	0	0
PHGDH	CORO6	0				CRYZ	GSTM3	0			PHGDH	CORO6	1			ALKBH7	LOC731314	0	0
POLA1	DNAJB9	0				LOC100128309	USPL1	0			POLA1	DNAJB9	1			RNU1-3	CEP110	0	1
BPHL	POLD4	0				CDS2		0			BPHL	POLD4	1			MMP15	RBM3	0	1
IDE		0				LOC731314	LOC284167	1			IDE		0			CHMP4B	TTC37	0	1
PRDX4	CYTH3	0				EPCAM	CENTG3	0			PRDX4	CYTH3	1			UPF3B	DDX1	0	1
GINS3	CLDND2	0				C8orf55	AUP1	1			GINS3	CLDND2	1			PAPPA	UCHL5IP	0	1
NAT10	PDGFB	0				FAM195A	DEM1	0			NAT10	PDGFB	1			ADAMTSL5	PFDN6	0	0
SKP2	IDS	0				CCT6B	KIAA0556	0			SKP2	IDS	1			LOC648771	HNRPA1P4	0	1
FOXQ1	CD68	0				C19orf62	VGF	0			FOXQ1	CD68	1			NAGK	FZD2	0	1
LOC730246	DUSP8	0				TRMT112	C14orf147	0			LOC730246	DUSP8	1			SPG20	CST3	0	0
THOC4	TIGA1	0				MBNL2		0			THOC4	TIGA1	1				C10orf88	0	0
WDR92	VAT1	0				MAGOH	EHD4	0			WDR92	VAT1	1			CCDC59	DAPK1	1	0
CTSL2	FASN	0				TOMM5	NXF1	0			CTSL2	FASN	1			SLC43A2	CDK4	0	1
TAF9L	IRX4	0				DDHD2	CUTC	0			TAF9L	IRX4	1			C6orf72	ANKRD33	0	0
C20orf100		0				FSCN1	MFNG	0			C20orf100		0			EIF4EBP1	LOC100130511	0	0
NSMAF	PFKFB2	0				LOC100133565	RIN1	0			NSMAF	PFKFB2	1			PI4KAP2	ECHDC2	0	0
LOC646817	RNU86	0				SLC39A6	RAB1A	0			LOC646817	RNU86	1			TLE3	LOC96610	0	1
LYPLA1	IER5L	0				USP7	C17orf69	0			LYPLA1	IER5L	1			SEC24A	SNAPC3	0	0
ITGA6	FAM129A	0				KPNA3	LOC127295	0			ITGA6	FAM129A	1			CYB5R1	LOC100131609	0	1
NTF3	PTAFR	0				MSH6	RNMT	0			NTF3	PTAFR	1			FLVCR2	BAT2D1	0	1
LOC648526	RAB11FIP4	0				MAN2C1	CREBZF	1			LOC648526	RAB11FIP4	1			LRRC28	LEPREL1	0	1
WDR4	MBOAT2	0				AIM1	TOR1B	1			WDR4	MBOAT2	1			LOC390735	NSMAF	0	1
LOC100133372	SAT1	0				APOO	ZNF282	1			LOC100133372	SAT1	1			LOC127295	SLC25A11	0	1
PRKDC	RRAGC	0				LOC727758	ANKZF1	0			PRKDC	RRAGC	1			GLTSCR1	INO80	0	1
CYB5D1	NCRNA00219	0				UBXN2B	HMGCL	1			CYB5D1	NCRNA00219	1			NFKBIB	GPR89C	0	1
ALPP	TMEM63B	0				SLC37A4	SRRM1L	1			ALPP	TMEM63B	1			CD9	STX2	0	0
CEP350	CBX6	0				ECHS1	AP3S1	1			CEP350	CBX6	0			ZNF529	ATAD2	0	1
APITD1	PNPLA2	0				VPS35	PLXNA1	1			APITD1	PNPLA2	1			TTLL3	TAF2	0	1
SLC7A1	LIPG	0				OSTC	BRD3	1			SLC7A1	LIPG	1			RTN4R	THAP10	0	0
RTN4IP1	RAD9A	0				SLC31A2	LOC645630	0			RTN4IP1	RAD9A	1				NDFIP2	0	1
PLK4	GCNT3	0				ATP5J	LOC100132199	0			PLK4	GCNT3	1			MAPK3	DPYSL3	0	0
	LOC100129890	0				VEGFC	RPS9	1				LOC100129890	1			LOC644934	CAV1	0	1
C7orf27	CDKN1A	0				LSM7	FAM118A	0			C7orf27	CDKN1A	1			TRIB3	PSMD2	0	1
FLOT2	CSF2	0				MIF	KCNK6	0			FLOT2	CSF2	1			LOC648605	GSPT1	0	1
KRT1	LOC732075	0				CENTB2	VPS37B	0			KRT1	LOC732075	1			PPP1R12C	PRKCA	0	0
LOC729920	ABHD4	0				UQCRQ	NUP214	0			LOC729920	ABHD4	1			SLC25A28	TASP1	0	1
PFKFB3	TAF1D	0				INTS8	HPS1	0			PFKFB3	TAF1D	1			TIMM9	LSMD1	0	1
GNG12	BCL9L	0				GMPS	OSBPL10	0			GNG12	BCL9L	1			GLTSCR2	CMC1	0	1
CTSZ	PI4K2A	0				FGD1	AKR1B1	0			CTSZ	PI4K2A	1			F2RL1	AP4E1	0	1
PAFAH1B1	TTC39C	0				C12orf52	LILRB3	0			PAFAH1B1	TTC39C	1			TRPM4	PFAAP5	0	1
MRPS16	CA5B	0				RSRC1	NPDC1	1			MRPS16	CA5B	1			CAPG	ENOSF1	0	1
GBA	LRRC32	0				UEVLD	SRRM1	0			GBA	LRRC32	1			LOC100129599	PDCD2	0	0
LOC730534	PRICKLE3	0				CLSTN1	EMD	0			LOC730534	PRICKLE3	1			PHF20	DCPS	0	1
TMEM20	LAYN	0				LOC729708	GDE1	0			TMEM20	LAYN	1			ZUFSP	C7orf27	0	1
BUB1B	WNK2	0				CAV2	PPAPDC1B	1			BUB1B	WNK2	1			NOTCH3	C20orf27	0	1
HEATR1		0				RABL4	ARHGEF19	0			HEATR1		0			SLC24A6	CTSL1	1	0
C17orf97	LTBP4	0				CLPTM1L	PAWR	1			C17orf97	LTBP4	1			NANOS3	ZNF45	0	1
HNRPA2B1	ADIPOR2	0				CYB5R4		0			HNRPA2B1	ADIPOR2	1			DIS3	HOXB7	0	0
CDC7	KLHL28	0				PSMC6	LUZP1	0			CDC7	KLHL28	1			SKIL	APIP	0	0
PPFIBP2	HLA-F	0				TBC1D13	ZNF430	0			PPFIBP2	HLA-F	1			ADM2	RNASEN	0	0
MAD2L1	REV1	0				IFT52	C17orf100	0			MAD2L1	REV1	1			CARS	INTS7	0	1
TRMT5	ABTB2	0				PHF14	MKRN2	0			TRMT5	ABTB2	1			TMEM2	MLYCD	0	0
HMGN2	ZMYM5	0				MRPS34	RSAD1	0			HMGN2	ZMYM5	1			TLE2	DNAJC19	0	0
C16orf75	CDA	0				NECAP1	SYTL2	0			C16orf75	CDA	1			ZNF324	VOPP1	0	1
RPUSD2	C5orf32	0				METAP1	MTAP	0			RPUSD2	C5orf32	1			FABP5L2	HIST1H2BJ	0	0
CDCA2	ADRB2	0				COMMD2	C5orf39	0			CDCA2	ADRB2	1			LOC100134108	SSR1	0	1
CEP78	BHLHB2	0				ASAP2	RALGPS1	0			CEP78	BHLHB2	1			LARP1B	EPHA4	0	1
LOC100128892	HOMER2	0				PSMD6	FAM83A	0			LOC100128892	HOMER2	1			ADPRHL2	IFI44L	1	0
LOC652846	KANK2	0				CAPN1	CYTH2	0			LOC652846	KANK2	1			TNFRSF1A	LOC100132289	0	1
EMG1	NDRG2	0				C8orf33	GLS	0			EMG1	NDRG2	1			SNORD36A	ATL3	0	1
TFDP1	ZNF738	0				CDH1	PTPN12	0			TFDP1	ZNF738	1			KDSR	CCT7	0	1
EHF	ATG2A	0				ANKRD33	MTMR14	0			EHF	ATG2A	1				LOC650152	0	0
ZNF252	IGFL1	0				EFNA4	PPP1R12C	0			ZNF252	IGFL1	1			FTHL2	B4GALT4	0	0
LOC100129086	UPK3B	0				DNAJC13	NHLRC3	0			LOC100129086	UPK3B	1			XIST	HS3ST1	1	0
MNS1	PHLDA2	0				GATS	BAT5	0			MNS1	PHLDA2	1			LOC100130914	C12orf43	0	0
	NAV2	0				SMAP2	SAP18	0				NAV2	1			TBX19	LIN7C	0	1
RUVBL1	IRS2	0				AHCY	ECH1	0			RUVBL1	IRS2	1			LATS2	ZCWPW1	0	0
POLR3B	ALOX12B	0				C2orf64	TMEM137	0			POLR3B	ALOX12B	1			MSL1	THBS1	0	1
LGR4	ALDH3B2	0				SNAP29	CBX1	0			LGR4	ALDH3B2	1			RPS26	BTF3L4	0	0
C11orf82	OVGP1	0				HS2ST1	NOXA1	1			C11orf82	OVGP1	1			DUSP11	MRPS9	0	1
TTC27	GBP2	0				BCKDK	NOB1	1			TTC27	GBP2	1			C17orf69	OAS1	1	0
LOC732007	SNORD104	0				LOC387867	LOC392437	0			LOC732007	SNORD104	1			TMEM170A	TMEM199	0	0
RABEPK	GADD45B	0				PFDN6	FAM116B	0			RABEPK	GADD45B	1			RBPMS	FRMD3	1	0
RFC4	VSIG8	0				LOC399748	SNHG7	0			RFC4	VSIG8	1			ENTPD4	LOC283932	0	0
GJA1	LDLR	0				YBX1	THBD	0			GJA1	LDLR	1				HARS	0	0
C12orf48	SERPINB7	1				DNAJA4	FAM3B	0			C12orf48	SERPINB7	1			S100A6	PSMA4	0	1
TTF2	SFN	0				PPFIBP1	CDH13	0			TTF2	SFN	1			ATP6V1B2	ORC2L	0	0
MED22	RNF19B	0				MSN	CUL9	0			MED22	RNF19B	1			PLEKHF1	LOC642197	0	1
SMC2	DNAJB1	0				PRAGMIN	AGXT2L2	0			SMC2	DNAJB1	1			GPC6	COPS5	0	1
TMEM99		0				SKIV2L	WDR42A	1			TMEM99		0			MICALCL	MDC1	0	1
EEF1A2	FHL3	0				CHST15	DDRGK1	0			EEF1A2	FHL3	1			LOC728855	LRRC56	0	0
RAB7B	KRT86	0				RER1	POLM	0			RAB7B	KRT86	1			SH3PXD2B	EEF1B2	0	1
LOC727803	TMEM40	0				DDB2	FLJ14712	0			LOC727803	TMEM40	1			LOC646966	RAB11A	0	1
RACGAP1	MAP3K9	0				SLC35A5		0			RACGAP1	MAP3K9	1			PDCD2L	SNRNP40	0	1
C16orf33	ULBP2	0				C11orf70	SNHG6	0			C16orf33	ULBP2	1			C10orf58	ADI1	0	0
HES5	PCSK9	1				DHRS4	MET	0			HES5	PCSK9	1			RNF138	SFRS3	0	1
LOC100132717	RHOQ	0				MKL2	E2F5	0			LOC100132717	RHOQ	1			TWF2	RBM23	0	1
LOC148915	TCP11L2	0				IRAK1	DYSF	0			LOC148915	TCP11L2	1			FXR2	LAMB1	0	0
IMPAD1	CD70	0				PRTFDC1	ZNF627	1			IMPAD1	CD70	1			LOC442329	NOC3L	0	1
ADAM10	DDIT4	0				ECHDC1	YARS	1			ADAM10	DDIT4	1			CYTH3	LOC641849	0	1
TIMELESS	PLEKHG6	0				LHPP	EDN1	0			TIMELESS	PLEKHG6	1			C17orf100	PRMT3	0	1
SYNCRIP	PMS2L4	0				LOC400657	ANKRD35	0			SYNCRIP	PMS2L4	1			GJB5	SRR	0	1
MRPL1	HAPLN3	0				SEMA4A	SF3B2	0			MRPL1	HAPLN3	1			VGLL4	LOC652624	0	0
ATP6V0E2	SNORD15A	0				PYGL	ADORA2B	0			ATP6V0E2	SNORD15A	1			LOC401115	LOC100129566	0	1
CDT1	KCNK5	0				EFTUD2	WDR45L	1			CDT1	KCNK5	1			ZNF562	LOC654121	0	0
HSPH1	ACLY	0				FAM58A	CLDND1	0			HSPH1	ACLY	1			SARS	MPPED2	0	1
FBN2		0				UBE1	C9orf16	0			FBN2		0			LOC653610	PIK3CB	0	1
PGAP3	TICAM2	0				HNRNPH2	LOC728457	0			PGAP3	TICAM2	1			SLC40A1	ARHGDIB	0	1
RNASEH2A	EML2	0				GARS	VIPR1	0			RNASEH2A	EML2	1			VPS18	RAB40B	0	1
HPRT1	ACSL1	0				PMVK	METRNL	0			HPRT1	ACSL1	1			ATP6V1F	SLC39A10	0	1
MUC16	OGFRL1	0				ACTR10	VPS28	0			MUC16	OGFRL1	1			TMUB2	TMED7	0	1
CD44	FAM132A	0				TRA2A	UVRAG	0			CD44	FAM132A	1			SLC39A2	RNF5P1	0	0
GPAM	CBLC	0				ANXA2P3	PDRG1	0			GPAM	CBLC	1			SNORA31	DPYD	0	0
NR2F2	PPP1R13L	0				LOC729505	LOC100133233	0			NR2F2	PPP1R13L	1			DYNLT1	SRGAP1	0	0
LOC100133923	WDR37	0				CXorf12	NELF	1			LOC100133923	WDR37	1			LOC144438	TOR1AIP1	0	1
MKI67	EIF1B	0				HIATL1	SH3BGRL3	0			MKI67	EIF1B	1			PRUNE	SEMA5A	0	0
RBMX	H1F0	0				DDX21	LOC440353	0			RBMX	H1F0	1			AKR1B1	GUF1	0	1
PARP1	CITED4	0				TOR1AIP2	AMT	0			PARP1	CITED4	1			KHNYN	AGAP3	0	1
DTL	PPP3CC	0				LOC643031	DUSP10	0			DTL	PPP3CC	1			KIAA0182	FAM50B	0	1
EPPB9	PVRL2	0				MRPS10	GALIG	0			EPPB9	PVRL2	1			ELP2	ASB13	0	1
SEPHS1	LOC647993	0				MUTYH	CLDN12	0			SEPHS1	LOC647993	1					0	0
GGCT	S100A14	0				NEDD1	EPHB4	0			GGCT	S100A14	1			PMEPA1	FAIM	0	1
SLCO2A1	ST3GAL3	0				STIP1	ITPR3	0			SLCO2A1	ST3GAL3	1			CSRP1	GTF3A	0	1
PAICS	TNFRSF6B	0				TFCP2	CEP27	0			PAICS	TNFRSF6B	1			LOC649853	THNSL1	0	1
PTPN13	CRTC2	0				RALB	GOLT1A	0			PTPN13	CRTC2	1			SPATA7	ALG6	0	1
LOC727761	LOC730994	0				COPS6	TRIM56	1			LOC727761	LOC730994	1			UBE2E2	SSRP1	0	1
		0				EFHC1	C7orf63	0					0			RASA4P	CCDC106	0	1
VAV3	SRPX	0				LONP2	RNF103	0			VAV3	SRPX	1			LGALS7B	IMMT	0	0
MELK	HSPC047	0				TMEM9B	C11orf83	1			MELK	HSPC047	1			CHMP4C	HDHD2	0	0
QDPR	H1FX	0				MRPS18B	FTHL3	0			QDPR	H1FX	1			SRPR	C9orf66	0	0
CCDC77	KHNYN	0				DHX15	TTC9C	0			CCDC77	KHNYN	1			C19orf66	KLHL20	0	0
FRMD4A	CDK9	0				TBC1D4	PPM2C	0			FRMD4A	CDK9	1			IFNGR1	LYSMD4	0	1
MRPL52	LTB	0				PIN1	NAPB	0			MRPL52	LTB	1			LRCH4	PTPLAD1	0	1
GMNN	SNORD89	0				FLJ20699	C1orf63	1			GMNN	SNORD89	1			MEX3C	C14orf159	0	0
NOP56	SLC2A3	0				LOC652685	C3orf59	0			NOP56	SLC2A3	1			POR	VARS	0	1
PAPOLA	DEFB4	0				EIF5	UPF3B	0			PAPOLA	DEFB4	1			RMND1	ARMC7	0	0
JMJD8	AKAP12	0				LOC644869	STIM1	0			JMJD8	AKAP12	1			MAP7D1	LOC649553	0	1
ADSL	SOX9	0				C16orf93	YPEL2	0			ADSL	SOX9	1			ZNF609	CNIH	0	1
KIF23	C5orf41	0				LOC647307	STAG3L3	0			KIF23	C5orf41	1			RUNDC1	NOLC1	0	1
ABCC4	KPNA7	0				DNCL1	KRT80	0			ABCC4	KPNA7	1			ZNF419	GOLSYN	0	1
MRPS28	SHPK	0				C1orf86	RAB4B	0			MRPS28	SHPK	1			C1orf66	PLEKHF2	0	1
WDR18	KDSR	0				CXorf26	AGRN	0			WDR18	KDSR	1			RBMX2	LANCL1	0	1
HSD17B10	EVL	0					PLEKHG3	0			HSD17B10	EVL	1			LOC399965	LOC387882	0	0
TUBGCP5	LOC653583	0				C5orf44	OFD1	0			TUBGCP5	LOC653583	1			CIC	MRPL11	0	1
TYSND1	HRK	0				USP24	ZNF324	0			TYSND1	HRK	1			LOC645381	ANKMY2	0	1
MED27	LAMB2L	0				DYNC1H1	CORO1C	1			MED27	LAMB2L	1			LOC729742	ERH	0	1
	WASF2	0				NOMO1	LOC728428	1				WASF2	1			KIAA0513	GPS1	0	1
SFXN4	ICAM1	0				DARS	UNC84A	0			SFXN4	ICAM1	1			CDC42BPB	ELOVL6	0	1
COPS7A	EFNB1	0				FAHD2B	VRK3	0			COPS7A	EFNB1	1			ILDR1	ADAM9	0	1
LOC728643	NCRNA00085	0				KLF10	GORASP1	0			LOC728643	NCRNA00085	1			C10orf73	SRM	0	1
C16orf59	SNORA24	0				LYPLA2	CA2	0			C16orf59	SNORA24	1			USP21	MRPL40	0	1
TOMM40	C17orf48	0				LSM3	HECA	0			TOMM40	C17orf48	1			PXN	LOC729375	0	1
WDR51A	ABHD3	0				POMT2	STX7	0			WDR51A	ABHD3	1			LOC100132199	LMO2	0	0
CRIM1	PLA2G2A	0				NTHL1	KIAA2013	0			CRIM1	PLA2G2A	0			ZNF513	PSMA1	0	1
FAT1	DAPK3	0				GTF2H2B	MAX	0			FAT1	DAPK3	1				LOC401115	1	0
RANBP1	MMP12	0				HECTD3	LOC654161	0			RANBP1	MMP12	1			VANGL2	TXNDC17	0	0
PPT1	CD83	0				FAM36A	IFT172	0			PPT1	CD83	1			NFIX	APOA1BP	0	0
ELOVL6	BMP2	0				LOC100132564	ATG4D	1			ELOVL6	BMP2	1			POFUT2	KLK6	0	0
LOC644774	GABRP	0				CYP4V2	ZBED1	0			LOC644774	GABRP	1			WDR23	SNORA11D	0	0
AHNAK2	ZNF581	0				C3orf54	OXR1	0			AHNAK2	ZNF581	1			ATP2B4	HNRNPH1	0	0
EXOSC2	GGA2	0				ASXL1	SLC35C2	1			EXOSC2	GGA2	1			NRIP1	ANKRD26	0	1
ACAD9	DCP2	0				DNAJC8	STRN4	0			ACAD9	DCP2	1			C11orf67	ZNF511	0	1
GNAQ	ARHGEF5	0				C7orf55	RHOT2	0			GNAQ	ARHGEF5	1			LOC388344	NSMCE4A	0	1
PRMT6	ANO9	0				ARHGAP1	MYST1	0			PRMT6	ANO9	1			IFITM3	MSTO1	0	1
C9orf152	CD55	0				PSMD5	CDC42EP4	0			C9orf152	CD55	1			MRPL49	ZFHX3	0	1
LOC648210	CCDC24	0				HARS	LOC100133607	1			LOC648210	CCDC24	1			JMY	FAM54A	0	1
TSEN2	TNKS1BP1	0				COX15	LOC643949	0			TSEN2	TNKS1BP1	1			RDH11	ANXA10	0	0
METTL3	PRKAB2	0				DDEF2	HEATR5B	0			METTL3	PRKAB2	1			APBA3	ACTR10	0	0
ATIC	CGNL1	0				SR140	PTGR2	0			ATIC	CGNL1	1			SYTL3	TACO1	0	0
SRP14P1	RNASE7	0				GTPBP8	WSB1	0			SRP14P1	RNASE7	1			CNOT8	TXNDC9	0	0
ZC3H4	RAP1GAP	0				CCDC72	LRRC58	0			ZC3H4	RAP1GAP	1			NEDD4L	TFCP2	0	0
VRK1	LOC284023	0				ALG10B	PLTP	0			VRK1	LOC284023	1			LOC654096	RAB11FIP2	0	1
RBM45	WFDC2	0				LOC401397	SERPINE2	0			RBM45	WFDC2	1			WNT7B	SEPX1	0	0
DDX18	HLA-G	0				HOXA6	EPHB3	0			DDX18	HLA-G	1			LOC441550	PCTP	0	0
GRHL2	CX3CL1	0				ACTG1	PAK1	1			GRHL2	CX3CL1	1			CDC34	DHX37	0	1
LOC644863	PRKCI	0				LOC100008588	LOC643509	0			LOC644863	PRKCI	1			CHMP5	C3orf75	0	1
NUDT1	TNFAIP2	0				CBWD5	RAC2	0			NUDT1	TNFAIP2	1			C20orf107	LYRM7	0	1
SLC2A4RG	BEX2	0				XRN2	REC8	0			SLC2A4RG	BEX2	1			LOC646909	PFKFB4	0	0
B9D1	TMC6	0				GTPBP6	DTWD2	0			B9D1	TMC6	1			DDA1	GHITM	0	0
CTNNAL1	PELI1	0				SERPINH1	SCAND1	1			CTNNAL1	PELI1	1			SFRS4	SNX7	0	0
PTGES2	KRT81	1				DAZAP1	MIR1185-1	0			PTGES2	KRT81	1			SNORA24	BBS10	0	1
C16orf53	AVPI1	0				RFP	SHB	1			C16orf53	AVPI1	1			ZNF543	RPAP2	0	1
PIF1	CLN8	0				KHSRP		0			PIF1	CLN8	1			ZBTB5	C14orf145	0	1
HNRPA1P4	MAP2K2	0				CTNNBL1	AMMECR1L	0			HNRPA1P4	MAP2K2	1			C11orf75	ARRB1	0	0
CENPM	SNHG1	0				LOC441506	HLA-A29.1	0			CENPM	SNHG1	1			PLCD3	TARBP2	0	0
	TRIM11	0				MTMR2	ZNF217	0				TRIM11	1			PAOX	MSL3L1	0	1
TOP2B		0				CUL4B	SELO	0			TOP2B		0			STXBP3	PSMD1	0	1
C2orf44	NBEAL2	0				AKTIP	LOC388796	0			C2orf44	NBEAL2	1			RHOV	TIMP3	0	0
NUDT5	LOC255783	0				LDOC1	LPCAT2	1			NUDT5	LOC255783	1			PCGF1	SMARCA4	0	1
WDR57	SLC39A2	0				VPS45	PATL1	0			WDR57	SLC39A2	1			INF2	TUBB2C	0	1
ZC3HC1	FRMD8	0				TAF5	LOC729660	1			ZC3HC1	FRMD8	1			ELOVL1	STS-1	0	1
LOC100130707	CBLB	0				C7orf28A	PIM3	0			LOC100130707	CBLB	1			LOC401152	PTPN4	0	1
CENPN	CTSK	0				NELF	POLR2I	0			CENPN	CTSK	1			LOC100134273	ERGIC2	0	1
TP53	C11orf68	0				SLC3A2	C7orf47	0			TP53	C11orf68	1			ELOF1	DPY19L4	0	1
ANXA8L1	SLPI	0				NUP88	LOC646996	0			ANXA8L1	SLPI	1			LOC100133823	NUDT14	0	1
COBLL1	LOC100132585	0				BOK		0			COBLL1	LOC100132585	0			LOC728889	RABL4	0	0
P2RX6	KLK4	0				C14orf156	FAM24B	0			P2RX6	KLK4	1			ASPHD2	DBR1	0	1
LOC100131735	SCN2B	0				RBBP7	ZNF773	0			LOC100131735	SCN2B	1			METRNL	LOC650515	0	1
CCDC76	C18orf8	0					LOC646135	1			CCDC76	C18orf8	1			LOC643870	CDC14B	0	0
BMPR2	SQLE	0				LOC100134393	CYBRD1	1			BMPR2	SQLE	0			LOC387934	SLC12A9	0	1
LOC100134265	LOC338799	0				UGT1A6	FBXO45	0			LOC100134265	LOC338799	1			LOC442270	SH3BGRL	0	1
PGAM1	MIR1978	0				LLGL1	OKL38	0			PGAM1	MIR1978	1			PDRG1	CFH	0	0
LAMP1	TICAM1	0				MRPS23	MMAB	0			LAMP1	TICAM1	1			C7orf59	PRDX6	0	1
SLC1A3	MVK	0				C14orf149	OSBPL9	0			SLC1A3	MVK	1			DHRS3	TSEN15	0	0
ADAMTS1	EHBP1L1	0				F8A1	LOC400890	1			ADAMTS1	EHBP1L1	1			FLOT1	CEACAM6	1	0
PRKAR1B	FAM171A1	0				TUG1	STK10	0			PRKAR1B	FAM171A1	1			DDRGK1	PNO1	0	0
PDSS1	FCRLA	0				MAGEF1	ANKLE2	0			PDSS1	FCRLA	1			OCRL	CTSD	0	1
LOC100129585	MAP3K11	0				PDS5B	IMMP2L	1			LOC100129585	MAP3K11	1			PRRG1	CRIM1	0	1
BCAT1	BDKRB1	0				BRI3BP	ERF	0			BCAT1	BDKRB1	1			PHF11	POLDIP2	0	1
WDR67	SPINT1	0					FAM63A	0			WDR67	SPINT1	1			ANKLE2	NUP85	0	1
AGPAT5	TNFRSF10B	0				MGST2	LOC144438	0			AGPAT5	TNFRSF10B	1			PACS1	CDK5RAP2	0	1
ABCE1	HLA-H	0				FTSJD1	C3orf19	1			ABCE1	HLA-H	1			YBX2	ISOC2	0	0
SPTBN1	ZBTB46	0				UPF3A	RAB26	0			SPTBN1	ZBTB46	1			ZNF193	EPRS	0	1
TUBA1C	PGLYRP4	0				KCTD20	PTPRB	0			TUBA1C	PGLYRP4	1			RNMT	PARP4	0	1
GOLSYN	NAT6	0				RBX1	SHCBP1	1			GOLSYN	NAT6	1			ZNF579	LOC730278	0	1
ACTL6A	RAB11FIP5	0				PNPO	ORMDL3	0			ACTL6A	RAB11FIP5	1			SLC5A3	PTS	0	0
XPO4	TMC4	0				UNC84B	CLPP	1			XPO4	TMC4	1			RAB25	NME1-NME2	0	0
SLC12A2	TBC1D3I	0				C20orf94	POR	0			SLC12A2	TBC1D3I	1			LOC100134530	HMGB2	0	1
HNRNPA3	HCCA2	0				BRIX1	INPP5E	1			HNRNPA3	HCCA2	1			DENND2D	SLC25A24	0	0
C10orf46	EEF1A2	1				SMARCC1	MUS81	0			C10orf46	EEF1A2	1			KCTD9	SLC45A3	0	0
HECW2	LOC644979	0				ATRN	DIS3	0			HECW2	LOC644979	1			HMBOX1	CDC25A	0	0
STXBP5	DGCR2	0				ACYP1	ARHGEF2	0			STXBP5	DGCR2	1			SPINT2	HELLS	0	1
LOC653994	SNORD68	0				EIF3A	DFNA5	0			LOC653994	SNORD68	1			C18orf32	RNF160	0	1
SERPINB5	FGFBP1	0				STARD7	GNAI3	0			SERPINB5	FGFBP1	1			CLDND1	TMEM173	0	0
TMEM209	RAB32	0				C14orf132	HDAC6	0			TMEM209	RAB32	1			PPP2CB	EPCAM	0	0
PCSK5	LOC100131551	0				ABHD6	MARK2	0			PCSK5	LOC100131551	1			KCNK6	SLC38A9	0	1
SMAD6	PLEKHH2	0				RBM4B	SLC15A4	0			SMAD6	PLEKHH2	1			OSBPL2	GLB1L2	0	1
CNTN1	LOC648399	0				YTHDF3	GMEB2	0			CNTN1	LOC648399	1			RNF103	SUB1	0	0
DUT	SFRS16	0				SCO1	PTK6	0			DUT	SFRS16	1			PDLIM1	PARM1	1	0
DCTPP1	LOC120376	0				SPRYD3	ZNF579	0			DCTPP1	LOC120376	1			PGD	LOC644330	0	0
MTA2	ProSAPiP1	0				DCBLD1	NR1H3	0			MTA2	ProSAPiP1	1			CSAD	ZFP90	0	1
CBX5	LOC401098	0				LOC729406	NMU	0			CBX5	LOC401098	0			ATG5	PPP2R5E	0	1
LOC645553	LOC100129550	0				RXRA	NDST2	0			LOC645553	LOC100129550	1			GALNT12	NOP16	0	0
KRT15	CCND2	1				PEMT	SLC29A2	1			KRT15	CCND2	1			KAZALD1	CEP70	0	1
KRT10	RHOV	0				ECD	RPL13L	1			KRT10	RHOV	1			TMEM54	MRPL17	0	1
MOBKL2B	CAPNS2	0				FCRLB	LOC649447	1			MOBKL2B	CAPNS2	1			PLTP	TCTN3	0	1
THOP1	CGB5	0				IL20RB	UBL3	0			THOP1	CGB5	1			TRK1	KIAA0528	0	1
CCND2	LOC285074	0				MRPL48	LOC642333	0			CCND2	LOC285074	1			FOXN2	MIER3	0	0
RASIP1	RBM33	0				STRAP	LOC100130775	0			RASIP1	RBM33	1				BSCL2	0	1
FOXRED1	RHOG	0				HERC6	RHOC	0			FOXRED1	RHOG	1				FAM108B1	0	1
HMGB1L1	MAGT1	0				LOC92659	CSNK2A1P	0			HMGB1L1	MAGT1	1			NSUN4	ABCA1	1	0
GPR89A	LIF	0				FKBP1A	SDHALP1	1			GPR89A	LIF	1			HLA-DRB6	LOC728758	0	0
MLF1IP	CLCN6	0				PDS5A	GPNMB	1			MLF1IP	CLCN6	1			CCDC93	MARS2	0	0
EIF3CL	MKNK2	0				TM9SF2	RAB5B	0			EIF3CL	MKNK2	1			TRAK1	LGR4	0	1
OPN3	ASMTL	0				INTS4	AIP	0			OPN3	ASMTL	1			TMEM135	LOC441714	0	1
CECR5	TNFRSF10A	0				PIP4K2A	EXT1	0			CECR5	TNFRSF10A	1			PPIC	JRKL	0	0
LOC642817	IRX2	0				DPY19L1	SPON2	0			LOC642817	IRX2	1			PTGES	SMEK2	0	1
COPG2	EFEMP2	0				CKMT1B	ZNF274	0			COPG2	EFEMP2	1			C16orf87	LOC645385	0	1
C1orf19	CCDC93	0					MTMR4	0			C1orf19	CCDC93	1			FLJ45244	STX6	0	0
CDC25C	DOCK6	0				RPS23	LRPAP1	0			CDC25C	DOCK6	1			CSRNP2	COPZ2	0	1
PSMG1	CAPN12	0				AEBP2	EXOC3	0			PSMG1	CAPN12	1			ZNF773	CSE1L	0	1
SLC35E3	LOC400027	0				LOC100134304	LOC646753	0			SLC35E3	LOC400027	1			FAM114A1	LOC441408	0	0
ANKMY2	DCXR	0				R3HDM1	SNRPA1	0			ANKMY2	DCXR	1			ABHD5	BUB1B	0	1
VPS36	SLC25A37	0				PABPN1	EPHB6	0			VPS36	SLC25A37	1			CRYAB	ELAC2	0	1
FLJ20718		0				STX10	PITPNB	0			FLJ20718		0			IRX2	LOC392285	0	1
TMEM14B	FGD6	0				RPL26L1	DNAJC25	0			TMEM14B	FGD6	1			LOC338799	POLE4	0	1
TUBB	TLCD1	0				EPHA1	RPP21	0			TUBB	TLCD1	1			BAT5	POLR3K	0	0
PKMYT1	SPTA1	0				WNK1	PLCD3	0			PKMYT1	SPTA1	1			ATXN7L3	EID2	0	0
TMEM158	NEU1	0				CFL1	LAMA5	0			TMEM158	NEU1	1			LOC130773	HEATR1	0	1
C3orf26	TMEM91	0				ATP5G1	TBC1D10B	0			C3orf26	TMEM91	1			LOC643161	SUCLG1	0	0
NXN	ZFYVE19	0				PTBP1	CDC42EP1	0			NXN	ZFYVE19	1			DCP2	PLCL2	0	0
CPSF3	C6orf173	0				AMD1	PDE6D	0			CPSF3	C6orf173	1			HSZFP36	HIST1H2BK	0	0
CHST14	LTBR	0				UCK2	EDEM2	1			CHST14	LTBR	1			TCF20	TMEM9B	0	0
LOC642197	ARL16	0				CREBBP	IER5	0			LOC642197	ARL16	0			ST6GALNAC4	COL4A1	0	1
OSGEP	VPS37D	0				PPL	SLC10A3	0			OSGEP	VPS37D	1			LOC644590	MRPL35	0	1
GPSM2	GOLGA2	0				ZNF696	GLTSCR2	0			GPSM2	GOLGA2	1			BLVRB	BYSL	0	0
NOLC1	TMEM55B	0				NUP160	LOC730288	1			NOLC1	TMEM55B	1			LOC652900	C2orf42	0	1
POLA2	MICB	0				PDSS2	RNF181	1			POLA2	MICB	1			LOC652541	SDCCAG10	0	1
SAAL1	TBC1D3G	0				CHSY1	IP6K2	0			SAAL1	TBC1D3G	1			STK10	ACP1	0	1
DISP2	CCDC19	0				LOC729148	JUNB	0			DISP2	CCDC19	1			LOC283953	PLXNA2	0	1
C20orf52	SPRR2D	0				ABCD3	CUL5	0			C20orf52	SPRR2D	1			SULT1A3	DOCK11	0	0
DMAP1	SNORD13	0				CLDN1	TEAD2	1			DMAP1	SNORD13	1			DTX3	FAM26A	0	0
SFRS1	IFRD1	0				TOMM70A	GATAD1	0			SFRS1	IFRD1	1			GALNT11	EPHX1	0	0
NT5E	CDC42EP5	0				PIGY	SEC62	1			NT5E	CDC42EP5	1			C5orf35	DHX29	0	1
MMACHC		0				NFIB	IDH3G	1			MMACHC		0			WASL	MTHFD1	0	1
WDR61	LOC641805	0				TPR	MTM1	0			WDR61	LOC641805	1			LOC391825	LOC644422	0	1
FAM102B	CYP2S1	0				UBE2G1	XPNPEP3	0			FAM102B	CYP2S1	1			SSBP2	NDUFA11	0	0
PLEKHF2	SMOX	0				CTGLF7	RAB7L1	0			PLEKHF2	SMOX	1			C19orf61	UTP14C	0	0
CDCA7L	OSBPL11	0				TIPRL	SDHAF1	0			CDCA7L	OSBPL11	1			U2AF1L2	ANXA8	0	1
DDX10	EFNB3	0				EVI1	EDG4	0			DDX10	EFNB3	1			FAM50A	RRM1	0	1
KDELC2	ATP2B4	0				ATG7	SRPR	0			KDELC2	ATP2B4	1			WHAMM	PSMD14	0	1
TUBA1A	NUAK2	0				C9orf156	LOC646044	0			TUBA1A	NUAK2	1			LOC54103	OPN3	0	1
HADH2	IL1A	0				LOC345645	FAM91A1	0			HADH2	IL1A	1			TBC1D10B	IARS2	0	1
LOC644033	SNX33	0				ANXA5	LOC100134159	0			LOC644033	SNX33	1			TBK1	KIAA1370	0	0
LOC100134189	STK35	0				ARPC3	GUK1	1			LOC100134189	STK35	1			BRF2	KIFAP3	0	1
ACCS	DVL2	0				EXOSC1	LOC651575	0			ACCS	DVL2	1			B4GALT5	HADH	0	1
LOC253039	S1PR5	0				RPA2	BAT3	0			LOC253039	S1PR5	0			JPH1	GALNTL4	0	1
CLCA2		0				PURB	LOC644762	0			CLCA2		0			PI4KB	FRMD4A	0	1
CYB5D2	B3GNT8	0				LOC100133012	THOC6	1			CYB5D2	B3GNT8	1			LOC136143	FASTKD2	0	1
SMARCE1	LRRC28	0				EIF4G3	CARKD	1			SMARCE1	LRRC28	1			NRBP1	TCTEX1D2	0	1
PIGK	ARID3A	0				SAMD11	SLC35E1	1			PIGK	ARID3A	1			CCNK	GPR180	0	0
MFSD3	LSS	0				SAP30	BRD2	0			MFSD3	LSS	1			C1orf50	NDUFB9	0	1
ATL3	RN7SK	0				C13orf27	CNN3	1			ATL3	RN7SK	1			SNORA33	TMCO1	0	0
NCAPG2	LYN	0				LOC730996	PI4KAP1	0			NCAPG2	LYN	1			RSAD2	RSAD2	1	0
MRPL15	TBC1D8	0				LOC554203	EIF2S2	0			MRPL15	TBC1D8	1			HS3ST2	MRPS16	0	1
KCTD3	CEBPD	0				EEF1G	LOC728910	0			KCTD3	CEBPD	1			OXR1	PARVA	0	0
INCENP	SH2D3A	0				FNTB	SMYD4	1			INCENP	SH2D3A	1			KRT7	CCT3	0	1
NFIA	C7orf53	0				KIAA0664	GALNT4	0			NFIA	C7orf53	1			SNX33	FASTKD1	0	1
NMU	FA2H	0				WDR1	ZNF672	0			NMU	FA2H	1			UBL3	PRKDC	0	1
LOC493869	SBNO2	0				UBAC1	DYRK4	0			LOC493869	SBNO2	1			LOC100132795	LSM5	0	1
PEX11B	CSTA	0				LOC100130919	LOC441154	1			PEX11B	CSTA	1			SLC30A1	PRDX2	0	1
ECT2	TMOD1	0				GLO1	DEXI	1			ECT2	TMOD1	1			SLC27A1	UQCRB	0	0
C3orf21	C6orf1	0				C12orf43		0			C3orf21	C6orf1	1			TNIP2	LOC100129907	0	1
WDR36	LOC100134424	0				UBA1	TMEM125	0			WDR36	LOC100134424	1			POLR1D	GGCX	0	1
SLK	EID2B	0				C14orf142	MKLN1	1			SLK	EID2B	0			HOXD11	ATP1B3	0	1
TMEM14A	SQRDL	0					RALY	1			TMEM14A	SQRDL	1			LRP5L	RNMTL1	0	1
PRMT3	LOC729279	0				PPM1F	FKBP5	0			PRMT3	LOC729279	1			LOC100134537	FASTKD5	0	0
C20orf11	KIAA0415	0				MPZL1	DMWD	0			C20orf11	KIAA0415	1			OTUD1	HDDC2	0	1
TAF15	RAB22A	0				MLEC	VPS26B	0			TAF15	RAB22A	1			ARRDC4	USP16	0	1
WDR12	C9orf167	0				SIN3A	PPP1R2	1			WDR12	C9orf167	1			FOSL2	ARV1	0	0
LOC391075	CAMK2N1	0				STT3B	LOC390530	0			LOC391075	CAMK2N1	1			PSMB8	FBXW9	0	1
NUP93	KLHDC8B	0				LAMB1	BSPRY	0			NUP93	KLHDC8B	1			HOOK1	ZDHHC6	0	0
IREB2	TP53	1				POP4	LOC391825	0			IREB2	TP53	1			AXL	LOC647030	0	1
UROS	KIAA0247	0				KLHDC9	ZNF350	1			UROS	KIAA0247	1			LOC645609	LOC643997	0	1
LANCL2	KRT17	0				NIPA2	KIAA0494	0			LANCL2	KRT17	1			SPARC	PSMB7	0	1
CCDC99	RABGGTB	0				ACOT9	NUBPL	1			CCDC99	RABGGTB	1			DCAF10	TMED10	0	1
IMP3	CATSPER2	0				SLC9A3R1	MDGA1	0			IMP3	CATSPER2	0			CCDC127	DNCL1	0	0
MRPL24	KRT17P3	0				PDZD8	PGRMC2	0			MRPL24	KRT17P3	1			WSB2	COQ6	0	1
ILF3	LOC399491	0				CSNK2A1	SS18L2	1			ILF3	LOC399491	1			LOC100129550	LOC441050	0	1
BNIP3	DRAM1	0				SEMA5A	LOC387791	0			BNIP3	DRAM1	1			TTC19	CCT2	0	1
PPP1R10	RPTN	1				TNRC15	BTG2	0			PPP1R10	RPTN	1			MGAT4A	KCNS3	1	0
BTBD12	IL1B	0				PPAT	CFD	0			BTBD12	IL1B	1			JOSD1	ANXA2P1	0	1
INTS1		0				LOC653972	NET1	0			INTS1		0			CBLB	SUMO3	0	1
ELFN2	SLC30A3	0				PNO1	ADAM17	0			ELFN2	SLC30A3	1			LCMT1	LOC642502	0	1
		0				PDCD6	PSORS1C3	1					0			RDH16	FGFR1OP	0	0
STAG1	CEL	0				DPP8	INPPL1	0			STAG1	CEL	1			USP47	TMEM67	0	1
LDHB	RHPN2	0				AURKAIP1	TMEM2	0			LDHB	RHPN2	1			SNHG1	MCCC1	0	1
RB1	GRPEL2	0				CARD10	PRR7	0			RB1	GRPEL2	1			TMEM11	LOC732432	0	1
ADAM23	LNX2	0				AUTS2	CEACAM5	0			ADAM23	LNX2	1			ZNF226	LOC440043	0	1
LOC440063	DAPK2	0				USP11	ADNP2	1			LOC440063	DAPK2	1			STOM	DSC3	0	1
HYLS1	SPIRE1	0				THOC6	C9orf75	1			HYLS1	SPIRE1	1			NOTCH2NL	COL4A5	0	1
LOC158345	TMEM189	0				RPS24	HNRNPU	1			LOC158345	TMEM189	1			TBC1D8	LOC345041	0	0
ALG8	BET1L	0				APOA1BP	FAM116A	1			ALG8	BET1L	1			CNNM4	METTL3	0	1
DLK2	MEF2D	0				RRAGA	GFPT1	0			DLK2	MEF2D	1			CLASP1	C13orf34	0	1
HSPA8	ZFAND3	0				SAE1	C14orf100	0			HSPA8	ZFAND3	1			LOC440093	APOO	0	0
ENOSF1	LOC728454	0				MTP18	ARHGAP17	1			ENOSF1	LOC728454	1			LOC100131785	MND1	0	1
PAK1IP1	DRD4	0				YEATS2	ZYG11B	1			PAK1IP1	DRD4	1			ARHGEF5	B4GALT7	0	1
TGFBR2	TMEM159	0				MRE11A	LIME1	1			TGFBR2	TMEM159	1			TFPT	MGC3196	0	1
SPA17	PPIL6	0				THOC7	MST1	1			SPA17	PPIL6	1			DMWD		0	0
NUP205	LOC647987	0				TCEB1	MT1A	1			NUP205	LOC647987	1			EDEM1	F8A1	0	0
PABPC1L		0				LRP10	LOC124220	0			PABPC1L		0			DBI	VPS29	0	1
SLC25A13	PLEK2	0				ARAF	TPP1	0			SLC25A13	PLEK2	1			TMEM8	LOC100133328	0	1
KITLG	GRINA	0				TUBB4Q	GNG5	0			KITLG	GRINA	1			RASD2	C11orf59	0	1
CHAF1B	LY6G6C	0				IFNAR1	LOC400446	0			CHAF1B	LY6G6C	1			MEX3A	LOC653383	0	1
PLOD1	FAM65A	0				DPM1	PCBP1	0			PLOD1	FAM65A	1			DYSF	ZZZ3	0	1
EBNA1BP2	SEMA3E	0				LOC644214	MRPL2	1			EBNA1BP2	SEMA3E	0			MKRN1	ACP2	0	0
PALMD	SNAPC2	0				NARG2	KLHDC4	0			PALMD	SNAPC2	1			GNG5	PPP1R10	0	1
SCRIB	VPS18	0				TBC1D16	STARD5	0			SCRIB	VPS18	1			SOX7	OBFC2A	0	1
C14orf80	SHROOM4	0				HUWE1	CALCOCO1	0			C14orf80	SHROOM4	0			NIPA1	LRRC16A	0	1
SRPRB	RHBDL2	0				NDUFB5	CMTM6	1			SRPRB	RHBDL2	1			CCNT1	WFS1	0	0
GTF2IP1	C1orf61	0				ZNF280C	ISYNA1	0			GTF2IP1	C1orf61	1			SERINC1		0	0
RAGE	SLC25A29	0				MEMO1	SAFB	1			RAGE	SLC25A29	1			NAMPT	PSMC3	0	1
ZNF704	WDR23	0				MPHOSPH10	ARL5B	0			ZNF704	WDR23	1			LOC652669	UBE3B	0	0
ZMPSTE24	RPL12P6	0				C6orf130	LOC645452	1			ZMPSTE24	RPL12P6	1			MIER2	C7orf28B	0	1
HIRIP3	CXorf38	0				FDX1L	ACAD11	0			HIRIP3	CXorf38	1			KIF21A	UBE2D2	0	0
GPR89B	STAP2	0				LOC391532		0			GPR89B	STAP2	1			NTN4	CYP2J2	0	0
TNFSF10	LOC650803	0				NDUFA11	NFE2L1	0			TNFSF10	LOC650803	1			LOC645138	RDH14	0	1
REEP1	GSDMB	0				RBM4	PRDX5	0			REEP1	GSDMB	1			SCXA	ZNF17	0	0
LRPPRC	WNK4	0				LOC647081	RAB18	0			LRPPRC	WNK4	1			AGXT2L2	MRPL51	0	1
HERC2	TNFRSF12A	0				C9orf46	FBXW7	0			HERC2	TNFRSF12A	1			RFTN1	LPAR1	0	1
MPP2	ARL8B	0				AP1S2	KIAA0430	0			MPP2	ARL8B	1			TRIM38	ERAL1	0	1
ASB9	SAMD8	0				LOC728564	DDX41	0			ASB9	SAMD8	1			LOC643949	C2orf44	0	1
RDX	AXL	0				SNORD80	COL16A1	1			RDX	AXL	1			TCEAL3	FUS	0	0
TMEM45A		0				UTP6	TSPAN14	0			TMEM45A		0			C5orf51	C17orf85	0	1
CSTF2		0				POLR2A	TUT1	0			CSTF2		0			XAF1	SUPT16H	0	1
LOC100132323	IRAK2	0				LOC728782	MCL1	0			LOC100132323	IRAK2	1			RNF43	RGS2	0	1
RRS1		0				TOMM6	TLR5	0			RRS1		0			SERPINB8	SLC2A4RG	0	1
NT5DC2	SLC12A4	0				GYG1	RAB3IP	0			NT5DC2	SLC12A4	1			C9orf127	NUPL2	0	1
MRPL23	POMZP3	0				UBA7	SNAPC4	0			MRPL23	POMZP3	1			RSRC2	FRAG1	0	1
C12orf24	ZMYND15	0				PHPT1	PIK3C3	1			C12orf24	ZMYND15	1			FBXO45	UBA3	0	1
HNRPA1L-2	TMPRSS4	0				MTO1	CCDC50	0			HNRPA1L-2	TMPRSS4	1				TXLNA	0	1
DKK3	ORAI3	0				RYK	SNX30	1			DKK3	ORAI3	1			ARNT	TIMM23	0	1
LOC644422	SNORA57	0				LOC205251	ITGA2	0			LOC644422	SNORA57	0			LOC100134584	C11orf75	1	0
LTV1	CYTH1	0				NDUFB10	ARHGAP12	0			LTV1	CYTH1	1			LOC730286	LOC391075	0	1
FARS2	MT1F	0				HN1	IL20RB	1			FARS2	MT1F	1			C9orf72	KIAA1468	0	1
RABL3	TAOK1	0					ARL1	0			RABL3	TAOK1	1			LOC729646	GPT2	0	1
MTBP	SNHG9	0				TMEM126A	ENTPD6	0			MTBP	SNHG9	0				TAF15	0	1
ADCY3	LOC441019	0				PCID2	FAM108C1	1			ADCY3	LOC441019	1			NMNAT3	SIP1	0	1
CCDC86	FAM175A	0				PIGT	KDELR1	1			CCDC86	FAM175A	0			SLMAP	ABCB10	0	1
DSG1	DENND3	0					TTC23	0			DSG1	DENND3	1			BTN3A3	APM-1	0	0
CTSC	CYP51A1	0				PRPF4B	ZIC2	0			CTSC	CYP51A1	1			LOC644511	ANXA9	0	0
	ENO2	0				NDUFAB1	TRPC4AP	1				ENO2	1			IRX4	ECT2	0	1
MFSD1	SPINK1	0				RUVBL2	KRT14	0			MFSD1	SPINK1	1			HOMER3	LOC729082	0	1
SAC3D1	C10orf47	0				ORAOV1	DUSP11	0			SAC3D1	C10orf47	1			ZNF133	LOC100133803	0	0
ITGB3BP	ANKRD9	0				GTF2A2	LOC728431	0			ITGB3BP	ANKRD9	1			NBL1	LOC728732	0	1
LOC100130562	DEFB1	0				AADACL1	TESK1	0			LOC100130562	DEFB1	0			LOC645688	ATP2C1	0	1
CHRM3	KIAA1539	0				UBB	MKL1	0			CHRM3	KIAA1539	1			TSHZ2	LOC730744	0	0
RPA3	PBX4	0				ADPGK	ZNF451	0			RPA3	PBX4	1			DCP1A	GCLM	0	1
ARHGAP19	S100A8	0				LOC731007	SNX22	0			ARHGAP19	S100A8	1			LOC728825	SPC25	0	1
HNRPK	CAPN14	0				PELP1	IL7R	1			HNRPK	CAPN14	1			GDE1	SORD	0	1
NCKAP1	SAT2	0				SERPINB13	C1orf24	1			NCKAP1	SAT2	1			ZNF134	TGFBR2	0	1
E2F7	PIP5K2B	0				SUCLG1	ETV6	0			E2F7	PIP5K2B	0			SEC24D	HIST2H4A	0	0
CTTN	AK3	0				SLC7A6	NRBP2	0			CTTN	AK3	1			GTPBP1	LOC400657	0	0
KRT9	PKP2	0				LOC728138	ZNF786	1			KRT9	PKP2	0			SNORD48	SLC25A39	0	1
TUBG1	TRIM38	0				PSMB2	MIOS	0			TUBG1	TRIM38	1			ST6GALNAC6	LSM4	0	1
PRPS1	ABHD5	0				LOC100129685	URG4	1			PRPS1	ABHD5	1			LYPD2	CDC2L5	0	1
TPCN2	SERPINA3	0				ELL2	PIAS3	0			TPCN2	SERPINA3	1			DMKN	PPP1R11	0	1
ANXA4	TMEM178	0				DLX3	MYEOV	0			ANXA4	TMEM178	1			TMEM9	LMNA	0	1
NUP35	LOC728809	0				RBM25	JUP	1			NUP35	LOC728809	0			DIRC2		0	0
CCDC80	CMTM7	0				CDCA4	YPEL5	0			CCDC80	CMTM7	1			ORAI1	FER1L3	0	1
SGPL1	KIAA0513	0				NGLY1	FBXL2	0			SGPL1	KIAA0513	1			C16orf61	ABCE1	0	1
GTSE1	RAG1AP1	0				TFRC	LOC391019	0			GTSE1	RAG1AP1	1			HLA-A	CYB5D2	0	1
MRI1	MMP9	0				PARVA	H3F3B	0			MRI1	MMP9	1			SLC25A44	C18orf55	0	1
MCM7	AHSA2	0				LAMA3	CSNK2B	1			MCM7	AHSA2	0			AK1		0	0
TEAD4	CXCR7	0				LOC439953	TFIP11	0			TEAD4	CXCR7	1			LOC646463	RP11-529I10.4	0	1
PTGER2	SNORD99	0				MICALL1	USP21	0			PTGER2	SNORD99	0			LOC390578	DCLRE1A	0	1
GART	CSNK1D	0				LOC100130003	NIPA1	0			GART	CSNK1D	1			TNNT1	LOC642233	0	0
UBE2D4	SIPA1	0				CELSR2	AMFR	1			UBE2D4	SIPA1	1			IRF2BP2	XRCC5	0	1
CLASP2	LOC100129211	0				FAM39E	LOC100132564	1			CLASP2	LOC100129211	0			MKNK2	LOC134997	0	1
ACOT11	FDFT1	0				PDCD4	TMEM208	1			ACOT11	FDFT1	1				KLK5	0	1
LOC730413	DUSP16	0				KPNA4	TRPV4	0			LOC730413	DUSP16	1			LOC728484	TCHH	0	1
LOC647000	BBC3	0				REXO2	TMEM30B	0			LOC647000	BBC3	1			HSD17B11	CCND3	0	0
RRM1	GAST	0				C7orf49	C2orf49	1			RRM1	GAST	1			RAB5B	PEX11B	0	1
	AKAP8L	0				TRIM27	ASS1	0				AKAP8L	1			FAM96B	TTC30B	0	1
LOC100131609	PISD	0				UCHL3	LOC642255	0			LOC100131609	PISD	1			SH3TC1	CRNKL1	0	0
RFX7	MYH14	0				AP4B1	ANO8	0			RFX7	MYH14	1			SH2D3A	TTC30A	0	1
LOC285943	RAET1L	0				RBM35A	BCAR1	0			LOC285943	RAET1L	1			LGALS7	DIAPH3	0	1
MAL	CD9	0				IMMT	ZHX2	0			MAL	CD9	1			LOC730060	KIAA1279	0	0
XPO5	CCBE1	0				C10orf67	LOC442727	0			XPO5	CCBE1	0			LOC388076	STC2	0	0
TRPV6	ZNF143	0				RING1	GPR108	1			TRPV6	ZNF143	1			PLCE1	IVD	0	0
SLC7A5	LOC407835	0				NUBPL	DCTN2	1			SLC7A5	LOC407835	1			POLR3D	SP100	0	0
LOC402221	ISG20	0				C4orf41	ZNF295	0			LOC402221	ISG20	1			TOLLIP	FARS2	0	1
VSNL1	SLC5A1	0				PNRC2	DMKN	0			VSNL1	SLC5A1	1			AHCYL2	DPAGT1	0	1
MPP6	MAD2L2	0				MGAT2	LMF2	0			MPP6	MAD2L2	0			ADIPOR1	SRBD1	0	1
PDIA3P	TBC1D17	0				EP400	SERPINB2	0			PDIA3P	TBC1D17	1			KCTD10	TFAM	0	1
INO80	GSTM2	0				PPP1R14C	LOC727826	0			INO80	GSTM2	1			TSPAN7	ZFP3	0	1
GFM1	FAM131A	0				SEC23IP	UTX	0			GFM1	FAM131A	1			LOC650803	CRELD2	0	1
M6PR	MAP3K7IP3	0				ALKBH3	RSPRY1	1			M6PR	MAP3K7IP3	1			LOC654074	GNA12	0	1
PHTF1	FNBP4	0				CYB561D1	COL4A3BP	1			PHTF1	FNBP4	1			SIN3B	SLC39A9	0	1
PLD1	KIAA1522	0				GSTO2	YWHAH	0			PLD1	KIAA1522	1			SHANK3	EXOSC3	0	0
DOLPP1	EDEM1	0				TACC1	LOC729340	0			DOLPP1	EDEM1	1			PPP2R5A	LOC653505	0	1
CALB2	ETV4	0				MGEA5	CD74	0			CALB2	ETV4	1			PISD	ATP5F1	0	1
REEP3	CRABP2	0				FLJ20489	ANGEL1	0			REEP3	CRABP2	0			FLT3LG	NDUFA8	0	1
SKA1	C5orf38	0				CCDC14	LGALS3	0			SKA1	C5orf38	1			ABLIM2	ARID5B	0	1
LYSMD4	UNC119B	0				UBIAD1	MAP2K1IP1	1			LYSMD4	UNC119B	0			CA5B	DEPDC1B	0	1
LRRC16	HIATL2	0				MED30	SHRM	0			LRRC16	HIATL2	0			CPD	SLK	0	1
RAB38	FANCE	0				THAP11	RMND1	0			RAB38	FANCE	1			FCGRT	COTL1	0	0
SARS2	HLA-B	0				FTO	NUDT3	0			SARS2	HLA-B	1			MIR21	RFC5	0	1
TMEM131	ALDH2	0				PWP1	RAB6A	1			TMEM131	ALDH2	1			TXNRD1	IFT57	0	0
STAMBPL1	FAM160B2	0				GUSBL1	KIAA1600	0			STAMBPL1	FAM160B2	1			NRIP3	NEDD1	0	0
EFEMP1	RP5-1022P6.2	0				MCRS1	MRPL55	1			EFEMP1	RP5-1022P6.2	1			LOC645251	MRPL20	0	1
HIGD1A	PLK3	0				PLCH2	LTB4R	1			HIGD1A	PLK3	1			RNASEK	TMEM16A	0	1
DDX39	DCUN1D3	0				HNRNPA2B1	LCMT1	0			DDX39	DCUN1D3	1			TNFSF13B	GNG10	0	1
LOC649553	ETNK2	0				MATR3	TRIM31	0			LOC649553	ETNK2	1			SLC29A1	BCCIP	0	1
NSMCE4A	DHRS3	0				C9orf86	DUSP1	0			NSMCE4A	DHRS3	1			SNORD89	C14orf80	0	1
KIF15	GADD45A	0				LGTN		0			KIF15	GADD45A	1			FAM14B	HAT1	0	1
MRPL19	UBE2H	0				FAM83H	RWDD2A	0			MRPL19	UBE2H	1			LOC644799	TMPRSS11E2	0	0
FBXW9	LOC100129232	0				S100A11	TMEM134	1			FBXW9	LOC100129232	1			MTCH1	TIGD5	0	1
TARBP1	LOC100129982	0				HIF1A	KIAA1712	0			TARBP1	LOC100129982	1			MYO5B	DUSP2	1	0
PPP3CB	SNORA33	0				MOCOS	FAM39DP	0			PPP3CB	SNORA33	1			SNHG7	BANF1	0	1
MGC40489	ACD	0				TACSTD1	PTMS	0			MGC40489	ACD	1			KIAA1522	HMGB3	0	1
SNX12	PLEKHM2	0				PRPF19	CBL	1			SNX12	PLEKHM2	1			KIAA0913	PLIN2	1	0
MAP3K6	RAI14	0				ZNF18	LOC653778	0			MAP3K6	RAI14	1			FAM46C	SETMAR	0	1
SNORA61	KLF9	0				NCSTN	RNU1-3	0			SNORA61	KLF9	1			LOC100130070	LOC402112	0	1
LOC647886	CDK7	0				DPYSL2	SLC4A11	1			LOC647886	CDK7	1			HNRPC	BRIX1	0	0
DEPDC1B	SNORA45	0				DENND1A	PIGH	0			DEPDC1B	SNORA45	1			GRASP		0	0
EIF2AK4	AXUD1	0				CPSF2	NAV1	1			EIF2AK4	AXUD1	1			SMAP1	HIST2H4B	0	0
VARS2		0				EMP1	SURF4	0			VARS2		0			KIAA0494		0	0
ATP1B3	PPP2R5A	0				WDSOF1	OPLAH	0			ATP1B3	PPP2R5A	1			CTSL1	KIF23	0	1
CKS1B	LOC643479	0				RPL5	LOC441550	0			CKS1B	LOC643479	1			LOC100133277	ILF3	0	1
LOC644760	PLA2G4B	0				EEF2	JAZF1	0			LOC644760	PLA2G4B	1			CIR1	ZMYM4	0	0
ADAT1	CDRT4	0				TXNDC17	EDAR	0			ADAT1	CDRT4	1			NRBF2	C10orf137	0	1
GPER	LOC220686	0				WDR59		0			GPER	LOC220686	1			AHCYL1	C1orf71	0	0
DEK	UBR2	0				TFAP2C	CHMP1B	0			DEK	UBR2	0			FVT1	PDIA3P	0	1
ASNS	RELA	0				TBC1D9B	RBMX2	0			ASNS	RELA	1			DNAJC25	TSNAX	0	0
PCNT	STRA6	0				HM13	MYL12A	0			PCNT	STRA6	1			PCOLCE2	FAM96A	0	1
TMEM218	ITPRIP	0				CES2	LOC645895	0			TMEM218	ITPRIP	1			MDGA1	CASP6	0	1
MRPL45	CD82	0				PSMB5	LOC730255	0			MRPL45	CD82	1			LOC727826	ABHD7	0	0
LOC100128266	GALR2	0				CHUK	C19orf21	1			LOC100128266	GALR2	0			DUSP3	H2AFX	0	1
TJP1	RNF144B	0				CDC26	SNTB2	1			TJP1	RNF144B	1			BSPRY	APEX1	0	1
LOC729375	SH3PXD2A	0				COX7C	KIF1C	0			LOC729375	SH3PXD2A	1			DAPK1	C9orf103	0	1
SRBD1	GOLPH3L	0				SFRS2B	ANRIL	0			SRBD1	GOLPH3L	1			TCIRG1	CALHM3	0	0
ZBED5	KIAA1128	0				CAMSAP1	LOC728873	1			ZBED5	KIAA1128	1			TRAF2	LOC652864	0	1
ATAD2	FAM107B	0				S100A3	AKIRIN2	0			ATAD2	FAM107B	1			ATHL1	U2AF2	0	1
MRPL20	LOC100129362	0				DLL1	NXT1	0			MRPL20	LOC100129362	0			DGKA	C12orf24	0	1
FRAG1	MTF1	0				ARL2	DHRS7	1			FRAG1	MTF1	1			KCTD11	C9orf46	0	0
DHX9	KIAA1949	0				ERI3	DOK4	1			DHX9	KIAA1949	1			C14orf4	UCRC	0	0
SUMF2	C1orf133	0				UCRC	C1orf172	0			SUMF2	C1orf133	1			RFK	UPRT	0	0
RRP12	WDR33	0				CIRBP	ADM	0			RRP12	WDR33	1			GPR110	NCL	0	1
C10orf78	SERPINB10	0				LOC642590	DRAP1	0			C10orf78	SERPINB10	0			RHBDL2	EIF2B1	0	1
SFPQ	RAB24	0				OBFC2B	LEMD2	0			SFPQ	RAB24	1			BET1L	STT3A	0	1
FJX1	PLXNB1	0				CDC16	RNU1A3	0			FJX1	PLXNB1	1			MIR221	ARPM1	0	0
BCLAF1	ALPK1	0				APEX2	LOC400721	1			BCLAF1	ALPK1	1			LOC100133583	CYC1	0	1
PPIL1	C15orf39	0				P4HB	ELL3	1			PPIL1	C15orf39	1			TOM1	WRB	0	1
GTF2H3	FAM190B	0				PAAF1	TMED1	1			GTF2H3	FAM190B	1			RNF114	ZNF248	0	1
ITGB1BP1	CCDC33	0				MORF4L1	LRRC57	0			ITGB1BP1	CCDC33	1			WDR51B	TXNRD1	1	0
DIAPH3	LMOD3	0				ELF1	C22orf28	0			DIAPH3	LMOD3	0			LOC648399	FANCG	0	1
ARS2	CD58	0				MAP7	FGF11	1			ARS2	CD58	1			ADCY4	WDR57	0	1
DSCC1	LOC100190938	0				LPCAT2	WDR68	0			DSCC1	LOC100190938	0			SLC37A1	NEK7	0	0
OGT	LOC100132391	0				LYSMD2	LOC100132535	0			OGT	LOC100132391	0			ADC	MRPS11	0	1
KRCC1	FOXD1	0				FREQ	LOC728820	1			KRCC1	FOXD1	0			BCAR3	ATF5	0	0
KIAA0020	CDH3	0				SHMT2	SHOC2	1			KIAA0020	CDH3	1			PATL1	TRIM68	0	1
NOTCH1	BEX4	0				COX10	HSCB	0			NOTCH1	BEX4	1			AMMECR1L	ZNF207	0	1
C12orf4	NMB	0				RFC2	HLA-A	0			C12orf4	NMB	1			FAM176B	PTBP2	0	0
MN1	CCNDBP1	0				PFKFB4	TSPYL2	0			MN1	CCNDBP1	1			TMEM185A	ATPAF2	0	0
KAT2A	PRKD2	0				MGMT	LOC646966	0			KAT2A	PRKD2	1			ABI1	NDUFS3	0	1
GRAMD4	LOC399900	0				ORC2L	ZC3H3	0			GRAMD4	LOC399900	0			TAF7	FZD6	0	1
STS-1	CCNL1	0				SMS	PFDN5	0			STS-1	CCNL1	1			RAB11FIP5	MTG1	0	1
MRPL40	SIX4	0				IDH3B	SENP2	0			MRPL40	SIX4	1			LOC100130154	PTPN20A	0	0
NOMO3	REEP4	0				MKI67IP	GPN2	0			NOMO3	REEP4	1			WDR37	UCHL5	0	1
PRICKLE1	FAM168B	0				LOC727808	TRIM13	0			PRICKLE1	FAM168B	1			PKNOX1	LOC645968	0	1
	RILPL2	0				MSRB2	LOC643433	0				RILPL2	1			NBEAL2	C7orf36	0	1
TWISTNB	B3GALT4	0				C15orf17	SBDS	0			TWISTNB	B3GALT4	1			PTPRH	KLF5	0	0
	C9orf127	0				SASH1	MYO1D	0				C9orf127	1			ETNK1	LOC646993	0	1
EIF3B	EXTL3	0				DUSP14	RBBP6	0			EIF3B	EXTL3	0			C7orf41	TRIM32	0	0
WDR34	FKBP14	0				FAM20B	ZFAND2A	0			WDR34	FKBP14	1			KIAA0174	SDF2L1	0	1
AP3B1	CST5	0				C14orf102	MED10	1			AP3B1	CST5	1			C7orf42	PAK1IP1	0	1
DERPC	ZNF394	0				HINT1	KIAA1147	1			DERPC	ZNF394	1			HBP1	LARS2	0	1
ZNF594	SERTAD2	0				SMUG1	ERP27	0			ZNF594	SERTAD2	1			LOC728431	ARS2	0	1
LOC100129195	KLF13	0				PAK2	ING2	0			LOC100129195	KLF13	1			C11orf84	RPL22	0	1
SORL1	TPCN1	0				LOC441013	ST6GALNAC2	1			SORL1	TPCN1	1			MYST3	LPHN2	0	0
ITFG2	KLHL24	0				GOT1	PTDSS2	1			ITFG2	KLHL24	1			BCL2L2	PIPSL	0	1
VARS	LOC100130835	0				ETFA	KIAA0355	0			VARS	LOC100130835	0			SLC19A2	CRTAP	0	1
LOC100128881	GNB2	0				ZNF786	LOC641727	0			LOC100128881	GNB2	1			GNPDA1	CTSL2	0	1
LASS6	PLXNA3	0				TBL2	ETS1	1			LASS6	PLXNA3	1			SLC1A5	TMEM19	0	0
ENO1	MAP1LC3B	0				FAM156B	C3orf31	1			ENO1	MAP1LC3B	1			RHOC	TRUB1	0	1
POLE4	ETNK1	0					CDRT1	0			POLE4	ETNK1	1			FAM63B	NIP7	0	1
NCL	SH3BP1	0				WRNIP1	MTA1	0			NCL	SH3BP1	1			MVK	KIAA1826	0	0
PGAM4	PKP1	0				ME2	MTIF3	0			PGAM4	PKP1	0			CDKN2B	TTC31	0	1
C13orf34	ZNF133	0				CREBZF	ZBTB4	1			C13orf34	ZNF133	1			PBX4	ZNF679	0	0
MLKL	LOC644590	0				LOC100133489	LOC130773	0			MLKL	LOC644590	1			PPTC7	ARL14	0	0
SRP14	DDR1	0				SNRPG	C2orf56	0			SRP14	DDR1	1			UGCG	LOC647000	0	1
RAB11FIP2	DEDD2	0				PLSCR3	KRT8	1			RAB11FIP2	DEDD2	1				ALKBH8	0	1
GLE1	CCL20	0				ADRM1	MGC72104	1			GLE1	CCL20	1			KLHL8	TRIM5	0	0
TTPAL	MSL1	0				NNT	CRKL	1			TTPAL	MSL1	1			CLCN6	GLRX5	0	1
LGALS1	SIN3B	0				HERC5	NUAK1	0			LGALS1	SIN3B	1			SLC45A4	SLFN11	0	1
TXLNA	SLC25A36	0				MLLT11	CHCHD5	0			TXLNA	SLC25A36	0			DRAP1	UTP15	0	0
MYO1B	SNORA70	0				PLEKHH3	HIC2	0			MYO1B	SNORA70	0			PLXNA3	RPS23	0	0
PRSS23	HMGCR	0				CNN3	EDC4	0			PRSS23	HMGCR	1			LOC647104	SIVA1	0	1
MAN2B2	SLC20A1	0				HNRNPUL2	LOC647673	1			MAN2B2	SLC20A1	1			CCNDBP1	NUP35	0	1
TSGA14	POLG	0				C8orf76	INPP5A	0			TSGA14	POLG	1			FAM65A	SLC1A3	0	1
	LOC100128288	0				NDUFB2	DEDD	1				LOC100128288	0			LOC100131971	HDAC1	0	1
LOC643668	HSPC268	0				RANGAP1	TMEM115	1			LOC643668	HSPC268	0			LOC653506	C14orf126	0	1
RAD54L	CCDC45	0				LOC642299	PPTC7	0			RAD54L	CCDC45	1			DDIT4	TMEM47	0	0
C15orf38	CCDC28A	0				PRPF4	GTPBP6	1			C15orf38	CCDC28A	1			TBC1D20	C11orf70	0	0
CPSF1	NANOS3	0				F12	SCNM1	1			CPSF1	NANOS3	1			LOC388796	ZNF605	0	0
	FLJ35390	0				LYRM1	GTF2E2	0				FLJ35390	0			RTP4	THEM2	0	0
GSG2	AKR1D1	0				COPE	SLC4A1AP	0			GSG2	AKR1D1	0			TCP10L	TCEA1	0	1
HDDC3	TMEM120A	0				TCEA3	LOC100133609	0			HDDC3	TMEM120A	1			SMTN	SMC6	0	0
EXTL2	PBX2	0				TBL1XR1	ZNF212	1			EXTL2	PBX2	1			TAOK1	LRRC40	0	0
MTHFD1	MFGE8	0				GAR1	PIK3C2A	1			MTHFD1	MFGE8	0			MARVELD3	GPATCH4	0	1
GNG10	BCL3	0				OXA1L	TMEM167B	1			GNG10	BCL3	1			CGN	NDUFA4	0	0
DHX29	LOC440030	0				UBXN4	PTPN1	0			DHX29	LOC440030	1			SERTAD4	CDC42EP3	0	0
LOC729964	SBSN	0				TFB1M	CRTC3	0			LOC729964	SBSN	1			FAM46A	NAP1L1	0	0
SLC25A12	SOX4	0				KIAA1671	TMEM54	0			SLC25A12	SOX4	1				SGPL1	0	1
TNIK	LOC100127975	0				DDT	LOC387753	0			TNIK	LOC100127975	1			HIVEP1	LOC100129759	0	1
IPO7	OAT	0				MRFAP1	TRAPPC2P1	0			IPO7	OAT	1			TBC1D22B	M6PR	0	1
SCEL	LRRC37B2	0				C9orf6	GATAD2A	0			SCEL	LRRC37B2	0			ZNF766	LOC644936	0	1
CDCA1	CLDN7	0				EIF3F	FNTA	1			CDCA1	CLDN7	1			DDR1	MDFIC	0	1
ZNF512	CXorf40B	0				NKTR	PRKAB1	0			ZNF512	CXorf40B	1			MIRLET7I	LOC402221	0	1
RP11-529I10.4	LOC100134584	0				GHITM	OXSR1	1			RP11-529I10.4	LOC100134584	1			ZNF341	XPOT	0	1
YWHAB	LOC284988	0				SETDB2	POLR2C	1			YWHAB	LOC284988	1			C4orf29	C2orf64	0	0
D2HGDH	COL22A1	0				FAR1	MANBA	0			D2HGDH	COL22A1	1			HIST2H2BE	ABCC4	0	1
GOLGA8B	CYLN2	0				ITCH	C19orf2	0			GOLGA8B	CYLN2	1			C5orf30	NOP58	0	1
ALG14	KRTCAP3	0				C17orf58	TMEM170A	0			ALG14	KRTCAP3	1			KIAA1191	C1orf112	0	1
LOC729082	IPO13	0				LOC729559	FAM100A	0			LOC729082	IPO13	1			PTP4A2	ATP7A	0	0
FLJ39827	OGFR	0				CD2AP	LOC100133465	0			FLJ39827	OGFR	1			ANO8	DDX10	0	1
LOC729680	TUBB2B	0				LOC641844	CLEC2B	0			LOC729680	TUBB2B	1			MFSD2	ZSCAN5A	0	1
C17orf80	TRIM47	0				C17orf53	LOC401640	0			C17orf80	TRIM47	1			SLC41A2	C14orf156	0	0
PARP4	ZNF69	0				RPL3	GLOD4	0			PARP4	ZNF69	0			DRD4	S100A2	0	0
ZZZ3	LOC729500	0				C2orf29	DSCR3	1			ZZZ3	LOC729500	1			LOC440928	GTF2H3	0	1
KIF5B	MFSD10	0				PGRMC1	MEX3C	0			KIF5B	MFSD10	1			ZKSCAN1	NAGPA	0	1
LOC649841	LOC202781	0				PPARBP	FAF2	1			LOC649841	LOC202781	0			COL27A1	CDC25C	0	1
LOC402644	LOC100133516	0				SURF6	C2orf24	0			LOC402644	LOC100133516	0			SP1	SPRYD4	0	1
CASK	C1orf50	0				SSBP4	NCK2	1			CASK	C1orf50	1			ANTXR2	GPSM2	0	1
DNAJC11	MGC71993	0				LOC644745	CCBL2	0			DNAJC11	MGC71993	1			RPS26L	NDUFA9	0	1
MAPKAPK3	NCF2	0				TAX1BP1	MR1	1			MAPKAPK3	NCF2	1			WDR48	NT5DC2	0	1
PUS1		0				PHLDB1	RBM15	1			PUS1		0			LOC650832	RPS21	0	1
LMNA		0				CRADD		0			LMNA		0			CALU	SMARCE1	0	1
PTPLAD1	CCDC127	0				AP2S1	DNM1L	0			PTPLAD1	CCDC127	1			IRF1	NOV	0	1
KLK13	SNORA8	0				C19orf51	TBCB	0			KLK13	SNORA8	0			HSDL1	PET112L	0	1
KIAA0528	ZKSCAN1	0				DONSON	STX5	1			KIAA0528	ZKSCAN1	1			TERF2IP	GOLPH4	0	1
RBM26	GRAMD1A	0				SLC39A1	ZNF419	0			RBM26	GRAMD1A	1			RNF165	SFRS12	0	0
NOP2	BASP1	0				ZNF365	SYAP1	0			NOP2	BASP1	1			FRK	PHB	0	0
MCCC1	SNORD36A	0				KIAA1688	ATP6V0D1	1			MCCC1	SNORD36A	1			PPM1D	GPER	0	1
C15orf44	INDO	0				KPNA1	STX8	1			C15orf44	INDO	1			ATF4	CCND1	0	1
APEX1	LOC727900	0				TBCE	F2RL1	0			APEX1	LOC727900	1			RILPL1	STAG1	0	1
CIDEB	FBXL12	0				COMMD1	IP6K1	0			CIDEB	FBXL12	1			RAB33B	SCARB1	0	1
ZCCHC14	EBP	0				SKIV2L2	LITAF	1			ZCCHC14	EBP	1			LPXN	GGCT	0	1
UROD	MYO18A	0				WBP11	LOC727820	0			UROD	MYO18A	1			RNF144	PKM2	0	1
SPHK2	ZNF385A	0				XRCC6BP1	FRG1	0			SPHK2	ZNF385A	1			HLA-A29.1	MTERFD1	0	1
PTRF	XRCC2	0				TMEM4	BRD1	1			PTRF	XRCC2	0			SLC9A8	TOMM22	0	1
SSR1	TLE2	0				NDUFS4	PLDN	1			SSR1	TLE2	1			RARRES3	LOC643668	0	1
ATP5S	CRY2	0				TOP3B	CTSH	1			ATP5S	CRY2	1			ECH1	CALM3	0	1
ZNF215	LRAP	0				CCT8	WDR82	1			ZNF215	LRAP	0			PINK1	C10orf46	0	1
TOPBP1	ZMAT3	0				SNRPB	MORC2	1			TOPBP1	ZMAT3	0			DCXR	C1orf135	0	1
MRPL51	ATHL1	0				SP3	LOC100133649	1			MRPL51	ATHL1	1			LOC650298	EIF5A	0	1
VTCN1	MIR21	0				KIFC2	FCGRT	0			VTCN1	MIR21	1			DUSP2	TEX2	0	1
RDH10	DHPS	0				PFN1	ZC3H12A	0			RDH10	DHPS	1			ARHGEF12	LOC648024	0	1
KLHL13	PAPPA	0				C8orf40	DAXX	0			KLHL13	PAPPA	1			TESK1	SPTLC3	0	1
C9orf114	ELF3	0				MTR	ERCC5	0			C9orf114	ELF3	1			GPX2	C14orf135	0	1
LOC652615	HSD17B7	0				PRCP	FLII	0			LOC652615	HSD17B7	0			C6orf154	SRP9	0	1
GTF3A	LOC644132	0				HES2	GPBP1	1			GTF3A	LOC644132	1			LOC729985	C1orf124	0	0
LOC645385	ODF3B	0				TXNDC12	MYST3	0			LOC645385	ODF3B	1			KIAA0194	ZNHIT2	0	1
CRIP1	ZNF259	0				PAN2	VAMP2	0			CRIP1	ZNF259	1			RAB18	EPN3	0	1
RPL22	LPAR5	0				KPNB1	PNN	0			RPL22	LPAR5	0			IRF9	TUBB	0	1
DLEU1	ZYX	0				C1orf25	ZSWIM4	0			DLEU1	ZYX	1			BCL2L1	MRPL15	0	1
LOC729102	RAB43	0				EIF4B	LOC283953	0			LOC729102	RAB43	1			BRP44L	CCDC77	0	1
LOC100216001	PSCD1	0				EIF3J	ARAP3	1			LOC100216001	PSCD1	1			SAFB2	ANXA1	0	1
PAPD1	CGN	0				FAM188A	MIB2	0			PAPD1	CGN	1			FBXL12	WDR12	0	1
TMEM118	PLAUR	0				C17orf90	C5orf30	0			TMEM118	PLAUR	1			SPIRE2	RGS7	0	1
PLEKHA9	DAG1	0				TSPAN6	LOC728888	0			PLEKHA9	DAG1	1			ANKRD35	NICN1	0	1
HELLS	CYB561D1	0				MED20	KIAA0146	0			HELLS	CYB561D1	1			EML2	ADSL	0	1
LOC651816	SPIN4	0				CDC37	ZNF280D	0			LOC651816	SPIN4	1			SH3BGRL3	RABEPK	0	1
LAPTM4B	REL	0				UBE2N	KPNA6	0			LAPTM4B	REL	1			RAB22A	BMP7	0	1
C18orf56	MLF1	0				COPS4	MPP5	0			C18orf56	MLF1	1			IFNAR2	GPR89A	0	1
PHKB	FAM117A	0				PLAGL2	LOC653171	1			PHKB	FAM117A	1			GFPT1	TRIM2	0	1
ITGB5	TSC22D4	0				RPUSD3	DSG3	1			ITGB5	TSC22D4	1			LOC347292	KIAA0020	0	1
ANAPC5	TMEM106A	0				PDIA6	TM2D1	1			ANAPC5	TMEM106A	0			ESCO1	AP3B1	0	1
PTDSS1	CMTM8	0				LOC654194	SRD5A1	0			PTDSS1	CMTM8	1			AFTPH	IFT74	0	1
NAGLU	LOC100130053	0				KIDINS220	UBE2I	0			NAGLU	LOC100130053	0			SDHAF1	XPO1	0	1
WDR77	CCL7	0				ILF2	UBE2J1	1			WDR77	CCL7	0			NDUFV2	WNT11	0	0
TMTC3	HAMP	0				C7orf26	CDK2	1			TMTC3	HAMP	1			RNF145	MRPL24	0	1
TIGD5	CCL2	0				LOC643384	EMP1	1			TIGD5	CCL2	1			PRSS3	TSSC1	0	1
NIF3L1	GFOD1	0				HNRNPA0	IFI27L1	0			NIF3L1	GFOD1	0			RBCK1	BTBD12	0	1
SNRNP40	CSNK2A2	0				AASDHPPT	JUN	0			SNRNP40	CSNK2A2	1			ATG16L2	FASTKD3	0	1
SLC25A46		0				C14orf106	C20orf55	1			SLC25A46		0			DVL2	RAB17	0	1
INTS2	PLD2	0				ZNF142	YIPF1	1			INTS2	PLD2	1			VPS37A	PPP3CB	0	1
FAM54A	LOC100134053	0				VCP	PDZD2	0			FAM54A	LOC100134053	1			N4BP1	CCDC138	0	1
ESYT1	ESPN	0				ELL3	YIF1A	1			ESYT1	ESPN	0			GLRX	ZNF215	0	1
BCS1L	STAT5A	0				ATP5J2	ADIPOR1	0			BCS1L	STAT5A	1			FAM100A	PCGF6	0	1
SVIL	LOC347292	0				HERC1	TWF2	0			SVIL	LOC347292	1			ZNF143	OSGEP	0	1
DCLRE1A	GLUD1	0				GSTK1	DHCR24	0			DCLRE1A	GLUD1	0			ARF4	TUBGCP5	0	1
ILVBL	DDAH2	0				YME1L1	CD24	1			ILVBL	DDAH2	1			PNPLA8	NDUFB7	0	1
GPR89C	RNPEP	0				YAP1	CAPZB	1			GPR89C	RNPEP	0			DAPK2	ASF1A	0	1
C4orf27	C3orf34	0				VPS26A	TRIOBP	0			C4orf27	C3orf34	0			CYP2B7P1	NUP37	0	1
TTC37	C5orf51	0				LOC100133649	LOC646949	1			TTC37	C5orf51	1			RNU1A3	MGC87042	0	0
TMEM14D	LYPD3	0				FBXO3	LOC729843	1			TMEM14D	LYPD3	1			S100A13	C7orf25	0	1
PHKA2	YIPF6	0				PPME1	ZFYVE21	1			PHKA2	YIPF6	1			CRY1	FLJ39827	0	1
STT3A	TMEM41B	0				PSMA5	FXR2	0			STT3A	TMEM41B	1			MOAP1	TOP2B	0	1
DOCK5	STARD3	0				CCDC130	SWAP70	0			DOCK5	STARD3	0			CADM4	PNPLA4	0	0
NOV	NPLOC4	0				NME1-NME2	TFAP2A	1			NOV	NPLOC4	1			ADIPOR2	KLHL3	0	0
GRSF1	RTN4R	0				THEM2	ZMYND19	1			GRSF1	RTN4R	1			ASS1	TYSND1	0	1
C2orf28	USMG5	0				PON2	FOXC1	1			C2orf28	USMG5	1				EBNA1BP2	0	1
LOC644584	RNASEK	0				LOC100131336	TUBA4A	1			LOC644584	RNASEK	1			FADS1	MRPL46	0	1
MPRIP	AKAP13	0				LOC341457	MED25	0			MPRIP	AKAP13	1			SMNDC1	TSPAN6	0	0
STIL	SEPW1	0				ZNF148	ACTA2	0			STIL	SEPW1	1			KLC3	LRRC16	0	1
DKC1	LOC441087	0				ACO2	EFHD2	0			DKC1	LOC441087	0			C7orf63	KRT15	0	1
SMPDL3A	AAMP	0				POLR2J3	AARS	0			SMPDL3A	AAMP	1			RICH2	ALDH3A2	0	1
IPO4	FSTL3	0				RNF220	CHST7	0			IPO4	FSTL3	1			CALCOCO2	ADAM10	0	1
LOC645436	AGTRAP	0				GTPBP4	ANAPC1	1			LOC645436	AGTRAP	1			LOC285074	ALG14	0	1
CSE1L	SYNGR3	0				ATP1A1	LOC440341	0			CSE1L	SYNGR3	1			VSIG2	INTS9	0	1
DNAJC9	TSC22D1	0				LOC100133876	ITPRIPL2	0			DNAJC9	TSC22D1	1			PFDN5	TOMM70A	0	0
PQLC3	CFB	0				SMARCD2	HEBP2	0			PQLC3	CFB	1				GTF2H1	0	0
CCDC71	TMEM17	0				FAM113A	RNF31	0			CCDC71	TMEM17	0			NAT6	EHHADH	0	1
CCT6A	FLJ22795	0				BNIP2	LOC653499	0			CCT6A	FLJ22795	1			SCARNA9	DDX39	0	1
SLC7A7	DMBX1	0				PPOX	HES1	0			SLC7A7	DMBX1	1			IRF6	NDUFAB1	0	0
	LOC100129122	0				ENY2	AFF4	0				LOC100129122	1			TMEM176A	ACE2	0	0
PDPR	GAD1	0				LGALS3BP	CANT1	0			PDPR	GAD1	0			SDC4	SDAD1	0	1
RGS2	C17orf49	0				BCL2L13	ATP6V0C	0			RGS2	C17orf49	0			ZFYVE27	EXTL2	0	1
BANF1	C7orf42	0				GNL3	KIAA0101	1			BANF1	C7orf42	1			ADORA2B	POLA2	0	1
BRCC3	LOC100131718	0				COX7A2	ATF4	0			BRCC3	LOC100131718	0			PARP12	CHD1L	0	1
SNUPN	C12orf47	0				LOC100129141	C11orf67	0			SNUPN	C12orf47	1			NECAP2	LOC653108	0	0
TRIM2	JOSD1	0				MTDH	OCRL	0			TRIM2	JOSD1	1			KCNN4	COBL	0	1
GSN	RAB31	0				LOC100128086	FAM125A	1			GSN	RAB31	1			B4GALT3	LOC88523	0	0
MIR1974	P2RX4	0				SLBP	SLC30A7	1			MIR1974	P2RX4	1			ABHD3	TOR3A	0	1
PPP2R5E		0				GAS6	FAM83H	1			PPP2R5E		0			IFT172	OSMR	0	1
DET1	LARP4B	0				L2HGDH	UBAP2L	1			DET1	LARP4B	1			MAP3K13	MRPS7	0	1
B4GALT7	LOC100131713	0				EIF2AK1	FBXW2	1			B4GALT7	LOC100131713	1			LOC730820	LOC642975	0	1
EPRS	AHCYL1	0				SPATA20	ELL	1			EPRS	AHCYL1	1			OCEL1	PLA2G4F	0	0
MRTO4	GSTM1	0				NDUFA4	C1orf166	1			MRTO4	GSTM1	1			LYPD1		0	0
NCOA5	SMTN	0				MYLIP	ARRDC4	0			NCOA5	SMTN	1			LOC100132547	C20orf30	0	1
TAF2	LOC100131989	0				RPS3A	LHFPL2	0			TAF2	LOC100131989	0			HIST1H2AE	SRP14P1	0	1
C10orf140	TBC1D15	0				HADHA	AKIRIN1	0			C10orf140	TBC1D15	1			CPXM2	FUBP1	0	1
SH3RF2	TMEM176A	0				SET	SPAG9	1			SH3RF2	TMEM176A	1			NCK1	MED22	0	1
PIGM	RGMA	0				EGFR	NAMPT	0			PIGM	RGMA	1			MBOAT7	HSP90AA1	0	1
AKR7A2	STXBP2	0				METTL5	PPP1R3D	1			AKR7A2	STXBP2	1			AGTRAP	LOC649970	0	1
ARMCX2	STX12	0				GMFB	LOC642755	1			ARMCX2	STX12	1			CIB1	MAGOHB	0	0
RPS21	NECAP2	0				TPRG1L	LOC641848	0			RPS21	NECAP2	1			HABP4	UBE2T	0	1
LOC653505	LRRFIP1	0				SLC44A2	TERF2	0			LOC653505	LRRFIP1	0			GJB3	HINT2	0	1
SERPINB7	ZNF524	0				LOC641814	C8orf4	0			SERPINB7	ZNF524	1			GPR124	ANAPC5	0	1
DLD	GTPBP1	0				POM121C	RPL23AP7	1			DLD	GTPBP1	1			C18orf21	ZNF30	0	0
ABLIM1	LOC647042	0					KIAA0182	0			ABLIM1	LOC647042	1			IPO13	AGPAT5	0	1
XPO1	ELP2	0				LRP5	TRAPPC4	0			XPO1	ELP2	1			ZBED1	CSTF2	0	1
SDF2L1	IGBP1	0				ANAPC1	ZNF185	0			SDF2L1	IGBP1	1			PARP9	C8orf38	0	1
C10orf137	SEPT11	0				ZDHHC3	ATP6AP1	1			C10orf137	SEPT11	0			ZNF281	ACP6	0	1
POLR2L	POLR1D	0				ASAP3	ZNF317	0			POLR2L	POLR1D	1			SNORA12	CALD1	0	0
CDK5RAP2	EIF1	0				PCK2	ELMO3	0			CDK5RAP2	EIF1	1			PRODH	LASS6	0	1
NOP58	SNORD3D	0					S100A6	0			NOP58	SNORD3D	1			UST	EMG1	0	1
BCL2L12	GAA	0				NCOA3	ARF5	0			BCL2L12	GAA	1			KIAA0415	LOC653147	0	1
COL5A1	TMEM8	0				GGH	C1orf128	0			COL5A1	TMEM8	1			XBP1	UROD	0	1
PCGF6	SARS	0				FKBP11	PDK4	0			PCGF6	SARS	1			PIM2	TMTC3	0	1
LOC391811	TESK2	0				LOC388532	USP4	1			LOC391811	TESK2	1			RSAD1	PGBD1	0	0
CHD1L	FAM110A	0				SLC25A43	LOC647954	1			CHD1L	FAM110A	1			ZNF841	CCL5	0	0
MND1	MT1G	0				EFR3A	SLC25A6	0			MND1	MT1G	1			TDRD7	GNPAT	0	1
LOC402112	PDK3	0				RAB5C	TAF12	0			LOC402112	PDK3	1			SNORD68	SLC15A3	0	0
NAGPA	SCNN1G	1				LOC100128084	FLJ22662	0			NAGPA	SCNN1G	1			FNBP4	SUCLA2	0	1
NUP37	LOC158160	0				MRPL43	SGSH	0			NUP37	LOC158160	1			CLCF1	PKMYT1	0	1
RIF1	INPP4B	0				QTRTD1	TAF10	0			RIF1	INPP4B	0			RYBP	ACACB	0	0
HINT2	FXYD3	0				SRRM2	CRIP2	0			HINT2	FXYD3	1			TMEM178	TWISTNB	0	1
ATP2C1	ANXA3	0				INO80E	TFPT	0			ATP2C1	ANXA3	0				HIST1H3H	0	0
LOC728732	RIPK2	0				PERP	C20orf54	0			LOC728732	RIPK2	1			RN7SK	SFRS1	0	1
MMS19	KIAA0427	0				HIST1H2BK	C1orf52	1			MMS19	KIAA0427	1			TMEM147	SPC24	0	1
EXOSC10	XDH	0				LOC100128505	SRRM2	1			EXOSC10	XDH	1			FBRS	RPN2	0	1
TSSC1	CSAD	0				IMPDH2	UBXN1	1			TSSC1	CSAD	1			UBTD1	ZNF462	0	1
RECQL	ZNF486	0				ZBTB9	SC5DL	0			RECQL	ZNF486	0			DUSP23	CHSY1	0	0
C9orf102	LOC100134537	0				CIAO1	ATP6V1F	0			C9orf102	LOC100134537	1			RAET1G	EVI1	0	0
LYRM7	FLJ27365	0				SLC35F2	PPPDE1	1			LYRM7	FLJ27365	0			ANKRA2	TCP1	0	0
C9orf64	PPP1R15A	0				POLR3C	GJB2	1			C9orf64	PPP1R15A	1			CRB3	TRIB2	0	0
MLH1	SALL4	0				TACO1	SFRS8	1			MLH1	SALL4	0			MYO1D	PRTFDC1	0	0
STRN3	PPM1J	0				HOXA5	SGTA	1			STRN3	PPM1J	0			DUSP16	RAN	0	1
ESD	RABAC1	0				FAM82A2	TBC1D7	1			ESD	RABAC1	1			FAM131A	DIS3L	0	1
SUMF1	ZNF766	0				ITGA3	ZNF358	0			SUMF1	ZNF766	1			TBCB	SLC44A1	0	1
TTC14	FDPS	0				SPNS1	ITFG3	0			TTC14	FDPS	1			STAP2	SLC7A5	0	1
CASC3	P2RY5	0				ATF6	DNASE2	0			CASC3	P2RY5	1				GLE1	0	1
LOC651149	LOC286512	0				LOC100131205	OGDH	1			LOC651149	LOC286512	1			HOXD1	C17orf80	0	1
LOC143543	NDE1	0				C16orf63	LOC727808	1			LOC143543	NDE1	1			SNHG6	MRPS35	0	1
NR2F1	LOC730286	0				COPA	ZNF823	1			NR2F1	LOC730286	1			IRF3	PCSK5	0	1
DHRS1	LASS5	0				COX6C	RAET1G	0			DHRS1	LASS5	1			DHPS	KTELC1	0	1
DAPL1	LOC100134530	0				LOC646200	LOC730052	1			DAPL1	LOC100134530	1			TAPBP	PEBP1	0	1
NUP133	GTF2IRD1	0				GNL2	SECISBP2L	0			NUP133	GTF2IRD1	1			ATOX1	LOC643856	0	0
C19orf70	MPZL2	0				TTC4	ARL15	1			C19orf70	MPZL2	1			CXCR7	C13orf27	0	0
NUCKS1	SAV1	0				SDHB	KLF6	0			NUCKS1	SAV1	1			AKR1B10	NUP133	0	1
PAPSS2	TCIRG1	0				CAND1	PELO	1			PAPSS2	TCIRG1	1			GM2A	IFNAR1	0	0
XRCC6	SNORD3A	0				LRBA	EIF3D	0			XRCC6	SNORD3A	0			TNFAIP1	TMEM185B	0	1
CASC4	SFRS17A	0				ARHGAP21	C19orf33	0			CASC4	SFRS17A	1			TPCN1	NSF	0	0
NOC3L	LOC648852	0				SSH3	DLST	1			NOC3L	LOC648852	0			C6orf160	CBWD5	0	0
TTC8	SLC9A5	0				METT11D1	LOC729789	1			TTC8	SLC9A5	1			LOC729317	FAM122B	0	1
LARS	UBFD1	0				STOML2	DPM3	0			LARS	UBFD1	1			TMEM86B	RAGE	0	1
LOC653226	NBL1	0				SF3B4	NDRG1	1			LOC653226	NBL1	1			PRKCI	RBMX	0	1
TRMT1	TMEM184B	0				TOR1A	BBX	1			TRMT1	TMEM184B	1			INPP1	ZNHIT6	0	1
RNF26	C10orf58	0				ATP5EP2	TP73L	0			RNF26	C10orf58	1			ZSWIM6	MKI67	0	1
EPHA4	DIRC2	0				SIK3	LOC100134273	0			EPHA4	DIRC2	1			SLC9A5	TARBP1	0	1
LOC728006	CIR1	0				RPL39L	TM4SF1	0			LOC728006	CIR1	1			KLF11	PLA2G10	0	1
ZNF248	RPL14	0				ATP5E	XRCC1	1			ZNF248	RPL14	1			CTSF	SMARCAD1	0	1
ROMO1	TINF2	0				NDUFA10	E4F1	0			ROMO1	TINF2	1				ATP5J	0	0
MRPS27	SMAD3	0				HAUS4	TMEM42	0			MRPS27	SMAD3	1			LYPD3	CTSC	0	1
SLC25A15	TGFB1I1	0				C7orf30	SND1	0			SLC25A15	TGFB1I1	1			SFRS17A	HTRA1	0	0
LSM5	PITPNM1	0				TJAP1	OSBP	1			LSM5	PITPNM1	1			YPEL5	PSMA2	0	1
PET112L	TMEM9	0				CDR2L	C10orf35	0			PET112L	TMEM9	1			ZFAND3	PHTF1	0	1
TMEM177	BRI3	0				LOC644464	SEL1L3	0			TMEM177	BRI3	1			CXorf40A	P2RX6	0	1
RPL4	TRK1	0				DBNDD1	VPS25	0			RPL4	TRK1	1			ACBD3	STIL	0	1
AOF2	TPST1	0				C8orf59	LOC100129650	0			AOF2	TPST1	1			ZFYVE1	TMEM14B	0	1
PSMB3	IGFBP4	0				COX5A	LOC644511	0			PSMB3	IGFBP4	1			C9orf167	LOC128192	0	1
RNU6-1	PPP2R2A	0				UBP1	DBI	0			RNU6-1	PPP2R2A	1			LCOR	ARPC3	0	0
	C6orf48	0				CNDP2	HLA-DMA	0				C6orf48	1			LOC643287	RDH10	0	1
C18orf55	ZNF841	0				MCM8	KIAA1671	1			C18orf55	ZNF841	1			C19orf33	GGT6	0	0
CLEC16A	COL27A1	0				ZNF219	ZNF219	1			CLEC16A	COL27A1	1			CSRP2	NSUN2	0	1
ZNHIT6	CRYAB	0				MRPL36	DGUOK	0			ZNHIT6	CRYAB	1			ANKRD57	C11orf46	0	1
	WNT7B	0				PLXNA1	C7orf40	1				WNT7B	1			RAB7L1	FKBP3	0	1
LOC648024	BCL2L2	0				HMG20B	ATP1A1	1			LOC648024	BCL2L2	1			JAZF1	KRR1	0	0
KLHDC5	TP53INP1	0				IGSF3	RXRB	0			KLHDC5	TP53INP1	1			RAB3IP	MGST2	0	0
GPT2	RHBDL1	0				CD151	SFRS18	0			GPT2	RHBDL1	1			LOC124220	FERMT1	0	1
HMGB2	C11orf92	0				DRG1	PUS3	1			HMGB2	C11orf92	1			SLC15A4	CECR5	0	1
ANXA1	TRAF2	0				C1orf85	RNF135	1			ANXA1	TRAF2	1			FLJ14712	C20orf29	0	1
PSMA3	ALDH6A1	0				GOT2	BLVRA	0			PSMA3	ALDH6A1	0			NXT1	DNAJA3	0	1
GPATCH4	ADC	0				PTK2	TMEM43	0			GPATCH4	ADC	1			POLR2I	LOC100129585	0	1
FBXO28	LOC100131785	0				KDELR2	TRAPPC6A	1			FBXO28	LOC100131785	1			ISLR2	NR2F2	0	1
TMEM87A	NDST1	0				PRRG2	VPS37C	0			TMEM87A	NDST1	0			PHACTR3	IREB2	0	1
MRPL16	INF2	0				TNPO2	LOC644928	0			MRPL16	INF2	1			LOC284023	C16orf74	0	0
COBL	AIDA	0				PAPSS1	CCNI	0			COBL	AIDA	1			GRIN3B	BRCA1	0	1
KTELC1	SNORD14A	0				SEC16A	MRPL14	1			KTELC1	SNORD14A	0			FGFBP1	AP1M1	0	1
SLC27A3	LOC644799	0				CHP	DUSP3	0			SLC27A3	LOC644799	1			CAPNS1	HDHD1A	0	1
C14orf124	RDH11	0				LOC387882	ATG12	1			C14orf124	RDH11	1			SAV1	DDX46	0	0
KPNA5	LOC100130168	0				PPP3R1	KYNU	0			KPNA5	LOC100130168	1			COL1A1	MRPS33	0	1
LOC653377	PXN	0				LOC650276	PLAC8	0			LOC653377	PXN	1			SAP18	DNAJC11	0	1
ADCK5	IRF3	0				GNB2L1	MT2A	1			ADCK5	IRF3	1			SPRR3	MTBP	0	1
LYPLAL1	LOC648921	0				PSMD7	GPR126	0			LYPLAL1	LOC648921	0			NUAK1	C3orf26	0	1
C3orf14	UBXN4	0				TMCO3	MBOAT7	0			C3orf14	UBXN4	1			TFE3	STAM2	0	1
PKN3	FAM100B	0				LOC646347	PRNP	1			PKN3	FAM100B	1			CD70	HIRIP3	0	1
LOC203547	MIR574	0				LAMB2	SPATA2L	1			LOC203547	MIR574	1			RHOF	EIF4G2	0	1
MOBK1B	C3orf52	0				C13orf23	KIAA0831	0			MOBK1B	C3orf52	1			RAD9A	TUBG1	0	1
CHMP2B	ZNF526	0				JUP	ZDHHC7	1			CHMP2B	ZNF526	0			ZNF259	ISG20L1	0	0
TNFAIP8L1	C19orf22	0				THOC2	POLS	1			TNFAIP8L1	C19orf22	1			MAP3K7IP3	DECR1	0	1
TUBB2C	SCARNA9	0				PPP2CA	TXNDC12	1			TUBB2C	SCARNA9	1			CMTM8	WDR36	0	1
UBE3C	LOC100133999	0				BMS1P5	PLEKHB2	1			UBE3C	LOC100133999	1				LOC253039	0	1
KRT3	FGD4	0				GDI2	LOC654103	0			KRT3	FGD4	0			FTHL11	CCDC99	0	1
RGS7	CCDC85B	0				FRAT2	SMCR7L	1			RGS7	CCDC85B	1				SOD1	0	1
BTBD6	PANK3	0				KIAA1310	WASL	0			BTBD6	PANK3	1			KLF9	LAMP1	0	1
EARS2	SSTR2	0				NDUFC1	SPINT2	0			EARS2	SSTR2	0			SUPT4H1	SFXN4	0	1
FUK	BRI3P1	0				ASH2L	JARID2	1			FUK	BRI3P1	1			LOC649839	UQCRQ	0	0
RC3H2	TMEM185A	0				SIDT2	LRP8	0			RC3H2	TMEM185A	1			LOC441377	TIMM22	0	1
SNRPA	NARF	0				NPAL3	BLVRB	0			SNRPA	NARF	1			C12orf47	S100A4	0	1
CPNE3	NPL	0				MBTPS1	RNF114	0			CPNE3	NPL	1				PPP1R13B	0	1
IPO5	BLZF1	0				OGFOD1	MTCP1	0			IPO5	BLZF1	0			TMEM51	UBE2D4	0	1
LOC653450	TBX19	0				CSK	VHL	1			LOC653450	TBX19	1			ERF	TMEM97	0	1
NUDT7	PJA2	0				GAS8	ZNF598	0			NUDT7	PJA2	1			PELI1	C6orf125	0	1
PKM2	ST6GALNAC6	0				LOC645317	LOC100128353	0			PKM2	ST6GALNAC6	1			TXNIP	LARS	0	1
MDFIC	PRG2	0				LOC100132457	LRG1	0			MDFIC	PRG2	0			EFEMP2	ATP5O	0	1
SF3B3	PDLIM1	0				SFRS6	HBEGF	0			SF3B3	PDLIM1	1			SIX4	BRMS1L	0	1
KIAA0586	NFKBIE	0				SHCBP1	MGC52000	0			KIAA0586	NFKBIE	1			MFSD10	MAN2B2	0	1
	WHAMM	0				HTATIP2	PICALM	1				WHAMM	1			LAMB2L	PDE4D	0	1
LOC100133328	TRPM4	0				PPP6C	SPAG7	1			LOC100133328	TRPM4	1			LNX2	LOC100131735	0	1
FH	TFPI2	0				METTL13	FARSLB	1			FH	TFPI2	1			KIAA1618	IFI6	1	0
PSMB6	STOM	0				PCBD1	BTAF1	0			PSMB6	STOM	1			SPINT1	ZDHHC14	0	0
SUPT16H	SUPT5H	0				STARD3NL	SCRN1	1			SUPT16H	SUPT5H	1			GRAMD1C	EXOSC2	0	1
GEMIN4	USP49	0				RPL35	LOC729768	0			GEMIN4	USP49	0			LOC120376	PSMB6	0	1
AK3L1	STK4	0				FARSLB	SOX13	1			AK3L1	STK4	1			LOC642989	TMEM175	0	1
AGK	GCH1	0				LOC400721	FTH1	0			AGK	GCH1	1			LGALS9	LOC644863	0	1
	NFKBID	0				IFI16	FOXJ3	1				NFKBID	0			MMP9	PNPO	0	0
BRCA1	KLC3	0				EIF3M	ABP1	0			BRCA1	KLC3	1			CENTG3	EGR2	1	0
LOC645332	IFNGR2	0				PLRG1	SNCAIP	0			LOC645332	IFNGR2	1			LOC401676	MRPL12	0	1
C22orf29	MAFG	0				LOC728126	FAM82A2	1			C22orf29	MAFG	1			RAB4B	MRPL16	0	1
C12orf32	KDM6B	0				STX6	NCOA4	1			C12orf32	KDM6B	1			CCDC19	RIN2	0	1
	HIVEP1	0				LOC642489	RNPS1	0				HIVEP1	1			HIST3H2A	PRPS1	0	1
RPN2	RNF44	0				PPIAL4A	ATXN7L3	0			RPN2	RNF44	1			C11orf92	IFI27	1	0
CTDSPL2	LOC646463	0				SPTLC1	TNFRSF14	1			CTDSPL2	LOC646463	1			MT1G	ZNF323	0	0
PDE4D	NCK1	0				ARGLU1	ETF1	0			PDE4D	NCK1	1			SEC14L2	LOC388654	0	1
ANAPC4	ZNF223	0				CCDC53	LPP	0			ANAPC4	ZNF223	0			C5orf53	PPP1R3F	0	0
COL4A1	PGM2L1	0				MRPL21	FAM3A	1			COL4A1	PGM2L1	1			ZNF805	ALDH3A1	0	0
MCM2	MLXIPL	0				SCPEP1	APH1A	0			MCM2	MLXIPL	0			IL11	MRPL3	0	0
DPY19L4	NLRP8	0				FBXO34	GOLGA3	0			DPY19L4	NLRP8	0			RPL12P6	ZNF594	0	1
LASP1	PIM2	0				PABPC1	ERGIC3	1			LASP1	PIM2	1			MTAP	FAM102B	0	1
C15orf52	KLHL36	0				CASP2	KLC1	1			C15orf52	KLHL36	1			KIAA0427	RABEP1	0	1
TMEM67	CALCOCO2	0				CCDC23	SLC33A1	0			TMEM67	CALCOCO2	1			NDEL1	CISD1	0	1
LOC388654	SCARNA13	0				SEC61G	DYNLRB1	1			LOC388654	SCARNA13	0			SH2D4A	SLC25A46	0	1
SAMM50	MAPK3	0				RRP7B	NADSYN1	0			SAMM50	MAPK3	1			FOXD2	LOC100132323	0	1
C17orf44	C14orf181	0				RHOD	YTHDC1	1			C17orf44	C14orf181	0			VSIG8	NUP93	0	1
TMEM97	SLC29A1	0				PSMC2	SLC35D2	1			TMEM97	SLC29A1	1			SIPA1	C6orf66	0	0
MAEA	DUSP19	0				C1orf63	MRPS24	0			MAEA	DUSP19	0			UBFD1	SIPA1L2	0	0
XPOT	C4orf29	0				MGC18216	GTF2F2	0			XPOT	C4orf29	1			FANCE	MIPEP	0	1
DPH2	APOE	0				AZIN1	ACOT9	1			DPH2	APOE	1			KDM6B	ACAD9	0	1
GNPAT	ST3GAL4	0				BMI1	LOC389342	1			GNPAT	ST3GAL4	1			CLTB	WDR51A	0	1
TTC26	RHOF	0				SPCS1	C15orf57	0			TTC26	RHOF	1			VAMP2	LEO1	0	1
C9orf142	LOC729317	0				LAMP2	HOXA5	1			C9orf142	LOC729317	1			MDK	SRPRB	0	1
LOC645691	TLE3	0				WDR75	S100PBP	0			LOC645691	TLE3	1			CCDC45	C11orf51	0	1
PTPLB	CHCHD6	0				MRPL22	TM7SF2	0			PTPLB	CHCHD6	1			MGC71993	PYCR2	0	0
C20orf29	LOC730060	0				CAP1	SSPN	0			C20orf29	LOC730060	1			ELOVL7	SYK	0	0
RAN	RAB33B	0				YY1	RIC8A	0			RAN	RAB33B	1			KCNK1	CENPM	0	1
C18orf10	CHD9	0				PPRC1	CAB39	1			C18orf10	CHD9	1			UBE2H	MTA2	0	1
CALM3	LOC728069	0				LOC100133607	PIGF	0			CALM3	LOC728069	1			FAM110A		0	0
TTC31	DDX51	0				CRLS1	MPV17	0			TTC31	DDX51	0				CMPK2	0	0
ACADM	DCP1A	0				SLC35A1	DIAPH1	1			ACADM	DCP1A	1			LOC730994	C16orf59	0	1
NMRAL1	PRRG4	0				S100A10	PALLD	0			NMRAL1	PRRG4	1			KIAA0247	AKR1B15	1	0
TMEM16A	FFAR2	0				PQLC1	MFAP1	0			TMEM16A	FFAR2	1			PJA2	UCA1	0	0
MED24	LOC648605	0				HES4	LOC441775	1			MED24	LOC648605	1			SIX5	TTF2	0	1
PIK3R2	HMBOX1	0				COQ9	BIRC3	0			PIK3R2	HMBOX1	1			ESRRAP2	ITGB1BP1	0	1
MED4	B3GNT5	0				OSTF1	PHIP	0			MED4	B3GNT5	1			LOC728823	HCFC1	0	1
RIN2	AVL9	0				PTPMT1	MRPS2	0			RIN2	AVL9	1			CGNL1	STC1	0	0
MTERFD1	FLJ41603	0				ELK1	TSC1	0			MTERFD1	FLJ41603	1			LOC647987	NOMO3	0	1
LQK1	SLC24A5	0				LOC646630	GTF2B	1			LQK1	SLC24A5	0			METTL9	LOC440055	0	0
ASAP1	GALNT5	0				F2R	SH3GLB2	0			ASAP1	GALNT5	0			LOC644937	PCF11	0	1
ANO1	RGS10	0				HIST1H2AC	TMBIM6	1			ANO1	RGS10	1				MRPS27	0	1
DCPS	MICALCL	0				WDR70	ZNHIT1	1			DCPS	MICALCL	1			SLC16A7	RNASET2	0	1
NRBP2	MID1IP1	0				MSH3	LOC151162	1			NRBP2	MID1IP1	1			IGFBPL1	GRHL2	0	1
QARS	LOC100129502	0				EVPL	CARHSP1	0			QARS	LOC100129502	0			TMEM30A	IMP3	0	1
LOC134997	CXorf40A	0				MRPS26	RAB3GAP1	0			LOC134997	CXorf40A	1			PLIN2	TSGA14	0	1
LOC731954	FLJ45244	0				TBCA	KCTD9	0			LOC731954	FLJ45244	1			NCRNA00153	ATP5J2	0	0
TYW3	LOC100131787	0				C9orf78	ZBTB33	0			TYW3	LOC100131787	1			RAB9A	PPT1	0	1
TMEM48	CLASP1	0				DIMT1L	S100P	0			TMEM48	CLASP1	1			FAM117A	IMPAD1	0	1
SLFN12	GABARAPL2	0				UNC93B1	MTF2	1			SLFN12	GABARAPL2	1			CACNB3	NDUFB2	0	0
PSMA1	PXDN	0				PRPF31	POMGNT1	0			PSMA1	PXDN	1			LOC653499	DERPC	0	1
	FKBP1B	0				RPN1	LOC389787	1				FKBP1B	0			PRIC285	SNCG	0	1
TMEM62	RRP8	0				DDX50	LOC731878	1			TMEM62	RRP8	1			SEMA6A	CD109	0	1
FRAP1	PNPLA7	0				EIF3E	SNX27	1			FRAP1	PNPLA7	1			CDC42EP4	THOP1	0	1
KIAA1468	LOC341230	0				CHCHD2	IMPDH2	1			KIAA1468	LOC341230	0			LOC286512	DLAT	0	0
GLRX5	C20orf107	0				BLCAP	PI3	0			GLRX5	C20orf107	1			REL	KLF10	0	0
ASF1A	CPD	0				C2orf69	TBC1D2B	0			ASF1A	CPD	1			NR1H2		0	0
RAB36	LOC653344	0				RARS	RBM18	1			RAB36	LOC653344	1			ORAI3		0	0
VBP1	DUSP5	0				ALDH7A1	BACE2	1			VBP1	DUSP5	1			PVRL3	MDH1	0	1
C6orf125	SH3BP4	0				LOC440927	MAOA	0			C6orf125	SH3BP4	0			MESDC1	CCT6A	0	1
CEP70	DNAJB2	0				AK2	CCDC16	1			CEP70	DNAJB2	1			HIST2H2AA4	CKS1B	0	1
GLT25D1	SH3YL1	0				LOC730187	SIX5	0			GLT25D1	SH3YL1	1			GOLPH3L	NCOA5	0	1
CTDSPL	PKNOX1	0				FAM3A	FAM39E	1			CTDSPL	PKNOX1	1			IGFBP6	EIF2B3	0	1
ADH7	PLCH2	0				KIAA0101	WDR20	0			ADH7	PLCH2	1			AAMP	SASH1	0	0
SMC3	N4BP1	0				EIF4H	LOC145853	1			SMC3	N4BP1	1			CLDN23	COQ5	0	0
PTCD2	BTG1	0				RPS17	TMUB2	0			PTCD2	BTG1	1			ETV6	SNF8	0	0
ACP1	STARD10	0				RBM12	RAB25	0			ACP1	STARD10	1			LOC100129650	LMAN2L	0	1
RNF115	DVL3	0				KRT13	TRABD	0			RNF115	DVL3	1			C11orf68	PIGM	0	1
LRRC14	CYP1B1	0				PTTG1IP	TGFBI	0			LRRC14	CYP1B1	1			FLJ22662	MRPL19	0	1
EWSR1	MUC20	0				RPS12	ZNF410	0			EWSR1	MUC20	1			PLEK2	DYNLL1	0	0
DDX56	CH25H	0				RPS27A	CHMP4B	0			DDX56	CH25H	1			LIMA1	TFDP1	0	1
MSTO1	THBS3	0				ZC3HAV1	LOC653232	0			MSTO1	THBS3	1			REEP4	NDRG3	0	1
C14orf79	C18orf21	0				PLDN	CD2BP2	0			C14orf79	C18orf21	1				PDHB	0	1
CDK2AP1	TNFAIP3	0				PACSIN2	CCNK	0			CDK2AP1	TNFAIP3	1			MAP3K12	LOC645691	0	1
C1orf112	VPREB3	0				TCP1	SYS1	1			C1orf112	VPREB3	1			RAB1A	CDT1	0	1
OBFC2A	PAX9	0				RPL9	RPAIN	1			OBFC2A	PAX9	1			MLL4	C1orf74	0	0
POLE3	FEM1C	0				GPNMB	NOP10	1			POLE3	FEM1C	1			HAMP	LOC652826	0	0
IARS2	ATP6V1B2	0				RPL6	CCDC120	0			IARS2	ATP6V1B2	1			SNORA45	NCBP1	0	1
MRPS35	SNORD36C	0				LOC651894	LOC100127993	0			MRPS35	SNORD36C	0			LOC100129982	CYCS	0	1
SORCS2	S100A16	0				AHNAK	LOC400948	0			SORCS2	S100A16	1			KLHL28	RAB15	0	0
C11orf46	FAM73B	0				LOC728620	KRT7	0			C11orf46	FAM73B	1			PDK3	LEPROTL1	0	0
EBAG9	FBXL16	0				COBRA1	ZNF277	1			EBAG9	FBXL16	1			LACTB	FAM136A	0	0
GAL3ST4	WHSC2	0				SHFM1	CTDSP2	0			GAL3ST4	WHSC2	1			LOC387791	UBE2N	0	0
ZNF364	SDHAP2	0				LOC730004	ZSWIM1	0			ZNF364	SDHAP2	1			NES	BRCC3	0	1
XRCC3	UGCG	0				PRNP	PRPSAP1	1			XRCC3	UGCG	1			C1orf106	ATP5C1	0	1
ACTN1	LOC100128062	0				YWHAE	LOC440733	1			ACTN1	LOC100128062	0			AKR1B15	MCM7	0	1
C11orf59	C14orf85	0				ERP29	POLR3GL	0			C11orf59	C14orf85	0			C20orf46	LOC100128266	0	1
TTL	LOC100130914	0				PAIP2	VPS33B	0			TTL	LOC100130914	1			GIYD1	DMAP1	0	1
MYO9A	ZBTB5	0				SDHALP1	SNRNP70	0			MYO9A	ZBTB5	1			LOC651453		0	0
CDC2L5	PORCN	0				LOC730029	LOC643531	0			CDC2L5	PORCN	1			EHBP1L1	MRPL47	0	1
C14orf135	LAMB2	0				RPLP0	LOC390345	0			C14orf135	LAMB2	1			LOC407835	LDHA	0	1
SPG21	CIB1	0				LOC644029	LOC730324	0			SPG21	CIB1	1			LASS5	ATIC	0	1
HEG1	LOC147727	0				RPS29	DAZAP2	1			HEG1	LOC147727	1			ACPL2	LOC653994	0	1
TWF1	CPXM2	0				TFAP2A	BAG3	0			TWF1	CPXM2	1			C6orf1	PRKAR1B	0	1
PAK6	MLL4	0				RAC1	LOC653881	1			PAK6	MLL4	1			RPS26P10	C12orf5	0	1
ALKBH8	LOC730313	0				EEF1A1	PSPC1	0			ALKBH8	LOC730313	0			SLC41A1	LOC285943	0	1
SLC39A9	KIF13B	0				NHP2L1	CSTB	1			SLC39A9	KIF13B	1			TRIM22	GTSE1	0	1
SMARCAD1	CD46	0				SLC44A4	PRKAA1	0			SMARCAD1	CD46	1			PNPLA7	ZNF512	0	1
C14orf126	C6orf154	0				RPL17	TSPAN3	1			C14orf126	C6orf154	1			SAT2	SNRPD1	0	1
FUBP1	ZSCAN12L1	0				PIGP	PCYOX1	0			FUBP1	ZSCAN12L1	1			TSPAN31	ATP5A1	0	1
VOPP1	PINK1	0				BTF3	KIF21A	0			VOPP1	PINK1	1			TSC22D4	LOC728877	0	1
ANGEL2	C11orf84	0				ORC6L		0			ANGEL2	C11orf84	1			PPP2R2A	SLC29A3	0	0
PPP1R13B		0				UQCRH	UBAC2	0			PPP1R13B		0			GPX4	ZNF428	0	0
SPRYD4	SCEL	1				MRPS21	C19orf53	1			SPRYD4	SCEL	1			RAB24	SEPT2	0	1
PHF19	SFRS4	0				CAPZB	CLIC1	0			PHF19	SFRS4	1			MTMR11	PLK4	0	1
MRPL35	TOM1	0				SNRPB2	EDF1	0			MRPL35	TOM1	1			GOLGA2	SUMF1	0	1
HDAC1	TCF20	0				PLEKHA1	LOC650369	1			HDAC1	TCF20	1			IGFBP3	CDCA7L	0	1
PSMD1	LOC645381	0				SELS	PURB	1			PSMD1	LOC645381	1			ETNK2	PGK1	0	1
EXD2	HOMER3	0				TSPAN3	UIMC1	1			EXD2	HOMER3	1			TGFA	SKA1	0	1
IPO11	NES	0				TMEM93	C16orf58	0			IPO11	NES	1			PLEKHA6	HRSP12	0	1
MDH1	ACSF2	0				LOC387841	XPR1	0			MDH1	ACSF2	1			LOC100130775	C12orf4	0	1
TFB2M		0				RPS27	LOC347544	1			TFB2M		0			RP5-1022P6.2	C4orf27	0	1
XRCC5	CHIC2	0				ATP5D	LOC390354	1			XRCC5	CHIC2	1			PEA15	POLA1	0	1
RPS2	TNFAIP1	0				HNRPUL1	CDS1	0			RPS2	TNFAIP1	1			IDS	CCDC86	0	1
C6orf61	MAPKBP1	0				FBXW2	PQLC1	1			C6orf61	MAPKBP1	0			ITPRIP	RPA3	0	1
CDK5RAP1	CCDC88B	0				BAZ1A	LOC648980	0			CDK5RAP1	CCDC88B	1			LOC100131572	C18orf10	0	1
MMS19L	GNG4	0				RPS15A	C4orf34	0			MMS19L	GNG4	1			EPHX2	KRT4	0	1
AQR	SLC25A1	0				FEZ2	LOC729608	0			AQR	SLC25A1	1			ZMYM5	PIN4	0	0
C8orf38	LOC651453	0				TCEAL8	DHX32	0			C8orf38	LOC651453	1			CAPN12	METTL7A	0	0
CCNYL1	FABP4	0				RBM22	LOC402694	0			CCNYL1	FABP4	1			BDKRB1	NDUFA6	0	0
FN3KRP	SLC16A12	0				PGM1	CEBPZ	0			FN3KRP	SLC16A12	0			LTBR	GOT1	0	0
AP1M1	WDFY1	0				GAPVD1	FAM127A	0			AP1M1	WDFY1	1			VPS37B	HPRT1	0	1
FASTKD3	NOTCH3	0				ID1	C17orf45	0			FASTKD3	NOTCH3	1			E2F5	ALG1L	0	1
MCM3AP	RAD51AP2	0				CD24	DDX19B	0			MCM3AP	RAD51AP2	0			GALC	EHF	0	1
LRRC8D	RASD1	0				NPC2	NOTCH1	0			LRRC8D	RASD1	1			FAM107B	DNAJC9	0	1
TMED10	THSD4	0				MT1X	ELF1	1			TMED10	THSD4	0			OKL38	HNRPK	0	1
ALG1	TNFSF13B	0				CXXC5	EVPL	1			ALG1	TNFSF13B	1			C7orf53	LOC644033	0	1
ALDH9A1	CREB1	0				VAMP3	DSG2	1			ALDH9A1	CREB1	0			HLA-DRB1	ATP5G3	0	0
TSTA3	N4BP2	0				C9orf95	IQGAP1	1			TSTA3	N4BP2	0			IFI44	VBP1	0	1
SRR	TRIM25	0				MKLN1	CLPX	0			SRR	TRIM25	1			HECA	ALDH9A1	0	1
C16orf56	SDC4	0				NOSIP	PLEKHF1	0			C16orf56	SDC4	1				LOC647307	0	0
TIMM10	ISLR2	0				TBC1D2	NCBP2	1			TIMM10	ISLR2	1			CD46	LOC644214	0	0
LOC286444	LOC729603	0				SH3PXD2A	C16orf48	0			LOC286444	LOC729603	0			CRY2	NAT10	0	1
SORD	C7orf41	0				ATP6V1E1	WAC	1			SORD	C7orf41	1			CST5	SPG3A	0	0
MGC3731	TJP2	0				ALS2	ERRFI1	0			MGC3731	TJP2	1			SMAD3	TMEM177	0	1
TUFM	NSDHL	0				C1orf57	LOC643310	0			TUFM	NSDHL	1			RAG1AP1	GPAM	0	1
RRP7A	SLCO3A1	0				ZFR	SUPT4H1	0			RRP7A	SLCO3A1	0			SAMD4B	RPUSD2	0	1
PDCL3		0				C14orf179	RPL12	1			PDCL3		0			C12orf44	TMEM4	0	0
PSME3		0				MRLC2	TOMM34	0			PSME3		0			CALCOCO1	BCL2L12	0	1
DAK	PLXDC2	0				COX6B1	DNTTIP1	0			DAK	PLXDC2	0			HNRPDL	IFIT3	0	0
GEMIN6	KIAA1545	0				ZNF394	LOC648622	0			GEMIN6	KIAA1545	1			STK40	CXCL6	0	0
LOC644877	LOC100128505	0				RPL36AL	ANKS1A	0			LOC644877	LOC100128505	1			CLDN12	CDCA8	0	1
CBS	NRBP1	0				TDG	PSAP	1			CBS	NRBP1	1			PTMS	PDCL3	0	1
MRPL37		0				LOC730052	YIPF3	1			MRPL37		0			CHES1	GNAQ	0	1
LOC728661	HSF2BP	0				RAPGEFL1	SIDT2	1			LOC728661	HSF2BP	0			ETV4	CAT	0	1
ACAD10	HCFC1R1	0				RBM17	PUM1	0			ACAD10	HCFC1R1	0			FFAR2	MAL	0	1
ALG1L	SPRR2E	0				FAF2	RHOD	1			ALG1L	SPRR2E	1			LETMD1	ANAPC7	0	1
CLN6	SAMD4B	0				TEAD2	LOC100130919	1			CLN6	SAMD4B	1			LOC440354	SMPDL3A	0	1
EXOSC6	POFUT2	0				MTFR1	SEC16A	1			EXOSC6	POFUT2	1			COL22A1	TRAK2	0	0
MIR586	FOXD2	0				CTSH	RPL14L	1			MIR586	FOXD2	1			C1orf133	CYP4V2	0	0
CD320	HBP1	0				DYNC1LI2	PNKP	0			CD320	HBP1	1			RALGPS1	MMACHC	0	1
LOC645173	NFIL3	0				ARIH2	XYLT2	1			LOC645173	NFIL3	1			TMC6	LOC643300	0	0
FAM86C	AQP3	0				SDHA	NME2	1			FAM86C	AQP3	1			SCNN1A	CPSF3	0	1
TTC30A	LOC645688	0				C7orf44	NFIX	0			TTC30A	LOC645688	1			RIPK2	AGA	0	1
HSP90AA1	VGLL4	0				MED6	NPC2	1			HSP90AA1	VGLL4	1			MYL12A	HPDL	0	0
HDDC2	LOC440585	0				DSG2	PDXDC1	1			HDDC2	LOC440585	1			CNOT3	HIST1H2AC	0	0
SSBP1	CDKN2B	0				MBD4	SCGB1A1	0			SSBP1	CDKN2B	1			DDAH2	RHOBTB3	0	1
PGK1	XPC	0				FTHL16	LOC100134134	0			PGK1	XPC	1			GALNT4	MRPL23	0	1
NGFRAP1	PSCD2	0				AFG3L2	RSL1D1	0			NGFRAP1	PSCD2	1			BBC3	LOC642817	0	1
CDC123	ATG16L2	0				DCAF7	CKB	0			CDC123	ATG16L2	1			TMEM159	CPSF6	0	1
LOC723972	C13orf25	0				NMD3	HSD17B12	0			LOC723972	C13orf25	1			LOC643479	LOC649841	0	1
CYTSA	FAM80B	0				TMEM216	LOC387841	1			CYTSA	FAM80B	0			ANO9	TOMM5	0	0
PPP1R16A	SNORD3C	0				SPCS3	PTPRK	0			PPP1R16A	SNORD3C	1			LOC728910	PTPN13	0	1
PLXNA2	SPRR2A	0				HSPA1B	LOC220433	0			PLXNA2	SPRR2A	1			TBC1D3I	UBQLN3	0	1
ARHGAP22	TAPT1	0				MYL6B	SDCBP	1			ARHGAP22	TAPT1	1			LOC100129232	GBA	0	1
DNAJC10	ST14	0				CARKD	JAG1	0			DNAJC10	ST14	1			UBAP1	GCLC	0	0
FAM122B	DGAT1	0				SNAI2	HES2	1			FAM122B	DGAT1	1			ABHD8	PPFIBP2	0	1
RCC1	FLJ25363	0				EDEM2	DPYSL2	1			RCC1	FLJ25363	0			LGALS3	DPH2	0	1
HPSE	TNFRSF1A	0				FTHL12	LOC388789	1			HPSE	TNFRSF1A	1			SAMD8	MED27	0	1
SIP1	FAM73A	0				LOC643357	SNHG5	1			SIP1	FAM73A	0			ARID3A	PCSK7	0	1
RNU6-15	TOM1L2	0				FKBP14	TP53I13	0			RNU6-15	TOM1L2	0			CLEC2B	PUS1	0	1
MRPL12	ZNF775	0				RAB3GAP2	IRF1	0			MRPL12	ZNF775	0			CYP51A1	PREPL	0	1
LOC652815	FRK	0				SOCS2	PIR	1			LOC652815	FRK	1			LOC653778	ANXA4	0	1
LOC653383	BSDC1	0				DSCR3	CAV2	1			LOC653383	BSDC1	1			ZDHHC18	RWDD4A	0	1
TOMM22	EIF4EBP1	0				SFRS2IP	KLHDC3	0			TOMM22	EIF4EBP1	1			NFE2	TPM1	0	1
HDHD1A	PPDPF	0				SNTB2	SCD	0			HDHD1A	PPDPF	1			KIAA1545	ABHD15	0	1
ZNF511		0				COX7A2L	LOC728576	0			ZNF511		0			ASMTL	KNTC1	0	1
LYRM2	UBXN6	0				EIF3G	C1orf106	0			LYRM2	UBXN6	1				AKR1C3	1	0
CENPT	METTL9	0				LOC151162	RBCK1	0			CENPT	METTL9	1			RHBDD2	SPHK2	0	1
RECQL4	ORAI1	0				SHPK	KRT5	0			RECQL4	ORAI1	1			NP	JMJD8	0	1
FOXJ2	BTG3	0				HDAC3	PHLDA1	0			FOXJ2	BTG3	1			MAP2K2	PSMC5	0	1
C6orf141	TSPAN31	0				LOC100130168	LOC644745	1			C6orf141	TSPAN31	1			OVGP1	USP5	0	1
C7orf25	PUS10	0				SLC35E1	PPFIA1	1			C7orf25	PUS10	1			TBC1D15	C9orf140	0	1
LOC646531	TTC9	0				CRKL	RPS6KA3	0			LOC646531	TTC9	1			TJP3	LOC653884	0	0
IFT74	WDYHV1	0				LOC100128060	UBA52	0			IFT74	WDYHV1	0			LOC100133999	TMEM209	0	1
LOC387703	SNORD48	0				GOLGA5	SELS	1			LOC387703	SNORD48	1			SFRS16	LOC552889	0	0
TCHH	SLC25A25	0				NCBP2	CAST	0			TCHH	SLC25A25	1			TMEM30B	VAV3	0	1
LSM4	WBP2	0				PHF13	ISCU	1			LSM4	WBP2	1			LOC100134134	SEMA4D	0	0
CPSF6	LOC728734	0				CHD9	LOC100131205	1			CPSF6	LOC728734	0			ANRIL	SHROOM2	0	1
GGCX	CORO2A	0				SLC25A1	UPF2	0			GGCX	CORO2A	1			ST3GAL4	LOC653226	0	1
MPI	CHPF	0				UBL5	RPL17	1			MPI	CHPF	1			PSCD1	SFPQ	0	1
LOC644254	CARD10	0				LTA4H	MAT2B	1			LOC644254	CARD10	1			IGBP1	DPY19L1	0	0
DDOST	CLK1	0				LOC730432	RPS29	1			DDOST	CLK1	0			PLEKHH2	HN1	0	0
NAPEPLD	ELF4	0				RPL23AP7	TMEM93	1			NAPEPLD	ELF4	1			FAM160B2	DDX18	0	1
DECR1	TNIP2	0				ZDHHC7	BTF3	1			DECR1	TNIP2	1			SSPN	PSPH	0	1
ITGA2	PHACTR3	0				LOC388339	LOC148430	0			ITGA2	PHACTR3	1			EBP	KCTD3	0	1
ARHGAP11B	TXNIP	0				STK39	LOC285176	0			ARHGAP11B	TXNIP	1			SBSN	LACTB2	0	0
LOC729466	ZFP106	0				ITGAV	SLC3A2	1			LOC729466	ZFP106	1			LOC678655	TSPYL5	0	0
FER1L3	LOC729742	0				ZMYND19	RPLP0	1			FER1L3	LOC729742	1			MYO18A	LOC148915	0	1
UCHL5IP	VAMP4	0				PTDSS2	DDX47	0			UCHL5IP	VAMP4	1			FASN	STRN3	0	1
PTTG1	PPAP2A	0				NCOA4	KRT6B	0			PTTG1	PPAP2A	1			SECISBP2L	LANCL2	0	1
LOC440043	TUBG2	0				FAM38A	EFEMP1	0			LOC440043	TUBG2	0			LOC100131551	YWHAB	0	1
C6orf70	FAM63B	0				RAB35	AK2	1			C6orf70	FAM63B	1			LOC729642	LOC493869	0	1
SETD6	GPX4	0				NDUFA13	ISY1	0			SETD6	GPX4	1			GTF2IRD1	CCDC76	0	1
SIVA1		0				PLEKHB2	EIF2AK1	1			SIVA1		0			LOC100131526	B9D1	0	1
G3BP1	TBC1D22B	0				RPL12	RPL6	1			G3BP1	TBC1D22B	1			TMEM125	CNKSR3	0	1
FERMT1	NOXO1	0				NDUFA3	EIF4A1	0			FERMT1	NOXO1	0			CD82	LOC727761	0	1
LOC646993	HABP4	0				MARCH5	MRLC2	1			LOC646993	HABP4	1			ARL1	ANGEL2	0	1
ADK	PANX2	0				ATP6AP1	RPL34	0			ADK	PANX2	1			LOC400027	LIMCH1	0	1
PIGW	B4GALT3	0				KATNB1	TARS	0			PIGW	B4GALT3	1			FAM190B	PRDX4	0	1
CAD	TRIM29	0				B2M	TMEM85	0			CAD	TRIM29	1			HCCA2	LOC100134189	0	1
PLK1	VAMP3	0				DAZAP2	RPS17	1			PLK1	VAMP3	1			RABGGTB	CCT5	0	1
IQCC	GNA15	0				HSBP1	EIF4A3	0			IQCC	GNA15	1			MAFG	CCDC56	0	1
LOC649970	C15orf63	0				MRPS30	TBCA	1			LOC649970	C15orf63	0			C9orf16	HSPD1	0	1
NDRG3	SLC19A2	0				SRI	COPA	1			NDRG3	SLC19A2	1			TSPAN14	LOC645436	0	1
LBR	GALNT12	0				PIK3C2A	BNIP2	1			LBR	GALNT12	1			SLC30A3	TMEM45B	0	0
HSGT1	LACTB	0				C12orf35	LMBRD1	0			HSGT1	LACTB	1			OAF	SPTBN1	0	1
IMPDH1	NFE2	0				DNAJB6	MARCKS	0			IMPDH1	NFE2	1			SLC5A1	TXNDC14	0	1
DNAJA3	TP53AP1	0				ARL5A	SFRS9	0			DNAJA3	TP53AP1	0			KRT80	C9orf152	0	1
HPS6	ZFYVE27	0				NUP43	GNL2	1			HPS6	ZFYVE27	1			B3GALT4	FLOT2	0	1
CHRAC1	OSBP2	0				POLDIP3	ETFA	1			CHRAC1	OSBP2	1			CLDN4	UGT1A6	0	0
NUDT14	GRAMD1C	0				LOC644907	CCDC23	1			NUDT14	GRAMD1C	1			ZYX		0	0
LOC388275	TMEM11	0				LOC647349	COX17	1			LOC388275	TMEM11	1			FTL	NUDT21	0	0
TYRO3	FAM119A	0				CYBRD1	CAPRIN1	1			TYRO3	FAM119A	0			BTG3	EXD2	0	1
	SPSB3	0				IL7R	TMEM126B	0				SPSB3	0			RAB31	RB1	0	1
TRIT1	GDI1	0				APLP2	ARL5A	1			TRIT1	GDI1	1			PDE6D	FAM36A	0	0
SPC25	MDK	0				SAP30L	OCIAD1	0			SPC25	MDK	1			LOC100129122	PGAM4	0	1
TMEM107	GABPB2	0				PAX9	CCDC109B	0			TMEM107	GABPB2	0			ETS2	CKAP2	0	1
C20orf177	LCOR	0				XYLT2	NIPSNAP1	0			C20orf177	LCOR	1			P8	WDR61	0	1
HNRPR	SLC16A5	0				TUBA4A	M6PRBP1	0			HNRPR	SLC16A5	1				OASL	0	1
COPZ2	LPPR2	0				HMGCR	FEZ2	1			COPZ2	LPPR2	1			ZNF319	NDUFB3	0	1
LOC100129907	U2AF1L2	0				PRMT1	POLR3C	1			LOC100129907	U2AF1L2	1			PPP1R13L	ACN9	0	0
GLB1L2	COL1A1	0				NT5C3	SOX15	0			GLB1L2	COL1A1	1			CXorf40B	C16orf53	0	1
MPPED2	LOC728855	0				BRD3	PGM1	1			MPPED2	LOC728855	1			SCN2B	TPCN2	0	1
BZW2	SEC13	0				PLCG2	AUTS2	1			BZW2	SEC13	1			C6orf173	CNTNAP2	1	0
AGRN	SERINC2	0				PROSC	ATP5SL	1			AGRN	SERINC2	1			C3orf58	SLC44A3	0	1
DHX35	KIAA0907	0				CAPZA2	DPM1	1			DHX35	KIAA0907	1			SBDS	IDE	0	1
C19orf60	LATS2	0				RPL15	MITD1	0			C19orf60	LATS2	1			CD58	IFI44	1	0
CHD8	LOC100132727	0				SRP19	RPL9	1			CHD8	LOC100132727	0			KLK4	NCAPG2	0	1
FAM86A	LOC654078	0				LOC653881	C20orf45	0			FAM86A	LOC654078	0			PANK3	NCKAP1	0	1
TMEM203	LOC730284	0				RNF135	HARS2	1			TMEM203	LOC730284	1			TESK2	C20orf52	0	1
SLC5A6	FBRS	0				BAD	HIST1H4C	0			SLC5A6	FBRS	1			CCBL1	PTTG1	0	1
CABLES1	DAPP1	0				UFM1	PABPC4	0			CABLES1	DAPP1	1			NUPR1	KIF2C	0	1
UBE2E3	FAM46C	0				LOC100132247	UBE2E1	0			UBE2E3	FAM46C	1			DMBX1	DHX9	0	1
PTTG3P	PACS1	0				SNX30	RUNDC1	0			PTTG3P	PACS1	1			SYNGR3	TIMM10	0	1
GAPDH	ZNF549	0				GTF2B	C10orf99	0			GAPDH	ZNF549	0			LAYN	RBBP9	0	1
SFRS2	ARHGEF18	0				RALY	LOC100130308	0			SFRS2	ARHGEF18	1			KPNA7	FOXM1	0	1
MAN1B1	BMS1P5	0				SLC27A2	CALM2	0			MAN1B1	BMS1P5	1			CBX1	EDIL3	0	1
VPS52	LOC100131526	0				TMEM183B	VPS35	1			VPS52	LOC100131526	1			ZSCAN12L1	CD44	0	1
RFC5	DENND4B	0				TRIM41	SNX17	0			RFC5	DENND4B	1			SEZ6L2	GPAA1	0	1
PHB2	SPRR2F	0				TMEM179B	SHMT2	1			PHB2	SPRR2F	1			LOC646786	IL6	1	0
ZNF514	CDAN1	0				LOC389342	DUSP14	1			ZNF514	CDAN1	0			SUPT5H	IPO7	0	1
LOC100132394	FLJ20254	0				SPEN	ALKBH5	0			LOC100132394	FLJ20254	1			TEAD3	ZBED5	0	1
MTG1	LRCH4	0				NKIRAS2	MIS12	0			MTG1	LRCH4	1			ELOVL5	OAS3	1	0
PDXK	CAPG	0				MGC87895	RBM25	1			PDXK	CAPG	1				CENPE	0	1
ATF6B	SCXA	0				KTI12	OLFML2A	0			ATF6B	SCXA	1			MSC	RNFT1	0	1
NLN		0				TGFB1I1	C7orf30	1			NLN		0			PSCD2	PTTG3P	0	1
H2AFY2	C1orf174	0				SRP68	PCID2	1			H2AFY2	C1orf174	1			FOXA1	ISG15	0	0
GTF3C2	LARP1B	0				MTRF1L	BCKDK	1			GTF3C2	LARP1B	1			FAM3B	LMNB2	0	1
TMEM106C	LRIG2	0				CMTM6	VIL2	0			TMEM106C	LRIG2	0			SERINC2	CLASP2	0	1
ANXA2P1	UBTD1	0				EIF2S3	DIMT1L	1			ANXA2P1	UBTD1	1			LOC653583	LAP3	0	0
LANCL1	P8	0				ACTR1B	SNRNP27	0			LANCL1	P8	1			LOC729500	HMGN2	0	1
MRPS11	IDO1	0				MYPOP	TBC1D2	1			MRPS11	IDO1	1			TUFT1	WDR4	0	1
SLC38A1	NUFIP2	0				SNAPC2	VEZF1	1			SLC38A1	NUFIP2	1			GAST	CBX5	0	1
CALM1	RNF169	0				SNX27	LOC441763	0			CALM1	RNF169	1			LOC441019	KIAA0090	0	1
ELAC2	LOC643161	0				IER3IP1	YWHAZ	1			ELAC2	LOC643161	1			HIST2H2AC	C13orf3	0	1
FANCG	TDRD1	0				SNW1	CDCA4	1			FANCG	TDRD1	1			LOC255783	BLM	0	1
HIST1H4H	CYP27B1	0					APEH	0			HIST1H4H	CYP27B1	1			CAPN5	DDAH1	0	1
	RIT1	0				PPDPF	LOC641844	1				RIT1	1			BAK1	LYPLAL1	0	1
FANCC	LOC644250	0				OXSR1	BCL2L13	1			FANCC	LOC644250	0			CSNK1D	PTGES2	0	1
ERGIC2	TIPARP	0				NUDT2	TSG101	0			ERGIC2	TIPARP	1			LOC645630	KIAA1598	0	1
LOC653119	ADCY4	0				DEF8	C9orf78	1			LOC653119	ADCY4	1			CDRT4	CCDC71	0	1
ALDH3A2	ZNF14	0				WBP5	STAT6	0			ALDH3A2	ZNF14	0			NR4A2	RFC4	0	1
CNKSR3	C2orf69	0				HDGF	USP10	0			CNKSR3	C2orf69	1			LOC641768	SNRPF	0	1
ATP5A1	RNF24	0				LOC347376	SNRPB2	1			ATP5A1	RNF24	1			ABHD4	EEF2K	0	1
TCTEX1D2	TYMP	0				RALBP1	SH3BGRL2	0			TCTEX1D2	TYMP	1			GRINA	NOP56	0	1
CENTG2	LOC730432	0				TRPC4AP	CDC16	1			CENTG2	LOC730432	1			WNK4	NDUFB6	0	0
CHST3	MAPK1	0				RNF181	LOC728554	0			CHST3	MAPK1	0			CNTNAP2	AP1S1	0	1
RNFT1	LOC100132247	0				SAMD9	UFC1	0			RNFT1	LOC100132247	1			GNG4	SSBP1	0	1
PRMT7		0				CAMSAP1L1	PPIAL4A	1			PRMT7		0			FAM83A	LOC646817	0	1
SCAP	TTLL3	0				RBM18	LOC402251	0			SCAP	TTLL3	1			C14orf73	C15orf23	0	1
ACP6	PIAS1	0				JARID2	PTK2	1			ACP6	PIAS1	0			AKAP8L	UBE3C	0	1
KIFAP3	MRPL49	0				LOC550643	HIBADH	0			KIFAP3	MRPL49	1			SH3BP1	SLC25A12	0	1
TMEM185B	MBD4	0				PCGF2	LOC100133812	0			TMEM185B	MBD4	1			HLA-DPA1	NBN	0	0
SETMAR	PGM2	0				BBX	PTPN11	0			SETMAR	PGM2	1			ARHGEF2	SARS2	0	1
C1orf135	TCEAL3	0				SUMO2	ZRANB2	0			C1orf135	TCEAL3	1			CAPN14	IPO5	0	1
HSPE1	DCAKD	0				MAPBPIP	PAFAH1B3	0			HSPE1	DCAKD	1			DENND3	DOLPP1	0	1
TCFL5	GRIN3B	0				TMEM167B	KIAA1429	0			TCFL5	GRIN3B	1			SESTD1	PSMC4	0	1
GPR177	DPP7	0				LOC286157	CCT8	1			GPR177	DPP7	0			NAPB	EPDR1	0	0
RABEP1	FAM53C	0				SAFB	UTP6	1			RABEP1	FAM53C	1			DYRK2	ZNF480	0	0
DOLK		0				SCAND1	P15RS	1			DOLK		0			FXYD5	C10orf32	0	1
PMS1	ARRDC1	0				ZNF212	MED6	1			PMS1	ARRDC1	0			CGB5	SERPINB5	0	1
	ZDHHC18	0				FAM125A	RAB2B	0				ZDHHC18	1			AK3	HAND1	0	0
LOC441714	LARP6	0				PRPSAP1	COX5A	1			LOC441714	LARP6	1			H1FX	HIGD1A	0	1
TRUB1	UBR4	0				CDK2	UQCRC2	0			TRUB1	UBR4	0			GNB2	TRIM22	1	0
NCRNA00094	UAP1	0				SLC25A40	IFITM2	1			NCRNA00094	UAP1	1			FEM1C	CNPY2	0	1
MAPRE2	C3orf58	0				HMGCL	TTC4	1			MAPRE2	C3orf58	1			DUSP8	GRWD1	0	1
DDX1	CCDC125	0				PPP1CB	OXA1L	1			DDX1	CCDC125	0			POMZP3	C14orf142	0	0
SMEK2	YWHAG	0				USP4	RTCD1	0			SMEK2	YWHAG	1			TMPRSS2	MELK	0	1
SGSM2	ANKRD30B	0				NISCH	PTTG1IP	1			SGSM2	ANKRD30B	0			IFI6		0	0
NOL6	HS3ST2	0				ISG20L2	TRIP11	1			NOL6	HS3ST2	1			PTGER4	ADH7	0	1
ZNF12	BAT2L	0				DPYSL3	MOCOS	1			ZNF12	BAT2L	1			LOC646753	LOC729964	0	1
PARK7	RSBN1	0				RBM6	C12orf41	0			PARK7	RSBN1	0			PUS10	LCMT2	0	1
SEPT2		0				TMEM134	SBDSP	0			SEPT2		0			PGM2	C16orf75	0	1
COASY	CBX4	0				WTAP	GTPBP4	1			COASY	CBX4	1			PITPNM1	DDX54	0	1
NCBP1	MIR221	0				FAM111A	TMEM147	0			NCBP1	MIR221	1			CFLAR	C3orf14	0	1
KIAA0368	TSPAN9	0				ZNF746	RAPGEF5	0			KIAA0368	TSPAN9	1			UAP1	LOC730534	0	1
MRPS17	LOC644931	0				PIK3C3	ATF6	1			MRPS17	LOC644931	0			PPP3CC	CLEC16A	0	1
ZNF770	PSG1	0				RHEB	EIF3A	1			ZNF770	PSG1	1			LOC650412	IFIT1	0	0
SNX5	LOC100130516	0				HNRNPC	MED30	1			SNX5	LOC100130516	0			RPL14	ABCG2	0	0
LZIC	TMEM51	0				TRIM21	ACAA1	0			LZIC	TMEM51	1			C20orf111	MAP3K8	0	0
CRTAP		0				ADNP2	SP3	1			CRTAP		0			PTPN12	PSMG1	0	1
ADAM9	NUPR1	0				PGLS	TMED2	0			ADAM9	NUPR1	1			KIF13B	G3BP1	0	1
TGM1	C1orf66	0				EHD1	RNGTT	0			TGM1	C1orf66	1			HIST1H1C	NCLN	0	1
	GIYD1	0				TRIM25	UFSP2	0				GIYD1	1			LOC654103	BNIP3	0	1
POLD2	SP1	0				ACSL3	SNRPB	1			POLD2	SP1	1			LOC146909	SAC3D1	0	1
LOC731049	SLC2A1	0				SMYD4	CTGLF7	1			LOC731049	SLC2A1	1			RELA	C21orf33	0	1
WDR74	APBA3	0				SH3BP5L	DNAJB6	1			WDR74	APBA3	1			MGRN1	GTF2IP1	0	1
SNRPD3	ESRRA	0				NDUFS7	LOC651436	0			SNRPD3	ESRRA	1			TJP2	RNASEH2A	0	1
LAD1	ZNF609	0				LOC145853	FEM1A	0			LAD1	ZNF609	1			LOC440030	ACTL6A	0	1
PYGB	C17orf91	0				LOC347544	PLCE1	0			PYGB	C17orf91	1			SLC16A5	LOC731049	0	1
LDHA	ZFYVE1	0				ATP1B1	GPR110	0			LDHA	ZFYVE1	1			PLEKHG6	PDXP	0	0
ZNF395	SEZ6L2	0				C4orf14	LOC401397	1			ZNF395	SEZ6L2	1			AMTN	ZC3HC1	0	1
EME1	C10orf12	0				ZFYVE21	TRAPPC2L	0			EME1	C10orf12	1			TBC1D17	TGFBR3	0	0
C9orf103	COMTD1	0				SCO2	C15orf52	0			C9orf103	COMTD1	1			JUND	NUDT5	0	1
COL17A1	NOTCH2NL	0				PTGFRN	RAB21	0			COL17A1	NOTCH2NL	1			NFE2L1	MX2	1	0
ZFP90	FLJ20920	0				SLC29A2	PWP1	1			ZFP90	FLJ20920	1			CYTH2	CAP2	0	1
TMEM168	ESCO1	0				ARHGEF18	ARPC5	0			TMEM168	ESCO1	1			GNA15	MRPL45	0	1
CLCN7	HSPB8	0				RHBDF1	PRPF31	1			CLCN7	HSPB8	1			C12orf29	EPPB9	0	1
IRX5	C6orf160	0				LRRC41	DEGS1	0			IRX5	C6orf160	1			KIAA1128	PAPSS2	0	1
NICN1	C6orf106	0				MRPL2	IGF2R	1			NICN1	C6orf106	1			LOC644132	HECW2	0	1
POLR2G	CD276	0				LOC642755	CRLF3	0			POLR2G	CD276	0			SERTAD2	LOC387934	1	0
C3orf75	SEC14L2	0				KIAA0907	ZDHHC8	0			C3orf75	SEC14L2	1			P2RX4	PAICS	0	1
NEFL		0				C16orf80	YY1	1			NEFL		0			C2CD2	C9orf102	0	1
ASTE1		0				PPP2R1A	CDC37	1			ASTE1		0			MIR574	LOC644877	0	1
CRYZL1	SLC41A1	0				OGDH	ZFYVE26	0			CRYZL1	SLC41A1	1			FLJ20920	NOL11	0	1
PRR11	STK19	0				SS18L2	C17orf70	0			PRR11	STK19	1			VASN	LOC728006	0	1
SPPL2A	PTPRF	0				STAT1	C19orf43	0			SPPL2A	PTPRF	0			ODF3B	FLJ20718	0	1
KAT2B	LOC729120	0				RPL14L	HSP90B1	0			KAT2B	LOC729120	0			ALDH2	ANKRD1	0	1
SPG11	LOC100132491	0				MRPL33	AAGAB	0			SPG11	LOC100132491	0			PRKD2	HADH2	0	1
INTS9	MFSD11	0				YARS	INO80E	1			INTS9	MFSD11	1			C15orf39	CHMP2B	0	1
DSG4	TMEM189-UBE2V1	0					MRFAP1	1			DSG4	TMEM189-UBE2V1	1			PSMB9	PUS7	0	1
NDUFB3	MTCH1	0				SLC35C2	C8orf40	1			NDUFB3	MTCH1	1			MLF1	IFI35	0	0
LOC100134301	TEAD3	0				SLC25A23	EIF4EBP2	0			LOC100134301	TEAD3	1			RAB43	REEP1	0	1
C1orf188	XBP1	0				PPP1R2	LDOC1	1			C1orf188	XBP1	1			ACSF2	TTK	0	1
AGAP3	TTC19	0				MORC2	VDAC3	0			AGAP3	TTC19	1			TMEM184B	LOC100130561	0	1
RBM3	C9orf72	0				NARF	RPL21	0			RBM3	C9orf72	1			WWC1	VRK1	0	1
PIGB	QRFPR	0				MNAT1	LOC402175	0			PIGB	QRFPR	0			SREBF1	HYLS1	0	1
MPDU1	TMEM140	0				WDR45	EIF3F	1			MPDU1	TMEM140	1			ProSAPiP1	TRMT5	0	1
C1orf109	C2CD2	0				EIF3K	CAP1	1			C1orf109	C2CD2	1			OGFRL1	GFM1	0	1
OSMR	FXYD5	0				KRTCAP2	SON	0			OSMR	FXYD5	1			ZNF524	LOC100133372	0	1
ZNF462	C14orf4	0				LITAF	PPP3R1	1			ZNF462	C14orf4	1			MIDN	RPP40	0	1
NUPL2	LOC100134634	0				CSNK1G2	MRPL33	1			NUPL2	LOC100134634	1			MUC20	SLC38A6	0	1
RAPGEF5	VWF	1				NOP10	NDUFB11	0			RAPGEF5	VWF	1			VRK3	NCAPD3	0	1
LOC96610	GNL1	0				TMEM214	LOC730029	1			LOC96610	GNL1	0			PIM3	E2F7	0	1
NDUFA9	TNPO3	0				DAG1	C8orf76	1			NDUFA9	TNPO3	1			SH3YL1	HES5	0	1
BCCIP	MGRN1	0				TMEM101	TRAPPC3	0			BCCIP	MGRN1	1			CDH5	RFC3	0	1
IPO8	ECGF1	0				LOC729236	C20orf72	1			IPO8	ECGF1	1			MEF2D	WDR18	0	1
GNA12	LOC440354	0				LOC391656	HSP90AB1	0			GNA12	LOC440354	1			BSDC1	GRSF1	0	1
GLG1	ENTPD4	0				TDRD1	PDIA6	1			GLG1	ENTPD4	1			MTF1	KLK13	0	1
SNRPD1	LOC650898	0				WDR19	TRNP1	0			SNRPD1	LOC650898	0			ZC3H12C	MNS1	0	1
SRM	LOC650832	0				C19orf53	PDXK	0			SRM	LOC650832	1			B3GNT5	MCM4	0	1
DDX54	PHF20	0				FBXO8	CETN2	0			DDX54	PHF20	1			TOB1	IDH1	0	1
ANKRD26	NPIP	0				NAT15	PARP12	0			ANKRD26	NPIP	0			TCP11L2	QDPR	0	1
FAM120A	KLHL8	0				LASS2	LOC285900	0			FAM120A	KLHL8	1			FBXL16	POLR2L	0	1
EIF2C1	SAFB2	0				YTHDC1	C8orf59	1			EIF2C1	SAFB2	1			PRKAB1	MAK16	0	1
ASB13	MIB1	0				C17orf71	RPL5	1			ASB13	MIB1	0			NFIL3	PLOD2	0	0
B3GNT6	SNORD32A	0					ABLIM1	0			B3GNT6	SNORD32A	1			KCNS3	DLD	0	1
SDAD1	TAPBP	0				PSORS1C3	SEPT9	0			SDAD1	TAPBP	1			DHRS2	CYCSL1	0	1
NUP107	PTPN3	0				CLTA	FAM173A	0			NUP107	PTPN3	1			HSPC047	PSMA3	0	1
UBQLN3	ATP13A2	0				TIMM17B	NDUFA10	1			UBQLN3	ATP13A2	1			LOC100131787	ACOT11	0	1
XPO6	ODZ4	0				KIAA1147	CNIH4	0			XPO6	ODZ4	1			GBP1	LOC731751	0	1
ACPP	DCAF10	0				ATPBD1B	TGM1	0			ACPP	DCAF10	1			LOC100134073	SMC4	0	1
H2AFX	RBPMS	0				MAP3K8	COASY	0			H2AFX	RBPMS	1			CLDN7	CCDC85A	0	0
KIAA0564	PTPRR	0				PSME1	AP2B1	0			KIAA0564	PTPRR	1			MET	MRPS28	0	1
C1RL	TMEM44	0				SEC61B	EPN1	0			C1RL	TMEM44	1			CDK7	CDK2AP1	0	1
C8orf30B	MBIP	0				SERINC3	CSRP2	0			C8orf30B	MBIP	0			GRB7	CDC7	0	1
WDR76	PEA15	0				APBB3	RPS24	1			WDR76	PEA15	1			HIST2H2AA3	SLC25A4	0	1
ATP5F1	TOB1	0				CSNK2B	POM121C	1			ATP5F1	TOB1	1			CCDC33	UBE2Q1	0	0
LRRC16A	MTA3	0				ZNF627	AASDHPPT	1			LRRC16A	MTA3	1			LOC728069	FOXRED1	0	1
RBL2	TSPAN7	0				SAR1B	LOC286444	0			RBL2	TSPAN7	1			MCL1	TFB2M	0	1
GK5	MGC18216	0				FAM113B	ZC3H15	0			GK5	MGC18216	1			REM2	FH	0	1
NCOA6	NR1H2	0				ATAD1	RNASEH1	0			NCOA6	NR1H2	1			MVD	WDR67	0	1
SCNN1G	TFE3	0				POGK	PDCD5	1			SCNN1G	TFE3	1			TTC9	TTC27	0	1
PBX3	LOC388588	0				TRIM8	CLP1	0			PBX3	LOC388588	1			LOC644928	LFNG	0	0
LEO1	ITGB7	0				VHL	SLC38A1	0			LEO1	ITGB7	0			KIAA0355	RACGAP1	0	1
LOC728715	OCEL1	0				KLHL7	GTF2H5	0			LOC728715	OCEL1	1			C1orf61	MCM5	0	1
KIF22	PTPN14	0				FGD3	BANP	0			KIF22	PTPN14	0			EFNB1	LRPPRC	0	1
SLC37A2	SEC31A	0				FAM168B	MAPRE1	0			SLC37A2	SEC31A	1			LRRC32	PPIL1	0	1
CCDC138	LOC54103	0				FGF11	NDUFS4	1			CCDC138	LOC54103	1			DBP	MUC1	0	0
PYROXD1	LOC728825	0				PSME2	ASCC2	0			PYROXD1	LOC728825	1			NUAK2	STAT1	0	0
LOC652864	LIAS	0				ATP6V1D	FAM20B	1			LOC652864	LIAS	1			HSD17B2	DSCC1	0	1
PIGQ	TIAL1	0				P2RY5	DERA	0			PIGQ	TIAL1	0			ARID3B	GPD1L	0	1
EPSTI1	CAPNS1	0				ZCCHC7	AHCY	1			EPSTI1	CAPNS1	1			CD83	MAEA	0	1
API5	CCDC146	0				HSPA5	GRPEL1	1			API5	CCDC146	1			LPPR2	KIF4A	0	1
GOPC	SFTPD	0				CHPF	UNC50	1			GOPC	SFTPD	0			C1orf115	LOC440063	0	1
ZNF650	KIAA0913	0				RPL27	SUZ12	0			ZNF650	KIAA0913	1			NR1H3	BMP3	0	0
FAM82B	SYF2	0				CCDC16	LOC650518	0			FAM82B	SYF2	1			F3	CENPN	0	1
OSGEPL1		0				FBXW4	IGSF9	1			OSGEPL1		0			SNORD15A	VPS36	0	1
SUCLA2	ZFP64	0				ZMAT2	LOC642489	1			SUCLA2	ZFP64	1			OAS3	BCLAF1	0	1
SUMO3	C9orf3	0					PPRC1	1			SUMO3	C9orf3	0			CBLC	NQO1	0	0
ABCB10	CYP3A5	0				TMEM60	UBB	1			ABCB10	CYP3A5	1			ST3GAL3	LOC100133923	0	1
GSDMD	GPRC5C	0				MMP28	UST	0			GSDMD	GPRC5C	1			DHCR7	NCAPD2	0	1
LOC643911	LOC389765	0				STAM	FBXO34	1			LOC643911	LOC389765	0			PRSS8	MGC40489	0	1
NSMCE1	GCC1	0				GTF2F1	EBAG9	0			NSMCE1	GCC1	1			TBC1D3G	LDHB	0	1
DHRS4L2	LOC729978	0				LSS	SMARCB1	1			DHRS4L2	LOC729978	0				SMC2	0	1
C7orf36	MAP2K7	0				LOC728791	ZBTB22	1			C7orf36	MAP2K7	1			BTG1	MUDENG	0	1
CYC1		0				MAP2K1IP1	EML4	1			CYC1		0			CYTH1	FBXO28	0	1
CCDC84	SNTA1	0				CBL	ACYP1	1			CCDC84	SNTA1	0			CLN8	TIPIN	0	1
SLC1A4	ADAMTSL5	0				UCA1	ESYT1	0			SLC1A4	ADAMTSL5	1			GSDMB	MAMDC2	0	1
ATAD3A	RHBDF1	0				C11orf1	NCOA6	0			ATAD3A	RHBDF1	1			RAB11FIP4	SUV39H1	0	1
CCDC106	HEBP1	0				STX8	PSMA6	0			CCDC106	HEBP1	0			PRSS12	OAS2	1	0
GUF1	HOXD11	0				ATP2A2	XRCC6	0			GUF1	HOXD11	1			C9orf89	C3orf21	0	1
SCARB1		0				SOX13	LOC646347	1			SCARB1		0			WBP2	HERC5	0	0
MRPL13	TMEM231	0				LOC100132291	CDC5L	0			MRPL13	TMEM231	0			LOC100130837	C19orf70	0	1
SERF2	ZNRD1	0				LOC440733	RPL3	1			SERF2	ZNRD1	1			LOC729009	AKR1B10	1	0
RAB17	RPPH1	0				SSR4	AADACL1	1			RAB17	RPPH1	0			KLHL5	MLKL	0	1
UTP14A	TOR2A	0				IGF2BP2	SNAP29	1			UTP14A	TOR2A	1			HAPLN3	SPA17	0	1
SH3BGRL	LOC652900	0				MGC61598	PSMB2	1			SH3BGRL	LOC652900	1			NLRP7	DDX58	0	0
ITPA	SPIRE2	0				YTHDF1	SRP19	1			ITPA	SPIRE2	1			CHIC2	HMGCS2	0	0
EIF5A	RMND5A	0				CRIPT	ACTR6	0			EIF5A	RMND5A	0			RSPH3	DTL	0	1
FAM96A	STON1	0				SLC11A2	CHM	0			FAM96A	STON1	0			SLU7	ADAM23	0	1
C14orf167	CPEB4	0				LOC730074	SF4	0			C14orf167	CPEB4	1			CFD	BOP1	0	1
SRP9	SQSTM1	0				DPF2	LOC341457	1			SRP9	SQSTM1	1			STX12	KIF5B	0	1
C4orf33	GM2A	0				LOC646949	PRRG2	1			C4orf33	GM2A	1			LDLR	TROAP	0	1
EIF2B3	SLC44A4	0				GGNBP2	BOLA2	0			EIF2B3	SLC44A4	1			C10orf33	NUSAP1	0	1
SLC48A1	FAM46B	0				C1orf174	DNAJC8	1			SLC48A1	FAM46B	0			LYN	SYNCRIP	0	1
SSRP1	SLC9A8	0				LOC653344	LRRC1	0			SSRP1	SLC9A8	1			LOC645313	PON2	0	0
NOL12	CEBPG	0				TRIP6	IL8	0			NOL12	CEBPG	1			GABARAPL2	LOC402644	0	1
RFESD	MMD	0				RBM15	NAT13	0			RFESD	MMD	1			ESRRA	LOC648210	0	1
GNPTG	SERGEF	0				CDC2L6	ADPGK	1			GNPTG	SERGEF	1			BCL9L	ATP5G1	0	0
RNF216	TTLL12	0				MAP3K1	MOBKL3	1			RNF216	TTLL12	0			LOC647993	MRPL52	0	1
DCBLD2	LOC647389	0				SNORA67	RPL39L	1			DCBLD2	LOC647389	0			LOC732075	LOC389049	0	1
PPIA	DENND4C	0				RAPGEF2	STARD3NL	1			PPIA	DENND4C	1				VTCN1	0	1
RPAP1	CALU	0				MARCH6	LOC648390	1			RPAP1	CALU	1			TAP1	HSPE1	0	1
TAF1B	AAK1	0				AMFR	KIF3B	0			TAF1B	AAK1	1			TMEM91	NR2F1	0	1
PCMTD2	PRPF3	0				WDR33	LOC729406	1			PCMTD2	PRPF3	1			TEF	PIGK	0	1
CMC1	SESTD1	0				SEC22A	CLINT1	0			CMC1	SESTD1	1			TINF2	CDCA2	0	1
FAT2	C5orf53	0				RAF1	N4BP2L2	0			FAT2	C5orf53	1			FAM132A	DCTPP1	0	1
C20orf27	OSBPL8	0				UGDH	LOC645387	0			C20orf27	OSBPL8	1			TUBB2B	HLTF	0	0
WRB	LOC678655	0				TMED1	WDR46	0			WRB	LOC678655	1			FCRLA	LOC100133511	1	0
GOLPH4	C21orf55	0				INPP5E	SLCO1B3	0			GOLPH4	C21orf55	0			NAV2	TUBA1C	0	1
LOC128192	GTF2IRD2B	0				TMEM138	C8orf55	1			LOC128192	GTF2IRD2B	0			GBP3	LOC728643	0	1
PRKRIR	HNRPC	0				LOC441876	CFDP1	0			PRKRIR	HNRPC	1			CH25H	PCDH7	0	0
CALM2	CDCP1	0				LOC729660	DDX21	1			CALM2	CDCP1	1			SLC25A29	STXBP5	0	1
LPP	TMEM214	0				FAM44B	PARN	0			LPP	TMEM214	1			LOC100131713	GMNN	0	1
THYN1	NP	0				SLC4A11	ARAF	1			THYN1	NP	1			LOC100133511	THOC4	0	1
DHX37	GCHFR	0				GCHFR	NONO	1			DHX37	GCHFR	1			ATP6V0B	RBM45	0	1
RWDD4A	ZNF341	0				LOC730455	PARK7	0			RWDD4A	ZNF341	1			GCA	MRPL1	0	1
ALG6	ZNF211	0				LOC650369	SEC61A1	0			ALG6	ZNF211	1			CDK9	CASC4	0	1
PAXIP1	ZNF562	0				SRRM1L	DHX15	1			PAXIP1	ZNF562	1			CDA	BCAT1	0	1
RFWD3	DPF2	0				WAC	ACTR1A	0			RFWD3	DPF2	1			SBNO2	DNAJC10	0	1
B3GALT6	LOC100134868	0				RAB34	THAP11	1			B3GALT6	LOC100134868	0			FGD6	LOC730246	0	1
MRPL11	TMEM79	0				TMEM115	CPSF1	0			MRPL11	TMEM79	1			MAP3K11	USP18	0	0
IL20RA	LOC646672	0				UIMC1	MOBKL1B	0			IL20RA	LOC646672	1			LOC650517	C15orf41	0	1
THRAP3	LOC100132795	0				WARS	ATP1B1	1			THRAP3	LOC100132795	1			EIF2S2	HSD17B10	0	1
IDH1	ACOX3	0				DIAPH1	TMEM158	0			IDH1	ACOX3	0			KIAA1949	LMNB1	0	1
SMARCA4	GALK1	0				CEP57	PSMD7	1			SMARCA4	GALK1	1			GPRC5C	C7orf50	0	1
LOC389049	LOC647104	0				PSAP	UQCC	0			LOC389049	LOC647104	1			NUFIP2	FABP5L2	1	0
ID3	TNNT1	0				RETSAT	SPCS1	1			ID3	TNNT1	1			LOC440585	TAF9L	0	1
MGC3196	PHF13	0				LOC647673	PAM	0			MGC3196	PHF13	1			KRTCAP3	KIAA0196	0	1
HRSP12	PAPLN	0				SNORD3D	ARPC4	0			HRSP12	PAPLN	0			TFPI2	KIF20B	0	1
ZFP3	RBM38	0				POLR2C	SORL1	0			ZFP3	RBM38	1			IGFBP4	SEC11C	0	0
LOC441511	RCE1	0				MVP	EEF1AL7	0			LOC441511	RCE1	1			YPEL2	MFSD1	0	1
NIP7	LOC100132112	0				ATP13A2	ZMYM1	0			NIP7	LOC100132112	1			KRT86	C1orf53	0	0
TMEM166	TRAK1	0				SIAH2	BRPF3	0			TMEM166	TRAK1	1			MID1IP1	TUBA1A	0	1
FASTKD1		0				IFITM2	ORC3L	0			FASTKD1		0			SLC12A4	POLQ	0	1
C21orf33	HOOK2	0				EIF4A2	SRI	1			C21orf33	HOOK2	1			SH3BGRL2	LOC648526	0	1
ORC3L	TRIB3	0				RSPRY1	MGC10997	0			ORC3L	TRIB3	1			RABAC1	TWF1	0	1
SC65	PARP2	0				MAPKAPK5	C6orf130	1			SC65	PARP2	0			CBX4	RANBP1	0	1
WDR21A	FAM176B	0				ZNF827	CYB5R3	0			WDR21A	FAM176B	1			TUSC3	APITD1	0	1
NSUN2	AMTN	0				URG4	IL13RA1	0			NSUN2	AMTN	1			MPZL2	MAD2L1	0	1
SRPK2	RFNG	0				HDHD3	CTBP1	0			SRPK2	RFNG	1			NKX3-1	FECH	0	0
BSCL2	GATAD2B	0				HIGD2A	LOC100134073	0			BSCL2	GATAD2B	1			EPAS1	XAF1	1	0
FASTK	FAM50A	0				CLK4	ATP5E	1			FASTK	FAM50A	1			MMP12	CALM1	0	1
CIRH1A	NEDD4L	0				ERGIC3	BMI1	1			CIRH1A	NEDD4L	1			GOLT1A	ASB9	0	1
PEX5	SLC31A2	0				ATP5SL	GLRX	0			PEX5	SLC31A2	1			HLA-DRB5	REEP3	0	1
TASP1	SNORA25	1				FBXO31	P4HB	1			TASP1	SNORA25	1			CPEB4	FIGNL1	0	1
ZZEF1	C7orf59	0				TNPO3	LOC439953	1			ZZEF1	C7orf59	1			STRA6	RUVBL1	0	1
SLC44A1	SETX	0				LOC441775	ZNF146	0			SLC44A1	SETX	1			GDI1	PARP1	0	1
ECHDC3		0				LARP6	FTHL8	0			ECHDC3		0			ACSL1	CALB1	0	0
DLX1	FVT1	0				SMCR7L	SEP15	0			DLX1	FVT1	1			ATG2A	SLC35B1	0	1
KRT5	HIST1H2AE	0				NOXA1	ATP6V1A	1			KRT5	HIST1H2AE	1			TTC39C	KIF14	0	1
INTS7	S100A13	0				STK19	PRKRA	0			INTS7	S100A13	1			PLK3	MAPK13	0	1
GSTT1	SMNDC1	0				LOC653702	ADO	0			GSTT1	SMNDC1	1			GRAMD1A	C12orf26	0	0
COMMD7	FAM14B	0				GLTP	SPG11	0			COMMD7	FAM14B	1			RNF44	MALL	0	1
TOR3A	LOC440348	0				SLC30A7	SS18	0			TOR3A	LOC440348	0			YWHAG	TMEM118	0	1
GOLGA1	LOC100128510	0				RPS6KB1	KLHL2	0			GOLGA1	LOC100128510	0			RIT1	PGAM1	0	1
	APOBEC3C	0				ATP6V0E1	NDUFV1	0				APOBEC3C	0			C5orf38	FAM64A	0	1
EIF4G2	DUOXA2	0				LOC730167	MRPS15	0			EIF4G2	DUOXA2	1			SLC25A25	SLC35E3	0	1
TFAM	TCP10L	0				SPATA2L	LSM7	1			TFAM	TCP10L	1			CYLN2	COQ3	0	1
VPS13C	C11orf80	0				AKAP13	SNX4	0			VPS13C	C11orf80	0			COL9A2	GINS3	0	1
LOC642732	LOC729021	0				C9orf169	THUMPD1	0			LOC642732	LOC729021	1			FLJ90086	CTTN	0	1
FAM50B	GNB1L	0				C9orf75	C19orf51	1			FAM50B	GNB1L	0			FAM100B	PCCB	0	1
HSPD1	LOC285412	0					PSMC6	1			HSPD1	LOC285412	1			RAB32	WDR77	0	1
FAM173B	ATP6V0B	0				LOC728244	MRPL32	1			FAM173B	ATP6V0B	1			GRAMD3	LOC100132717	0	1
LOC100129566	TMEM219	0				SHB	NLRX1	0			LOC100129566	TMEM219	1			RNU86	TSEN2	0	1
HIST1H4C	HSD17B8	0				SEC13	MRPL42	0			HIST1H4C	HSD17B8	0			EVL	TYW3	0	1
TMEM175	CLTB	0				TMEM79	LOC389156	0			TMEM175	CLTB	1			IER5	FUT4	0	0
DHX16	CYB5R1	0				EFNA1	BTBD2	0			DHX16	CYB5R1	1			ZNF217	LOC92755	0	1
RPA1	MT1X	0				ARIH1	PRMT5	0			RPA1	MT1X	1			RRAGC	PFAS	0	1
SLC35B1	MAP3K1	0				ANKIB1	TBC1D13	1			SLC35B1	MAP3K1	1			LOC284988	LOC644774	0	1
LOC100134364	LOC613037	0				NANS	SP110	1			LOC100134364	LOC613037	0			PORCN	DDX60	0	0
DERA	FAM38A	0				ST14	METAP1	1			DERA	FAM38A	1			TNFRSF10A	KDELC2	0	1
ZDHHC8		0				DYNLRB1	OPA1	0			ZDHHC8		0			APOBEC3B	SAAL1	0	1
PCF11	NDEL1	0				P15RS	ZFAND6	0			PCF11	NDEL1	1			OSBPL11	NT5E	0	1
AGAP8	LOC730820	0				GPBP1L1	ME2	1			AGAP8	LOC730820	1			TMEM37	LOC644063	0	1
PEBP1	RAXL1	0				POLS	UQCRH	1			PEBP1	RAXL1	0			CORO2A	LOC100130707	0	1
SUSD2	LOC146517	0				ACADVL	FGD3	1			SUSD2	LOC146517	1			EIF1B	LOC727803	0	1
TIMM22	HNRNPA2B1	0				ZNHIT1	PGRMC1	1			TIMM22	HNRNPA2B1	1			DAPK3	LOC653377	0	1
SMARCAL1	SLC1A5	0				SPAG9	NUDT7	0			SMARCAL1	SLC1A5	1			CCDC28A	WDR92	0	1
EEF1B2	UBAP1	0				LIAS	ALG13	0			EEF1B2	UBAP1	1			PDGFB	LOC652846	0	1
ATAD3B	CCDC12	0				C8orf48	LONP1	0			ATAD3B	CCDC12	1			LY6G6C	ZNF828	0	1
GPS1	CCNT1	0				SNAP47	DENND2D	0			GPS1	CCNT1	1			KANK2	UGT1A8	0	0
FBP1	NFKBIA	0				CYB5A	GLO1	1			FBP1	NFKBIA	1			NCCRP1	COPS3	0	1
ISL1	LOC646301	0				LOC729789	INTS8	1			ISL1	LOC646301	0			GNE	PDSS1	0	1
NUP153	CPNE1	0				TOR1B	MRPS22	0			NUP153	CPNE1	0			FSTL3	C12orf48	0	1
SEC11A	KIAA0562	0				LOC728820	PUF60	0			SEC11A	KIAA0562	0			CYP2F1	RTN4IP1	0	1
CISD1	NISCH	0				ZNF622	TLE4	0			CISD1	NISCH	1			LOC100128918	CCNF	0	1
GOLGB1	PPP4R1L	0				ZNF277	CREG1	1			GOLGB1	PPP4R1L	1			REV1	C5	0	1
LOC728877	C12orf76	0				IFI35	COMMD3	0			LOC728877	C12orf76	1			FDFT1	SHMT1	0	1
CTXN1	KIF1B	0				STX3	EXOC1	0			CTXN1	KIF1B	0			ARL8B	URB2	0	1
LOC441089	UNC5B	0				C3orf19	STIP1	1			LOC441089	UNC5B	0			PLEKHM1	C1orf19	0	1
C12orf5	RYBP	0				DDX5	TDRD7	0			C12orf5	RYBP	1			HRASLS3	CEP78	0	1
OSBPL7	PCGF1	0				RAP2C	HNRPLL	0			OSBPL7	PCGF1	1			CXorf38	POP1	0	1
FOXRED2	NUDCD3	0				VEZF1	NPM3	1			FOXRED2	NUDCD3	0			GPR137B	ZNF362	0	1
HMGB3	SLC25A28	0				PLXNB1	KATNB1	1			HMGB3	SLC25A28	1			SNORD13	SAMD9	0	0
FASTKD2	GIT1	0				FNTA	TIA1	1			FASTKD2	GIT1	1			PIGR	MLF1IP	0	1
SNRPN	TARS2	0				LOC92249	PDS5A	1			SNRPN	TARS2	0			GSK3B	PEPD	0	0
FAM108B1	ARIH1	0				BTBD10	BRMS1	0			FAM108B1	ARIH1	1			NFKB2	NEK2	0	1
SHROOM2	LOC645609	0				ZNF845	BTBD6	0			SHROOM2	LOC645609	1			TLCD1	CENPK	0	1
UBE2T	ARNT	0				CCDC25	RNF121	0			UBE2T	ARNT	1			SPRR2E	MAFB	0	0
CCDC3	CARS	0				RAB5A	OVOL2	0			CCDC3	CARS	1			CLK3	ASF1B	0	1
LRCH3	YBX2	0				LOC390354	TBP	0			LRCH3	YBX2	1			SRPX	ZC3H4	0	1
MAPKAP1	LOC100131707	0				STAT3	C9orf95	1			MAPKAP1	LOC100131707	1			DCUN1D3	BMPR2	0	1
PREP	CDC42BPB	0				RPRC1	HLA-DRA	0			PREP	CDC42BPB	1			OGFR	LMO4	0	1
SOD1	MAP3K13	0				MBD6	EXOSC10	0			SOD1	MAP3K13	1			MTSS1	DUT	0	1
SEC22C	HSDL1	0				TNFRSF21	ARFGAP2	1			SEC22C	HSDL1	1			TMEM55B	SEPHS1	0	1
VPS29	MARVELD3	0				KLHL36	PIGB	0			VPS29	MARVELD3	1			SEPW1	CENPA	0	1
DPP3	ZDHHC1	0				DOK4	RPS2	0			DPP3	ZDHHC1	1			MAP1LC3B	CLDN8	0	1
C17orf61		0				MT1F	RIPK4	0			C17orf61		0			MAP3K9	TMEM14A	0	1
CEP152	SNORD25	0				AIDA	EIF3J	1			CEP152	SNORD25	0			MYH14	LOC732007	0	1
CASP6	XAB2	0				WDR26	LOC728973	0			CASP6	XAB2	1			BCAR1	MAT2A	0	1
MYCBP2	LRRC41	0				SYF2	WDR74	0			MYCBP2	LRRC41	1			PFKFB2	TK1	0	1
C2orf18	TMEM86B	0				STX5	IWS1	0			C2orf18	TMEM86B	1			ACTA2		0	0
CPOX		0				STXBP2	LOC100129195	0			CPOX		0			CSF2	TUBB3	0	0
PPP1CA	IRAK4	0				C3orf31	LZTR1	0			PPP1CA	IRAK4	0			B3GNT8	SAMD9L	0	0
SUGT1	FLOT1	0				OSBP	ADNP	0			SUGT1	FLOT1	1			CD63	TIMELESS	0	1
WDR5B	SFRS14	0				C19orf25	LOC728532	1			WDR5B	SFRS14	1			S100A14	LTV1	0	1
MED28	LOC648771	0				SNORD104	SEC61G	1			MED28	LOC648771	1			TMEM189	MYH10	0	0
USP16	LEMD3	0				LOC643308	COX4NB	0			USP16	LEMD3	1			FA2H	SLC25A13	0	1
SFT2D2		0					PAPSS1	1			SFT2D2		0			RAET1L	TUBA1B	0	1
ADNP	LOC401152	0				SYS1	KTN1	1			ADNP	LOC401152	1			AKAP12	ALS2CR4	0	1
SLFN11	PRSS3	0				LOC284167	PPP1R12A	0			SLFN11	PRSS3	1			LOC729279	TPX2	0	1
UBR1	COX19	0				LLPH	ZNF395	0			UBR1	COX19	0			FUT3	FOXQ1	0	1
ZNF207	ACTR1B	0				LOC338870	TUG1	1			ZNF207	ACTR1B	1			IFNGR2	POLE2	0	1
	CSRP1	0				HARS2	ABCF2	1				CSRP1	1			ZSWIM4	RRS1	0	1
ANXA2	HAUS4	0				BCL10	LOC653156	0			ANXA2	HAUS4	1			PXDN	ZMPSTE24	0	1
CRKRS	RAB2A	0				MR1	EIF2S1	0			CRKRS	RAB2A	0			CX3CL1	LGALS3BP	0	0
C20orf30	GJB4	0				MOSPD2	ARHGAP27	0			C20orf30	GJB4	1			HLA-DMA	GNG12	0	1
NARG1	CHES1	0					DOLK	0			NARG1	CHES1	1			CYP1B1	SMAD6	0	1
C11orf2	PCGF2	0				CYP27B1	PTRF	0			C11orf2	PCGF2	1			CST2	ALG8	0	1
INTS6	LOC643870	0				FAM13B	LOC649076	0			INTS6	LOC643870	1				PRC1	0	1
MRPL17	IRF6	0				SNHG5	C19orf66	0			MRPL17	IRF6	1			PTPRR	COQ2	0	1
MRPS33	C12orf44	0				BACE2	SIGMAR1	0			MRPS33	C12orf44	1			LTB	CDCA7	0	1
APOLD1	IGF2BP2	0				LOC731878	TMBIM4	0			APOLD1	IGF2BP2	1			SGCE	KRCC1	0	1
CCNC	FHOD1	0				LOC284821	HRASLS3	0			CCNC	FHOD1	0			TICAM1	HJURP	0	1
LOC646675	WDR19	0				NDE1	EIF2B2	0			LOC646675	WDR19	1			IGFL1	HNRPA2B1	0	1
PCNX		0					GRN	0			PCNX		0			SPRR2A	HSPA8	0	1
VPS24	SLC25A23	0				VPS72	IRF9	0			VPS24	SLC25A23	1			BEX4	BAMBI	0	0
LOC132241	RASA4P	0				LOC644914	WDR22	0			LOC132241	RASA4P	1			DPEP2	ZNF252	0	1
GSTT2B	PIAS4	0				SH3GLB1	ZDHHC23	0			GSTT2B	PIAS4	1			LOC644979	KIFC1	0	1
E2F4	KCTD10	0				XAB2	SNRPG	1			E2F4	KCTD10	1			PGM2L1	DBNL	0	1
TUBGCP2	FBXW5	0				PRPF3	ZNF364	0			TUBGCP2	FBXW5	0			LOC645979	C16orf33	0	1
KLK5	EFNA1	0				TP53INP1	TTLL5	0			KLK5	EFNA1	1			ICAM1	CTGF	1	0
IDH2	LOC100132547	0				PAWR	MON2	1			IDH2	LOC100132547	1			LTBP4	LOC651816	0	1
SNRPF	ANKRA2	0				ARMET	TBL2	1			SNRPF	ANKRA2	1			MAP1S	C11orf82	0	1
C12orf60	GABBR1	0				CLDND2	UBE4A	0			C12orf60	GABBR1	1			COQ10B	ZWILCH	0	1
IMP4	TROVE2	0				MTA3	CIAPIN1	0			IMP4	TROVE2	0				POLR3B	0	1
LOC650515	RND3	0				WDR82	RAI1	0			LOC650515	RND3	1			NMB	LOC653874	0	1
ADCY7	VASN	0				Magmas	TLE1	0			ADCY7	VASN	1			DENND2C	ANXA8L2	0	1
BBS4	C8orf37	0				COX17	INTS3	0			BBS4	C8orf37	0			FTHL3	LXN	0	1
SLC44A3	NRBF2	0				DENND4B	MED7	0			SLC44A3	NRBF2	1			XDH	CYB5D1	0	1
PSMD2	STK40	0				FOXJ3	EIF3B	0			PSMD2	STK40	1			TNFRSF6B	PRDX3	0	1
SNCG	GPC4	0				CDKN2AIP	OPTN	0			SNCG	GPC4	1			MAPRE3	ANXA8L1	0	1
RDH14	C21orf129	1				ZNRD1	LOC389641	0			RDH14	C21orf129	1			PARM1	CCDC58	0	1
TTC30B	CSNK1G2	0				HSPC171	LOC100133565	1			TTC30B	CSNK1G2	1			SQSTM1	DOCK8	0	1
LOC646294	PLEKHM1	0				YIF1A	LOC645094	0			LOC646294	PLEKHM1	1			CACNG1	PPM1H	0	0
LOC100132299	GBP4	0				PDCD5	DLX5	0			LOC100132299	GBP4	1			CHMP1B	LOC100129086	0	1
FAH	LOC100128084	0				NDRG1		0			FAH	LOC100128084	1			RILPL2	RHOU	0	1
DCAF6	PFKL	0				C6orf106	STRBP	0			DCAF6	PFKL	0			PRICKLE3	PAFAH1B1	0	1
S100A4	HSZFP36	0				ROM1	ITM2C	0			S100A4	HSZFP36	1			LIF	CKAP2L	0	1
CKAP5	ZUFSP	0				ATP11B	UQCRHL	0			CKAP5	ZUFSP	1			TMEM63B	ACAT1	0	1
RDBP	LOC728620	0				TNFRSF14	CABC1	0			RDBP	LOC728620	1			ZNF385A	C1QBP	0	1
FAAH	RGL2	0				C8orf41	SPOCD1	0			FAAH	RGL2	0			RHOG	MCM10	0	1
UBR3	RANBP3	0				RPAIN	CD2AP	1			UBR3	RANBP3	1			EIF1	HSPH1	0	1
OCIAD1	KIAA0174	0				ZNF329	SURF1	1			OCIAD1	KIAA0174	1			AVPI1	PLEKHA9	0	1
ARHGDIB	INADL	0				ARHGEF10	NDUFA1	0			ARHGDIB	INADL	0			BMP2	HIST1H4H	0	1
NOC2L	TERF2IP	0				NOB1	LOC644760	0			NOC2L	TERF2IP	1			IFIH1	CDCA3	0	1
GRWD1	TMUB1	0				DAPP1	HRAS	0			GRWD1	TMUB1	1			SH3GL2	PRMT6	0	1
PSG9	HGS	0				C7orf40	PSMC2	1			PSG9	HGS	0			S100A12	MX1	1	0
PSMC3	LOC646786	0				MOBKL3	GLG1	0			PSMC3	LOC646786	1			WNK2	AURKB	0	1
RBM12B	LOC641765	0				CDH3	LSM3	1			RBM12B	LOC641765	1			MMP13	NETO2	0	1
SETBP1	GABPB1	0				TMEM219	FN3KRP	0			SETBP1	GABPB1	1			LOC100133609	NDC80	0	1
SIRT5	C10orf33	0				TMEM66	PDCD10	0			SIRT5	C10orf33	1			HRK	AIMP2	0	1
POTEE	LENG8	0				LEMD3	ISCA1	0			POTEE	LENG8	1			RAP1GAP	OIP5	0	1
PCSK9		0				FOXC1	COX15	1			PCSK9		0				ACADM	0	1
PBX1	SPEN	0				GRPEL1	LOC554203	1			PBX1	SPEN	1			SLC25A37	HERC6	0	0
BCDIN3D	SEC22A	0				RFNG	NDUFS5	0			BCDIN3D	SEC22A	1			LOC641805	MYO5C	0	0
ERH	LOC388076	0				C11orf83	C10orf57	0			ERH	LOC388076	1			H1F0	LOC728188	0	1
DDX19A	HIST3H2A	0				PPFIA1	MGST3	1			DDX19A	HIST3H2A	1			AXUD1	FANCI	0	1
YTHDC2	LOC100133600	0				TRAPPC6B	ITGA3	1			YTHDC2	LOC100133600	0			IFITM1	PRIM1	0	1
VWF	TBC1D14	0				C1orf24	PRDX1	0			VWF	TBC1D14	0			POLB	TACC3	0	1
TRIM68	RAC3	0				LOC653171	SPRED1	0			TRIM68	RAC3	0			TNKS1BP1	EFHA1	0	1
LOC653820	GALNT11	0					ENY2	1			LOC653820	GALNT11	1			VPS37D	FBXO5	0	1
ATL2	LOC729646	0				CAB39	LRRC61	0			ATL2	LOC729646	1			ALPK1	STAMBPL1	0	1
HMGN1	PLEKHA4	0				IFIT2	FRAT2	1			HMGN1	PLEKHA4	0			NFKBIE	KIF11	0	1
PPIH	LRP5L	0				ELL	MYPOP	1			PPIH	LRP5L	1			C17orf48	CHEK1	0	1
MRPS9	WDR48	0				C14orf129	DAAM1	0			MRPS9	WDR48	1			GRPEL2	TSPAN8	0	1
LZTR1						NCK2	LOC653879	0			LZTR1	ARHGEF12	1			CTSK	SGPP1	0	1
KRTDAP						PITRM1	RNU6-15	0			KRTDAP	IL11	1			VPREB3	UBE2C	0	1
TMEM141						SEC31A	PRCP	1			TMEM141	LOC388556	1				HNRPM	0	1
DYNC2H1						OAT	KIAA1737	0			DYNC2H1	SLC45A4	1			HLA-DRA	CDH2	0	1
AGPS						TMEM206	CCDC6	0			AGPS	MAPRE3	1			KCNK5	E2F2	0	1
PSG5						TRADD	EXOSC1	1			PSG5	CPSF3L	0			PI4K2A	PSME3	0	1
HAT1						PPP1R3D	LOC646214	0			HAT1	PMM1	0			C22orf36	GINS2	0	1
FAM165B						AUP1	OSTF1	1			FAM165B	STX3	1			CPNE8	CTPS	0	1
SDCCAG10						MRPL14	CXADR	0			SDCCAG10	LOC644937	1			FAM129A	FBN2	0	1
LOC730360						COL16A1	FADD	1			LOC730360	SNORA67	1			TMBIM1	UROS	0	1
PIPSL						SIRT7	TPMT	0			PIPSL	ABCC10	0			TRAPPC2P1	EFNB2	0	1
CNIH						BRD1	RNF20	0			CNIH	DEF6	0			BAIAP2L1	TOMM40	0	1
PSMA4						WDR40A	TP53RK	0			PSMA4	UBXN2A	1			SLCO1B3	HMMR	0	1
PIK3CB						CBX7	C9orf169	1			PIK3CB	ZNF768	1			HMGCS1	ALDH1A1	0	1
LOC100133836						C16orf68	IMPA1	0			LOC100133836	IRF5	1			ZBTB43	CLEC3A	0	0
CYCS						CAMK2N1	IBTK	0			CYCS	LOC100132139	0			OSBP2	RAD51AP1	0	1
TARDBP						RANBP3	DDX56	0			TARDBP	EXOSC7	0			HLA-E	NME1	0	1
PUF60						RRP8	PFN1	1			PUF60	RILPL1	1			LOC728454	FBP1	0	1
ZSCAN5A						TMEM208	MAP2K4	0			ZSCAN5A	CADM4	1			PVRL4	ATP6V0E2	0	1
LOC100132289						GPBP1	CHCHD1	0			LOC100132289	SUV420H1	0			MBOAT2	BUB1	0	1
PEX11G						PIR	MINPP1	0			PEX11G	DUSP18	1			ARG2	HNRNPM	0	1
MAK16						RDH13	PYGB	0			MAK16		0			KLHL24	TMEM20	0	1
BTBD2						SLC2A1	PTGER4	0			BTBD2	UNC84B	1			FXYD3	PAPOLA	0	1
MOBKL1B						STK4	LOC647037	0			MOBKL1B	FADS1	1			BHLHB3	PRR15L	0	0
ANAPC7						NY-REN-7	SEC23IP	1			ANAPC7	WDR85	0			FEM1B	CENPF	0	1
C6orf85						C12orf10	LOC100132457	1			C6orf85	SLC27A2	1			TIPARP	PBK	0	1
PIP4K2B						ZBTB4	LOC442454	0			PIP4K2B	LOC643287	1			GCH1	C17orf97	0	1
TPMT						CIP29	ZNF668	0			TPMT	MIR129-2	1			LCAT	AURKA	0	1
CRNN						CCNG1	RRP7A	0			CRNN	ALKBH7	1			C10orf47	RRP15	0	1
HNRNPD						IDH3G	C19orf42	0			HNRNPD	LOC647285	1			LAMC2	CCNB1	0	1
ZNF816A						FAM160A2	PHKB	0			ZNF816A	ZNF426	0			RNF19B	DARS2	0	1
RPS7						EGLN1	S100A11	1			RPS7	SLC22A17	0			LRG1	TRIP13	0	1
LOC652458						RNF217	KIAA0368	0			LOC652458	CLYBL	1			LMTK3	CDCA5	0	1
PCSK7						LOC146517	AURKAIP1	1			PCSK7	ZSWIM6	1			LOC100134424	TYMS	0	1
URM1						C1orf55	SSH2	0			URM1	RSRC2	1			TMEM41B	CDC2	0	1
PHTF2						LOC158160	LOC391532	1			PHTF2	RAPGEFL1	1			STAT5A	OLFM4	0	1
LOC440957						PICALM	XPNPEP1	1			LOC440957	XIST	1			MMP1	SLCO2A1	0	1
UCHL5						DR1	LOC205251	1			UCHL5	TMEM66	1			BRI3P1	PFKFB3	0	1
LSMD1						C4orf23	CTPS2	0			LSMD1	LOC100134108	1			PVRL2	DNMT1	0	1
PHLPP2						XPC	NHP2	0			PHLPP2	ZSWIM7	1			SOX4	MCM3	0	1
CTBP1						PITX1	MATN2	0			CTBP1	SBF1	0				HPGD	0	1
PDGFC						FAM133B	RFX5	1			PDGFC	BRF2	1			TSPAN5	MCM6	0	1
LOC728499						HOXC4	PRPF8	0			LOC728499	TTC35	0			MICA	FEN1	0	1
TRAPPC2L						TMEM106B	PSMD6	1			TRAPPC2L	LOC23117	0			PGLYRP4	KPNA2	0	1
KLHL22						PUS3	CDC23	0			KLHL22	C5orf35	1			PMAIP1	RRM2	0	1
LOC100129759						SEC62	LOC643873	0			LOC100129759	S100A12	1			ABTB2	CLCA2	0	1
PSMB7						LOC100132499	RHOT1	0			PSMB7	SLU7	1			CHD2	ANLN	0	1
MIR205						KRT17P3	NOSIP	1			MIR205	DFNB31	1			CCDC146	DKK1	0	0
KIAA1324						ZNF408	CNO	0			KIAA1324	STK39	1			C5orf41	CCNB2	0	1
						OS9	ZW10	0				LOC645937	1			CTGF	CCNA2	0	1
LOC642502						COL4A3BP	CKAP5	0			LOC642502	KIFC2	1			IRS2	LOC399942	0	1
ZFP112						XRCC1	BOK	1			ZFP112	NRIP3	1			CEBPG	LOC729816	0	1
C10orf32						LOC728937	MIF	1			C10orf32	PTK7	0			TPST1	ASPM	0	1
DNA2						LOC100131707	BET1	0			DNA2	MARCH6	1			ALOX12B	FAM83D	0	1
CARS2						SDCBP	SR140	1			CARS2	CEP57	1			CACNG6	KIF20A	0	1
SLC39A10						SLC15A3	LOC652685	1			SLC39A10	CFLAR	1			RHPN2	LOC644844	0	1
RAI1						LOC220686	COBLL1	0			RAI1	CRAMP1L	1			HSPC159	NCAPG	0	1
SGOL1						RBM33	COX7A2	1			SGOL1	SIAH2	1			CEL	PTHLH	0	1
APP						MT2A	C20orf24	0			APP	LIMA1	1			CYP26B1	CDC20	0	1
TPD52L1						LOC646723	LOC151579	0			TPD52L1	MPST	0			BASP1	CDC45L	0	1
C18orf54						ATXN2	SNUPN	0			C18orf54	CERCAM	0			ZMYND15	DLGAP5	0	1
NRP1						SCAMP3	STT3B	1			NRP1	IGSF3	1			C20orf54	TOP2A	0	1
C14orf145						PAF1	PGAP3	0			C14orf145	LOC654074	1			BRI3	CEP55	0	1
NARS2						TSKU	CTNNBIP1	0			NARS2	CHRNA5	0			ARHGAP30	AGR2	0	1
LARS2						LOC400890	UBE2V2	1			LARS2	LOC653506	1			SNCA	CDKN3	0	1
LOC654189						ARL4D	PTPLB	0			LOC654189	LETMD1	1			EMP3	MXRA5	0	1
ADCK2						TMBIM6	HOXC13	0			ADCK2	CRB3	1			CCNL1
UBA3						ST6GALNAC2	DPH5	0			UBA3	INO80B	0			ADM
LOC649095						ME1	MRPL34	0			LOC649095	CNOT3	1			APOBEC3A
SDHAF2						RPL28	MCTS1	0			SDHAF2	HES4	1			ERRFI1
SLC25A10						MFSD11	PIGU	0			SLC25A10	ZNF513	1			ZIC2
POLD1						SFXN3	MTRR	0			POLD1	ZBED2	0			CRTC2
FLJ20628						YIPF1	DNAJC24	0			FLJ20628		0			RHOB
DBT						PSENEN	SECISBP2	0			DBT	ARF4	1			RNY5
HNRNPAB						SFRS8	MPHOSPH10	1			HNRNPAB	C16orf72	0			PTAFR
COQ7						COMTD1	CRLS1	1			COQ7	TUFT1	1			SERPINE1
LOC732432						MGAT1	ADRM1	1			LOC732432	MKRN1	1			GABARAPL1
LMBR1						PELO	TM9SF2	1			LMBR1	RNF138	1			LOC283392
EBPL						LOC647954	C12orf52	1			EBPL	HERPUD1	1			FHL3
LOC645968						WDR45L	PYGL	1			LOC645968	LOC729776	0			C14orf147
BBS10						TOP1P2	UBE2G1	1			BBS10	UBN2	0			TMOD1
ARHGEF3						PLD2	EIF5	1			ARHGEF3	RPL36	1			OAS2
FAF1						HCP5	PARL	0			FAF1	PACSIN3	0			TRIM47
LOC100131866						MAT2B	SHFM1	1			LOC100131866	CYTSB	1			TICAM2
AFAP1L2						OCIAD2	CDC2L6	1			AFAP1L2	RETSAT	1			DUSP10
DBR1						SGTA	NTHL1	1			DBR1	C19orf6	0			CSNK2A2
ZMYM1						UBQLN2	SKP2	0			ZMYM1	MOSPD2	1			GSTM3
C7orf28B						LOC344887	TOMM6	1			C7orf28B	FAM96B	1			KRT16
LIN7C						RNF149	AGAP8	0			LIN7C	SGSM3	0			PPIL6
UFSP2						NPDC1	LSM1	1			UFSP2	SERTAD1	1			RNASE4
PRPF8						DEXI	MYC	0			PRPF8	PWWP2	0			IL6
LOC643997						LOC346887	PIGY	1			LOC643997	SLC24A6	1			SQRDL
MTMR10						LOC645058	USO1	0			MTMR10	SF3A2	0			NPL
EI24						LOC729843	LOC641814	1			EI24	RHBDD2	1			SPRR2F
C19orf42						ZNF282	LOC645166	0			C19orf42	PRR14	0			C10orf99
PATE3						UBXN2A	HACL1	0			PATE3	H2AFJ	0			IER2
TOR1AIP1						PURA	RDX	0			TOR1AIP1	POLB	1			LOC642567
PRKCDBP						CEBPA	COX5B	0			PRKCDBP	ZNF281	1			DUOX2
BP75						LSM1	FAM111A	1			BP75	SLMAP	1			TRIM11
SCGB1A1						PPPDE1	STOML2	1			SCGB1A1	SPPL3	0			PPAP2A
FLJ20125						LOC147727	HNRPR	0			FLJ20125	KIAA1274	1			POLD4
C9orf69						HIST1H2BG	FLAD1	0			C9orf69	FLT3LG	1			RHOQ
REXO4						DHX40	BRI3BP	1			REXO4	STAT3	1			ZBTB46
ZNHIT2						FAM116A	LOC728126	1			ZNHIT2	UNKL	0			TPST2
SSB						IRF5	LOC647302	1			SSB	RASA2	1			AKR1C2
NIT2						SKP1	SLC27A3	0			NIT2	RANBP10	1			LOC284293
MRPL46						LOC388588	MARS	0			MRPL46	CLIC4	1			CA11
PSMC1						ZFP64	NUP62	0			PSMC1	USP3	0			TC2N
RNASET2						LOC100133163	LAMC1	0			RNASET2	ZBTB7A	1			GPR37L1
HADH						KCTD5	AQR	0			HADH	PEX14	0			SNHG12
C17orf79						HNRNPU	RBBP7	1			C17orf79	MIR345	0			H3F3B
PLA2G10						PHF23	C1orf123	0			PLA2G10	DLG5	1			LOC392437
PHACS						PTMA	EGR1	0			PHACS	FOSL1	1			HES1
LOC644844						LOC100133019	YBX1	1			LOC644844	SCYL1	0			MGC12982
SLC12A9						TSC22D1	TMEM14D	0			SLC12A9	SNORA61	1			MARCH3
TRMT61A						OSGIN2	PMPCB	0			TRMT61A	ST3GAL1	0			GJB4
POLDIP2						MGC72104	DLL1	1			POLDIP2	TMEM191B	0			RND1
LOC642975						FAM120B	KLF4	0			LOC642975	FLJ44124	1			C17orf91
ARHGEF16							CCDC21	0			ARHGEF16	C9orf80	0			SPTA1
MTMR15						GATAD2B	LAS1L	0			MTMR15	TAP1	1			NCOA7
LOC730278						LOC389293	SLC38A2	0			LOC730278	DSTYK	0			SPINK1
NOL11						LHFP	MRPL48	1			NOL11	NCRNA00200	0			KIAA1539
TSPAN17						SCNM1	SERF2	0			TSPAN17	LOC641298	0			DNAJB1
DSC2						FAM73B	FAM18B	0			DSC2	NHLRC2	0			DUOXA2
ABHD15						SP110	CCNO	0			ABHD15	C14orf28	1			SERTAD1
C2orf42						ALKBH6	NPAL3	1			C2orf42	MTSS1	1			TYMP
NPEPL1						LOC390183	ETV3	1			NPEPL1	MTHFD1L	0			PSG1
SNAP23						HLA-DRB3	RRN3	0			SNAP23	ADPRHL2	1			C3
LOC646214						C19orf21	HADHA	1			LOC646214	IL18	0			SPIRE1
LOC643431						DEDD	DCAF7	1			LOC643431	ASB1	0			C6orf48
MYH9						THBS3	SFRS2	0			MYH9	MAPK12	0
URB2						RBMS2	DDOST	0			URB2	HOXD10	1			PTPRM
NUP85						ZNF768	METTL5	1			NUP85	POLR3D	1			PDK4
RHOU						SH3RF1	FLNB	0			RHOU	LOC644739	0			TMEM154
ACTR5						NDUFS2	CPNE3	0			ACTR5	MIER2	1			ZNF211
CCT3						CMPK1	CLCN7	0			CCT3	MAP3K12	1			FERMT2
PREPL						BFAR	POLR2J2	0			PREPL	TSEN54	0			FTH1
PPCS						NSFL1C	LOC93622	0			PPCS	PHLDB2	0			ZFP36L1
TMEM180						MTF2	TTPAL	0			TMEM180	ZNF674	0			MYC
MBD3						UBAP2L	VPS24	0			MBD3	STAG3L2	0			NME4
COG4						DHRS7	SMS	1			COG4	LOC651309	1			MTHFR
ZNF512B						C5orf5	FIS1	0			ZNF512B	JUND	1			HLA-G
ANKRD1						CDCP1		0			ANKRD1	SPTAN1	0			TBC1D10A
GSPT1						SHOC2	C11orf48	0			GSPT1	RAB9A	1			MIR1978
THADA						WASF2	ARHGEF10	1			THADA	ST6GALNAC4	1			FRMD8
LOC392285						ZCCHC17	UBA5	1			LOC392285	BCAS4	0			ANG
RPL21						YRDC	RUVBL2	1			RPL21	SERINC3	1			AQP3
TMEM69						FAM53C	HNRNPA0	1			TMEM69	VANGL2	1			FAM171A1
DIDO1						C2orf49	CCDC51	0			DIDO1	CDKN1B	0			KLHDC8B
MPHOSPH8						RPL36	SHISA5	0			MPHOSPH8	PPP2CB	1			RASL12
KRBA1						PPAPDC1B	URM1	0			KRBA1	CAMLG	1			PSTPIP2
LOC653156						PBX2	PIGP	1			LOC653156	AFTPH	1			SGK1
FOXF2						ATG12	NOL6	0			FOXF2	SRP68	1			IFRD1
INTS3						ERO1L	C1orf218	0			INTS3	KLHL5	1			ABCA1
MGC16121						TTC17	SAE1	1			MGC16121	SPSB1	0			DEDD2
NUP54						FAM108C1	ODC1	0			NUP54	AHNAK	1			CYP4F11
						RHBDL1	TMEM116	0				CNNM4	1			TRAFD1
LIMCH1						OXTR	PVRL3	0			LIMCH1	NME3	0			SMOX
PSMD14						LOC652688	MRPS34	1			PSMD14	LOC196752	0			VAT1
LOC81691						HOXD10	CNDP2	1			LOC81691	GTF2F1	1			CITED4
						ARAP3	SURF6	1					0			ATP10B
LYRM5						LARP4B	POLE3	0			LYRM5	RNF141	0			SERPINA3
AP1S1						FLJ10986	SETD8	0			AP1S1	PI4KB	1			FAM49A
STMN3						HOMER2	CIAO1	1			STMN3	MAN2B1	0			ENO2
PPA1						C3orf52	MYO1B	0			PPA1	NSUN4	1			SC4MOL
CKMT1A						LIPG	ACAD10	0			CKMT1A	EMX2OS	1			NEU1
PSMC5						FBXL15	FBXO38	0			PSMC5	PTGFRN	1			TMEM140
KCNH4						SKAP2	SNX2	0			KCNH4	SCNN1A	1			MNT
CYCSL1						KRT8	TEX10	0			CYCSL1	LHFP	1			SNCAIP
ADCK1						CAPNS2	TFB1M	1			ADCK1	TJP3	1			CAMK2A
PPP1R11						FLJ41603	UNC93B1	1			PPP1R11	TMEM179B	1			RAB8B
PLS3						MRPL55	NGLY1	1			PLS3	RSPH3	1			AKR1C3
DPAGT1						TOR2A	EXOSC5	0			DPAGT1	TCEA3	1			CCDC24
THNSL1						KDELR1	RNASEL	0			THNSL1	FOXO4	1			PHLDA3
SLC12A8						PTP4A1	RPS6KA4	1			SLC12A8	EIF4A2	1			IFFO2
MRS2						NCRNA00085	IMPDH1	0			MRS2	POLRMT	0			BTG2
C6orf192						GALK1	NCSTN	1			C6orf192	RBMS2	1			SFN
ATP6AP2						HAX1	MCAT	0			ATP6AP2	ALX1	0			SPRR2G
TRAP1						C1orf166	C14orf32	1			TRAP1	LOC652545	0			BEND7
MYOF						PTOV1	DUSP22	0			MYOF	FOXN2	1			SEL1L3
ASXL2						GUK1	SYTL4	0			ASXL2	SUSD1	1			HSPBL2
STK25						ZXDA	B3GNT6	0			STK25	CDC34	1			SAT1
C11orf73						COG7	PHF5A	0			C11orf73	IFIT2	1			KLHL21
COMT						DNAJA1	HLA-DRB5	0			COMT	DAGLB	0			GAA
DOCK7						CCDC85B	SCYL1BP1	0			DOCK7	LOC136143	1			NFKBIA
BBOX1						MT1A	EIF3M	1			BBOX1	ARFGAP1	1			IL23A
MRPL47						RGMA		0			MRPL47	BCL2L1	1			FOSL1
HSPA4							RCL1	0			HSPA4	SNX3	0			BEX2
ZW10						TMEM49	WBSCR22	0			ZW10	MIRLET7D	0			ADAM8
MT1E						ACLY	CTNNA1	0			MT1E	DULLARD	0			RHCG
CTSD						RABGEF1	MAP3K6	0			CTSD	WWC1	1			PGBD5
PSMG3						ZNF738	PLSCR1	0			PSMG3	CYP2F1	1			USMG5
NDUFS3						LOC728873	NOL8	1			NDUFS3	FBXO31	1			TNFRSF10B
FLRT2						GNS	LOC646849	0			FLRT2	C11orf10	1			S100P
LOC728635						ARFGAP1	LYSMD2	1			LOC728635	TGM2	1			MX2
CCT2						SCARB2	PCM1	0			CCT2	ELOF1	1			MYEOV
TMEM85						SETX	SLC25A5	0			TMEM85	FLVCR2	1			ABTB1
FAM76B						ZNF823	LOC729708	1			FAM76B	FAM45A	1			TMC4
CYB5R3						STARD10	SDCCAG1	1			CYB5R3	CACNG6	1
SNORA76						STAT2	THOC1	0			SNORA76	C19orf61	1			SPOCD1
LIPA						PDXDC1	BCKDHB	0			LIPA	ARHGEF17	1			ELOVL4
GLRX3						ZNF296	LOC441089	0			GLRX3	GSTM3	1			LOC100129681
TPI1						ARPC1A	RPL13	0			TPI1	USPL1	0			PPP2R5B
NDUFB7						RNU1-5	RSU1	0			NDUFB7		0			EFNB3
EPS15						CSRP2BP	COX6A1	0			EPS15	LOC284167	1			INO80C
EPN3						HIST1H2BC	TAF6L	0			EPN3	CENTG3	1			CEBPB
MYO5A						PRKCH	RALB	1			MYO5A	AUP1	1			TAF1D
LOC729423						PAQR7	TMEM50A	0			LOC729423	DEM1	0			PLAUR
MAL2						TMEM111	RPL4	0			MAL2	KIAA0556	0			VAMP5
C10orf65						LOC392871	C20orf127	0			C10orf65	VGF	1			SRPX2
STAM2						LIME1	LASP1	0			STAM2	C14orf147	1			CD55
TSPAN8						C9orf85	LAGE3	0			TSPAN8		0			LOC651524
P704P						TGM2	PDCD6	1			P704P	EHD4	0			PHYHD1
CSPP1						SUSD1	ACTG1	1			CSPP1	NXF1	0			TMEM40
EPHB2						NAV1	PPP2R3C	0			EPHB2	CUTC	1			NINJ1
ANXA8							ZNF618	0			ANXA8	MFNG	0			C1orf54
MRPS7						MFSD5	IRAK1	1			MRPS7	RIN1	0			TNFRSF12A
LOC649169						FAM45A	HSPA1B	1			LOC649169	RAB1A	1			IDI1
SSH2						NME2	PARP9	0			SSH2	C17orf69	1			FAM84B
MAP4K3						STK35	HSD17B4	1			MAP4K3	LOC127295	1			SPRR2D
CCDC91						LOC388789	TCTN1	0			CCDC91	RNMT	1			ITPKC
COPS7B							GEMIN4	0			COPS7B	CREBZF	1			SIAE
FLJ31306						MRPL10	ADAT1	0			FLJ31306	TOR1B	1			NDRG2
PTPN4						SCRN1	C20orf108	0			PTPN4	ZNF282	1			C18orf8
LPAR1						GPR108	DCAF6	0			LPAR1	ANKZF1	0			IRAK2
ATP6V0A1						ARHGEF17	MRPL13	0			ATP6V0A1	HMGCL	1			ARTN
EHHADH						B4GALT4	DNAJB11	0			EHHADH	SRRM1L	1			SPIN4
LOC100132673						C10orf12	TDG	1			LOC100132673	AP3S1	1			ECGF1
RPUSD4						LOC100132369	SDHB	1			RPUSD4	PLXNA1	1			MICB
EDIL3							LOC286208	1			EDIL3	BRD3	1			KLF6
FZD2						DCTN2	SH3RF2	0			FZD2	LOC645630	1			CSTA
PIGU						LOC339352	CFL1	1			PIGU	LOC100132199	1			PNPLA2
TNS3						AP3S1	C9orf6	1			TNS3	RPS9	1			C10orf105
LOC647030						CNOT6	LOC100130003	1			LOC647030	FAM118A	0			FMO3
C10orf54							PCMT1	0			C10orf54	KCNK6	1			CRTAC1
ESPL1						WDFY1	LOC647009	0			ESPL1	VPS37B	1			TRIP10
DUSP22						ERICH1	USP24	1			DUSP22	NUP214	0			ALDOC
LOC643389						C16orf57	MCM3AP	0			LOC643389	HPS1	0			EBI3
HACL1						CSTB	SAPS3	0			HACL1	OSBPL10	0			CYP1A1
PPAN						UBXN1	LAD1	0			PPAN	AKR1B1	1			GPC4
SEC61A1						C13orf25	MKI67IP	1			SEC61A1	LILRB3	0			CYP2S1
CCND1						PPP4R1	NDUFC1	1			CCND1	NPDC1	1			C10orf10
RPAP2						ZNF444	LOC441506	1			RPAP2	SRRM1	0			RND3
FZD6						SELT	SAP30	1			FZD6	EMD	0			FAM89B
MUDENG						CAMLG	HNRPA1L-2	0			MUDENG	GDE1	1			GADD45A
FBXL6						ACTN4	PIP4K2A	1			FBXL6	PPAPDC1B	1			NRG2
KCTD18						BCL7B	TYW1B	0			KCTD18	ARHGEF19	0			THBD
TMEM14C						NPLOC4	FOS	0			TMEM14C	PAWR	1			LOC100129890
SNX17						LOC389787	KCTD20	1			SNX17		0			TIGA1
BRWD3						TADA2B	ZCCHC6	0			BRWD3	LUZP1	0			CD68
LOC647150						MCPH1	SCAP	0			LOC647150	ZNF430	0			IER5L
N6AMT2						CBLL1	SLC25A19	0			N6AMT2	C17orf100	1			EDN1
AP4E1						CLPP	RARS	1			AP4E1	MKRN2	0			CEACAM6
UQCRFS1						USP14	MED20	1			UQCRFS1	RSAD1	1			LPCAT4
FLJ35801						CHCHD10	SRPK2	0			FLJ35801	SYTL2	1			PANX2
SF3A3						SLC35D2	EFNA4	1			SF3A3	MTAP	1			CLIC3
TXNL2						LOC286208	APEX2	1			TXNL2	C5orf39	0			TMPRSS4
CPXM1						GGPS1	GBP1	0			CPXM1	RALGPS1	1			SIK1
SP4						MED10	RPIA	0			SP4	FAM83A	1			WFDC2
ZNF532						SLC39A14	CCDC47	0			ZNF532	CYTH2	1			ELF3
CCDC6						CMTM7	PSMB1	0			CCDC6	GLS	0			PHF1
KHDRBS1						DCAKD	TMEM181	0			KHDRBS1	PTPN12	1			BCAS1
ZMIZ1						ZYG11B	ICMT	0			ZMIZ1	MTMR14	1			GSTM1
C6orf129						FDPS	C19orf48	0			C6orf129	PPP1R12C	1			ADA
CCDC56						TSC22D2	SUGT1	0			CCDC56	NHLRC3	0			LOC400578
STOML1						LOC649447	TMED5	0			STOML1	BAT5	1			SGK
						GPR137	GYG1	1				SAP18	1			NCRNA00219
LRTOMT						C19orf22	FAM13B	1			LRTOMT	ECH1	1			ISG20
CNOT1						ZMYND8	DYNC1I2	0			CNOT1	TMEM137	0			NPC1
FKBP3						GABBR1	RPL28	1			FKBP3	CBX1	1			GFPT2
CENPL						SNORD32A	DCTN6	0			CENPL	NOXA1	1			TMEM132A
GANAB						SFRS14	H2AFY2	0			GANAB	NOB1	1			PTPN20
SLC25A11						KLF13	UBA7	1			SLC25A11	LOC392437	1			RRAS
LMAN2L						SERP1	DDX19A	0			LMAN2L	FAM116B	0			MGC102966
LOC389286						KLC1	RPA1	0			LOC389286	SNHG7	1			GPR109A
U2AF2						SULT2B1	FLJ20674	1			U2AF2	THBD	1			C5orf32
ZNF235						CYTSB	RBM4B	1			ZNF235	FAM3B	1			ZNF467
TAF4						VAMP8	TMEM131	0			TAF4	CDH13	0			LOC652968
SNRPC						NUB1	ALDH16A1	0			SNRPC	CUL9	0			C4orf19
LOC389156						DCTN4	SEC22B	1			LOC389156	AGXT2L2	1			APOE
TPRKB						ACER2	FUNDC1	0			TPRKB	WDR42A	1			STX1A
TECR						KRT17	TAF5	1			TECR	DDRGK1	1			ZNF581
NUDC						PCOLCE	PTDSS1	0			NUDC	POLM	0			KLF4
TXNDC14						NSDHL	DNAJA1	1			TXNDC14	FLJ14712	1			SERPINB1
LOC652481						ATP6V0D1	LOC729466	0			LOC652481		0			HLA-H
RAB11A						HSPB8	CCDC53	1			RAB11A	SNHG6	1			HMOX1
TMED10P						RNF169	THOC3	0			TMED10P	MET	1			ITGA5
GCLM						ARHGAP17	SFRS7	0			GCLM	E2F5	1			DNAJB9
C15orf42						LOC100132324	CCT6B	1			C15orf42	DYSF	1			INSIG1
LOC642031						PITPNC1	FAF1	0			LOC642031	ZNF627	1			RAI14
POLR2F						AIF1L	CTDSPL2	0			POLR2F	YARS	1			C13orf15
FAIM						IMMP2L	HECTD3	1			FAIM	EDN1	1			HLA-B
HIBADH						LOC100134634	RABL2B	1			HIBADH	ANKRD35	1			RELB
PDHB						CASP7	C2orf29	1			PDHB	SF3B2	0			KIF3C
TIMM8B						ISCU	SEMA6A	0			TIMM8B	ADORA2B	1			STX11
LOC100131531						C20orf55	HAGH	0			LOC100131531	WDR45L	1			JUNB
BUB3						KIF16B	LAPTM4B	0			BUB3	CLDND1	1
CTNNBIP1						FAM60A	ALDH18A1	0			CTNNBIP1	C9orf16	1			CYBASC3
SMO						CLYBL	EEF1G	1			SMO	LOC728457	0			NCF2
ERCC6L						CORO1C	CSAG3A	0			ERCC6L	VIPR1	0			OAS1
HEY1						PARP14	APPBP2	0			HEY1	METRNL	1			EPHA2
ORC1L						CAMK2G	CDK5	0			ORC1L	VPS28	0			MMD
ZFHX3						RANBP10	PIN1	1			ZFHX3	UVRAG	0			SLC2A3
CRELD2						PAK4	MRPS10	1			CRELD2	PDRG1	1			LOC729252
ANKFY1						RAB13	SLC30A9	0			ANKFY1	LOC100133233	0			LPIN1
DOCK8						PAK1	ILF2	1			DOCK8	NELF	1			GDF15
BCYRN1						CRAMP1L	GAR1	1			BCYRN1	SH3BGRL3	1			YPEL3
FAM120AOS						PPBP	TPD52L1	0			FAM120AOS	LOC440353	0			EGR2
HOXC13						LOC727900	REXO4	0			HOXC13	AMT	0			CYR61
CBR3						NEO1	UBE2F	0			CBR3	DUSP10	1			ZP3
LAMC1						KIAA1602	DNAJB12	1			LAMC1	GALIG	0			IER3
RPTN						ARL15	PTCD1	0			RPTN	CLDN12	1			IGFN1
YEATS4						ETS1	AMMECR1	0			YEATS4	EPHB4	1			BIRC3
SPAG5						LOC441154	NMRAL1	0			SPAG5	ITPR3	0			LOC653061
STK36						FBXO33	PPP1R14B	1			STK36	CEP27	0			LOC100129668
CCT7						ZSWIM7	VKORC1L1	0			CCT7	GOLT1A	1			GADD45B
HERC4						LOC648742	MRPS6	0			HERC4	TRIM56	1			TMEM171
SFRS3						ZNF264	SCPEP1	1			SFRS3	C7orf63	1			WNT4
ATPAF1						RPL13L	EZH2	0			ATPAF1	RNF103	1			ALDH3B2
BAT2D1						RPS9	ITGB3BP	0			BAT2D1	C11orf83	1			LRRC8A
HP1BP3						WDR42A	WDR54	0			HP1BP3	FTHL3	1			HLA-F
SLC38A9						C12orf31	INTS6	0			SLC38A9	TTC9C	0			SOX9
CCDC115						RAB6A	APP	0			CCDC115	PPM2C	1			IDO1
GALK2						OSTM1	SLC5A6	0			GALK2	NAPB	1			CEACAM1
ACBD6						KIAA1274	HSPA1A	0			ACBD6	C1orf63	1			TSC22D3
CAT						ACHE	NUP88	1			CAT	C3orf59	0			ARSI
PARN						ID2B	PLEKHA6	0			PARN	UPF3B	1			CCL2
GPC1						SERGEF	ISOC1	0			GPC1	STIM1	0			GPR175
LOC100132439						CYP4F3	C5orf15	0			LOC100132439	YPEL2	1			RNASE7
C1orf41						RPL13A	EIF2C1	0			C1orf41	STAG3L3	0			SLC20A1
APEH						LOC100131859	GTF2A2	1			APEH	KRT80	1			DRAM1
RBKS						HOOK2	DUS3L	1			RBKS	RAB4B	1			DTX2
NDUFB9						SPAG7	C10orf2	0			NDUFB9	AGRN	1			S100A8
CYP4B1						ATG4D	FTSJD1	1			CYP4B1	PLEKHG3	1			ZC3H12A
WDR43						TMEM44	CEP350	0			WDR43	OFD1	0			LOC653879
GEMIN5						UBE2J1	TMEM69	0			GEMIN5	ZNF324	1			EGR1
C10orf57						S100A16	TCEB1	1			C10orf57	CORO1C	1			CDKN1C
BRMS1L						LENG8	EFTUD2	1			BRMS1L	LOC728428	1			PLAU
DNAJC17						TM2D1	EWSR1	0			DNAJC17	UNC84A	1			PMS2L4
ALDH18A1						DVL3	UQCRFS1	0			ALDH18A1	VRK3	1			BAIAP2L2
C20orf191						RCE1	C9orf40	0			C20orf191	GORASP1	0			TNIP1
ACTB						LOC730288	C5orf5	1			ACTB	CA2	0			PNCK
TIMM23						YIPF3	UBQLN2	1			TIMM23	HECA	1			MX1
DHRS11						ZBTB7A	NPEPPS	0			DHRS11	STX7	0			UPK3B
CDK4						GOLGA7	PREP	0			CDK4	KIAA2013	0			BST2
RNMTL1						RNF24	PPIA	0			RNMTL1	MAX	1			FRMD3
HNRPH1						FLJ20254	NAB1	0			HNRPH1	LOC654161	0			ULBP2
C21orf129						MUC4	MRPL18	0			C21orf129	IFT172	1			INDO
SSFA2						C1orf52	ANAPC4	0			SSFA2	ATG4D	1			GSTM2
LOC441050						ETV3	JMJD1A	0			LOC441050	ZBED1	1			GABRP
BCKDHB						LOC728428	C20orf11	0			BCKDHB	OXR1	1			PIK3IP1
BHLHB9						RAB7A	PRDM4	0			BHLHB9	SLC35C2	1			BHLHB2
PAN3						APPL1	PCYOX1L	0			PAN3	STRN4	1			PHLDA1
HNRNPR						SNORD3C	NDUFB10	1			HNRNPR	RHOT2	0			SERPINE2
C13orf37						PIP4K2C	YWHAQ	0			C13orf37	MYST1	0			PHLDA2
AP2B1						LOC646672	ATP5S	0			AP2B1	CDC42EP4	1			TCN1
EIF2B1						HCCS	LOC646900	0			EIF2B1	LOC100133607	1			KLF2
ERAL1						LOC285412	HIF1A	1			ERAL1	LOC643949	1			ZNF165
FLJ44124						CLIP1	NDUFA2	0			FLJ44124	HEATR5B	0			ECM1
KIAA0240						ANKRD13A	CNOT2	0			KIAA0240	PTGR2	0			LONRF1
RBM23						WDSUB1	TBC1D9	0			RBM23	WSB1	0			S100A7
ABCC5						MAGT1	LOC728492	1			ABCC5	LRRC58	0			DUSP6
C1orf144						DGCR2	LOC90624	1			C1orf144	PLTP	1			ABP1
POLE						FLJ22795	YARS2	0			POLE	SERPINE2	1			TNFSF9
MBLAC2							PPHLN1	1			MBLAC2	EPHB3	0			PRSS22
FAM173A							SMARCAL1	0			FAM173A	PAK1	1			WIPI1
EP300						KCTD13	HINT3	0			EP300	LOC643509	0			SLPI
MPHOSPH9						AAK1	PPA1	0			MPHOSPH9	RAC2	1			CDC42EP5
CCT5						SDHAP2	CPNE8	0			CCT5	REC8	1			SOD2
HNRNPK						TRAPPC6A	SMYD3	0			HNRNPK	DTWD2	0			PRRX2
NDUFA8						NACAP1	SEC11A	0			NDUFA8	SCAND1	1			PPP1R15A
SESN3						DGAT1	CDR2L	1			SESN3	MIR1185-1	1			DEFB4
ATP5O						DLST	CUL2	1			ATP5O	SHB	1			PI3
TTC15						ZNF350	TST	0			TTC15		0			WNT7A
RRP1B						TRIM56	TMEM126A	1			RRP1B	AMMECR1L	1			TNF
HSPC157						LOC646135	TMEM99	0			HSPC157	HLA-A29.1	1			GBP4
AP1G1						DNAJB2	LOC644464	1			AP1G1	ZNF217	1			LOC730323
LOC653147						ZDHHC1	WDR1	1			LOC653147	SELO	0			TRIB1
ERI2						MYL5	CHD8	0			ERI2	LOC388796	1			CDKN1A
ATP5C1							INCENP	0			ATP5C1	LPCAT2	1			LCP1
TMED4							DSC2	0			TMED4	PATL1	1			TNFAIP3
PTEN							IGF2BP3	1			PTEN	LOC729660	1			CEBPD
SDSL							TAGLN	0			SDSL	PIM3	1			PLAT
PRDX2							PHYH	0			PRDX2	POLR2I	1			SPRR1B
NDUFAF1							PRPSAP2	1			NDUFAF1	C7orf47	0			CEACAM7
MRPS25							DLX1	0			MRPS25	LOC646996	0			BCL3
FAM92A1							C2orf18	0			FAM92A1		0			ALOX5
C12orf11							PBX1	0			C12orf11	FAM24B	0			ACSS2
BRMS1							TUFM	0			BRMS1	ZNF773	1			IFI44L
MSRA							NUDC	0			MSRA	LOC646135	1			IL32
KIAA0100							LOC339804	0			KIAA0100	CYBRD1	1			DDIT3
GPR126							HSBP1	1			GPR126	FBXO45	1			GCNT3
HIBCH							MUM1	1			HIBCH	OKL38	1			LEMD1
LOC646688							RRAGA	1			LOC646688	MMAB	0			CEACAM5
RNF160							ZNF195	0			RNF160	OSBPL9	0			SLC16A3
LOC641849							THYN1	0			LOC641849	LOC400890	1			PDZK1IP1
SHQ1							MRPL36	1			SHQ1	STK10	1			TNFAIP2
MSL3L1							COPE	1			MSL3L1	ANKLE2	1			CD74
[truncated: 4,149 more rows]
