# Supplementary material for: Gain-of-function p53 mutants have widespread genomic locations partially overlapping with p63
Source: Oncotarget. 2012 Feb 22;3(2):132–43. doi: 10.18632/oncotarget.447 (PMC3326644; doi:10.18632/oncotarget.447)
Supplement: Supplementary file 2 [file oncotarget-03-132-s002.xls]

## Sheet: p53mut-peaks
p53mutant peaks-assembly homo sapiens hg19
chr1	756304	756967
chr1	757219	758137
chr1	758334	758921
chr1	841985	842277
chr1	855365	856277
chr1	856676	857303
chr1	915235	915472
chr1	965563	965838
chr1	1004851	1005797
chr1	1009792	1010598
chr1	1014900	1015470
chr1	1043445	1044168
chr1	1168206	1168758
chr1	1207934	1208347
chr1	1226838	1227506
chr1	1235083	1235523
chr1	1242172	1242444
chr1	1254448	1254920
chr1	1264797	1265647
chr1	1267387	1268590
chr1	1269084	1270008
chr1	1274388	1274788
chr1	1370606	1371091
chr1	1472987	1473660
chr1	1555012	1555505
chr1	1563052	1563509
chr1	1716302	1716709
chr1	1837926	1838503
chr1	1875571	1875951
chr1	1910264	1911347
chr1	1960307	1960646
chr1	2122029	2122542
chr1	2141000	2141793
chr1	2169867	2170465
chr1	2359420	2360016
chr1	2575138	2575571
chr1	2582993	2584568
chr1	2584922	2585372
chr1	2622454	2622893
chr1	2627519	2628276
chr1	2628952	2629820
chr1	2704207	2704483
chr1	3268478	3268878
chr1	3400095	3400652
chr1	3408539	3408895
chr1	3434040	3434346
chr1	3615177	3616030
chr1	3633707	3634039
chr1	4654338	4654702
chr1	5727412	5727805
chr1	5994440	5994790
chr1	6217614	6217872
chr1	6269748	6270238
chr1	6341070	6341329
chr1	7102436	7102646
chr1	7233000	7233194
chr1	7788055	7788487
chr1	8014043	8014517
chr1	8035380	8035565
chr1	8410983	8411392
chr1	8612733	8613550
chr1	9386333	9386879
chr1	9409392	9409743
chr1	9809525	9809887
chr1	9894518	9894764
chr1	9896253	9896696
chr1	9927019	9927365
chr1	9937865	9938309
chr1	10479783	10480086
chr1	10707312	10708330
chr1	10884762	10885150
chr1	12018017	12018743
chr1	15691180	15691542
chr1	15737706	15738273
chr1	16028365	16028808
chr1	16278060	16278495
chr1	16458204	16458750
chr1	16721665	16721927
chr1	16946303	16946528
chr1	16948233	16948481
chr1	16952250	16952491
chr1	16954879	16955092
chr1	16959446	16959808
chr1	16965657	16965892
chr1	16968960	16969382
chr1	16971199	16971351
chr1	17029722	17029934
chr1	17036582	17036888
chr1	17045329	17045841
chr1	17054189	17054461
chr1	17199252	17199611
chr1	17512622	17513155
chr1	17555579	17555881
chr1	17575398	17575852
chr1	17577045	17577247
chr1	17673001	17673270
chr1	17893304	17893701
chr1	17913164	17913521
chr1	18689856	18690403
chr1	19923351	19923796
chr1	19981710	19981982
chr1	19992523	19992960
chr1	20816424	20816925
chr1	20988190	20988483
chr1	21013505	21013754
chr1	21950135	21950577
chr1	22206578	22207065
chr1	22260156	22260439
chr1	22565315	22566015
chr1	22968495	22969159
chr1	23191357	23191784
chr1	23467074	23467626
chr1	24775848	24776129
chr1	25174669	25175369
chr1	25274788	25275326
chr1	25429941	25430259
chr1	26232982	26233587
chr1	26680238	26680955
chr1	27189643	27190666
chr1	27667846	27668160
chr1	27679643	27680068
chr1	27690575	27691055
chr1	27720364	27721181
chr1	28285052	28285384
chr1	28607115	28607534
chr1	29586955	29587500
chr1	30343524	30343776
chr1	31380244	31380683
chr1	31899463	31899648
chr1	32048667	32049282
chr1	32671391	32671674
chr1	33219898	33220287
chr1	33563432	33563743
chr1	33646804	33647377
chr1	33686638	33687000
chr1	33777413	33777662
chr1	33834061	33834434
chr1	35226837	35227666
chr1	35383805	35384227
chr1	36055972	36056940
chr1	36552273	36552642
chr1	36561641	36562029
chr1	36820547	36821154
chr1	37038592	37039076
chr1	37945149	37945933
chr1	38139702	38139961
chr1	38494003	38494479
chr1	38583366	38583615
chr1	40770039	40770426
chr1	40882447	40882715
chr1	41823747	41824544
chr1	41831020	41831377
chr1	41950108	41950482
chr1	42127220	42127597
chr1	42631222	42631494
chr1	43832558	43833431
chr1	43904486	43904743
chr1	43912268	43912913
chr1	43915332	43915850
chr1	44024774	44025548
chr1	44025689	44026689
chr1	44053505	44054726
chr1	44067634	44068002
chr1	44087579	44087971
chr1	44325327	44325677
chr1	44385656	44385913
chr1	44399460	44399765
chr1	44415089	44415788
chr1	44426472	44426889
chr1	44678961	44679430
chr1	45265323	45265895
chr1	45293834	45294341
chr1	46954757	46955204
chr1	47069507	47069965
chr1	47077435	47077872
chr1	53550031	53551189
chr1	53560574	53561855
chr1	53562581	53562962
chr1	53566075	53567200
chr1	53567452	53567664
chr1	53686008	53686299
chr1	53904248	53904617
chr1	55415940	55416362
chr1	61872167	61872417
chr1	63988849	63989132
chr1	68628149	68628591
chr1	93544555	93544928
chr1	94177778	94178026
chr1	100315443	100316062
chr1	109633003	109633555
chr1	109792846	109793808
chr1	109800760	109801259
chr1	109804726	109806707
chr1	109806831	109807278
chr1	110085908	110086158
chr1	110471970	110472494
chr1	110759240	110759490
chr1	110882150	110882438
chr1	111031942	111032255
chr1	111033768	111034085
chr1	114241694	114241955
chr1	115053885	115054213
chr1	116214255	116214542
chr1	117284507	117284982
chr1	120285050	120285508
chr1	120628665	120628824
chr1	144008123	144008367
chr1	144533646	144533988
chr1	144931561	144932108
chr1	144932211	144932753
chr1	144994536	144995081
chr1	145075851	145076046
chr1	145281377	145281620
chr1	145516395	145516855
chr1	150254197	150254728
chr1	150480329	150480973
chr1	150484064	150484428
chr1	150945996	150946313
chr1	151377784	151378008
chr1	151400407	151400833
chr1	152382112	152382425
chr1	153260970	153261324
chr1	153269312	153269528
chr1	153328930	153329466
chr1	153507571	153509050
chr1	153525615	153525881
chr1	153584503	153584904
chr1	153587409	153588320
chr1	153700009	153700518
chr1	153768716	153769011
chr1	153772065	153772378
chr1	153904626	153905008
chr1	153924256	153924881
chr1	154297108	154297511
chr1	154320803	154321399
chr1	154325026	154325496
chr1	154491913	154492315
chr1	154744430	154744949
chr1	154937947	154938313
chr1	154947082	154947394
chr1	154973353	154974598
chr1	154984385	154984882
chr1	154987314	154989283
chr1	154989614	154990258
chr1	155017238	155017508
chr1	155022887	155023559
chr1	155030210	155030691
chr1	155033879	155034540
chr1	155056830	155057436
chr1	155106169	155106435
chr1	155108423	155108806
chr1	155145115	155145968
chr1	155171791	155172246
chr1	155175988	155176237
chr1	155178859	155179263
chr1	155220257	155220698
chr1	155225882	155226484
chr1	155253680	155254045
chr1	155269829	155270093
chr1	155657965	155658603
chr1	156084666	156084911
chr1	156116443	156117030
chr1	156235546	156235899
chr1	156445063	156445502
chr1	156452057	156452451
chr1	156593408	156594196
chr1	156661446	156662045
chr1	156784690	156785045
chr1	156821772	156822139
chr1	156833510	156833950
chr1	156878326	156878683
chr1	157108452	157108703
chr1	157124136	157124846
chr1	157125056	157125343
chr1	157187275	157187499
chr1	157189915	157190366
chr1	158020843	158021013
chr1	159887351	159887656
chr1	159906037	159906720
chr1	160085562	160085915
chr1	160181185	160181471
chr1	160231693	160232154
chr1	160378107	160378565
chr1	160397434	160397744
chr1	160924506	160924902
chr1	160990423	160990727
chr1	161047234	161047544
chr1	161052345	161052570
chr1	161052999	161053504
chr1	161101940	161102338
chr1	161167729	161168393
chr1	165015104	165015434
chr1	165204450	165204763
chr1	165876851	165877089
chr1	166885168	166885436
chr1	167381143	167381506
chr1	167556663	167556987
chr1	167606792	167607402
chr1	168424634	168424788
chr1	169429628	169429978
chr1	173141123	173141394
chr1	173385230	173385597
chr1	173836730	173837108
chr1	173878726	173878988
chr1	175122631	175123216
chr1	175846255	175846756
chr1	175856734	175857013
chr1	176845628	176845835
chr1	177995133	177995334
chr1	178512411	178512660
chr1	179557862	179558330
chr1	179797667	179798046
chr1	179851214	179851691
chr1	180217340	180217746
chr1	180886164	180886578
chr1	180923471	180923838
chr1	180991428	180991977
chr1	181057948	181058448
chr1	181262939	181263109
chr1	181697520	181697819
chr1	181705419	181705709
chr1	182070503	182070680
chr1	182925206	182925462
chr1	183118956	183119383
chr1	183417327	183417610
chr1	183440201	183440563
chr1	183440843	183441397
chr1	183558009	183558230
chr1	198918247	198918642
chr1	201058343	201058657
chr1	201070653	201070915
chr1	201111790	201112110
chr1	201122722	201123464
chr1	201221078	201221786
chr1	201252440	201252750
chr1	201277040	201277451
chr1	201279740	201280087
chr1	201299589	201299958
chr1	201301743	201302038
chr1	201303799	201304001
chr1	201322339	201322923
chr1	201395405	201395728
chr1	201417257	201417636
chr1	201430551	201431331
chr1	201436867	201439041
chr1	201501153	201501437
chr1	201618200	201618669
chr1	201672712	201673481
chr1	201687318	201687862
chr1	201858165	201858825
chr1	201866026	201866693
chr1	201867228	201867573
chr1	202015286	202015764
chr1	202104473	202104848
chr1	202146150	202146610
chr1	202146922	202147550
chr1	202149537	202149800
chr1	202205072	202205916
chr1	202780381	202780850
chr1	202896019	202896450
chr1	203014595	203015224
chr1	203467621	203468043
chr1	203672709	203673076
chr1	204050602	204050971
chr1	204099401	204099619
chr1	204165141	204165547
chr1	204172108	204172422
chr1	204429348	204429733
chr1	204548128	204548634
chr1	204646849	204647114
chr1	204850078	204850293
chr1	204942373	204942588
chr1	205179996	205180721
chr1	205197493	205197868
chr1	205240176	205240673
chr1	205240777	205241286
chr1	205308702	205309070
chr1	205321621	205321984
chr1	205470139	205470470
chr1	205631022	205631496
chr1	205633422	205633742
chr1	206663495	206664288
chr1	206698236	206698679
chr1	206785454	206785938
chr1	207008745	207009522
chr1	207134769	207135138
chr1	207192427	207192695
chr1	207986777	207987055
chr1	208011950	208012349
chr1	208389919	208390963
chr1	209405886	209406209
chr1	209589338	209589616
chr1	209799955	209800561
chr1	209800906	209801449
chr1	209830477	209830972
chr1	209917515	209917773
chr1	209920918	209921333
chr1	211751288	211751886
chr1	212843011	212843339
chr1	214285121	214285429
chr1	214502549	214503374
chr1	218991158	218991393
chr1	220219416	220219954
chr1	223443593	223443789
chr1	223806091	223806452
chr1	224301746	224302133
chr1	224685429	224685991
chr1	224688418	224688735
chr1	225585019	225585345
chr1	225662779	225663294
chr1	226029784	226030132
chr1	226041126	226041516
chr1	226109041	226109943
chr1	227144168	227144379
chr1	227917651	227918095
chr1	227949316	227949829
chr1	227953770	227953951
chr1	228004278	228004638
chr1	228032975	228033719
chr1	228104702	228105479
chr1	228108946	228109771
chr1	228113805	228114449
chr1	228137942	228138409
chr1	228186666	228187190
chr1	228192592	228193437
chr1	228203024	228203293
chr1	228281723	228281996
chr1	228361005	228361511
chr1	228362295	228363181
chr1	228444165	228444596
chr1	228481077	228481705
chr1	228481883	228482239
chr1	228487692	228488060
chr1	228495847	228496149
chr1	228499324	228499650
chr1	228502318	228502951
chr1	228509179	228509488
chr1	228528586	228529695
chr1	228565215	228565492
chr1	228579221	228580130
chr1	228674343	228674575
chr1	228783179	228783731
chr1	229062751	229063041
chr1	229230286	229230538
chr1	230218837	230219143
chr1	230248098	230248688
chr1	230303254	230303540
chr1	230517068	230517458
chr1	230839655	230840185
chr1	231111474	231111669
chr1	232574350	232574677
chr1	232928732	232929021
chr1	233749925	233750238
chr1	234349873	234350143
chr1	234669119	234669311
chr1	234861462	234861764
chr1	234862016	234862336
chr1	234914779	234915262
chr1	235805813	235806413
chr1	236205397	236205873
chr1	236467258	236467643
chr1	239826362	239826598
chr1	243418355	243418757
chr1	244382867	244383397
chr1	245446361	245446655
chr1	245491924	245492234
chr1	246948716	246949283
chr1	247282685	247283858
chr1	247654660	247655013
chr1	249142183	249142524
chr1	249200332	249200634
chr2	393039	393654
chr2	1689687	1690031
chr2	2796875	2797280
chr2	3178486	3179058
chr2	3334188	3334888
chr2	4050567	4050883
chr2	5593318	5593621
chr2	7345632	7346128
chr2	9078571	9078933
chr2	9389582	9389955
chr2	10153647	10154126
chr2	10553513	10553804
chr2	10634104	10635016
chr2	10971541	10971813
chr2	19998131	19998381
chr2	20313058	20313570
chr2	20411148	20411811
chr2	20422437	20422758
chr2	20647047	20647675
chr2	20782401	20782893
chr2	20783895	20784326
chr2	25326371	25326695
chr2	25601708	25602123
chr2	27303559	27304321
chr2	27309666	27310056
chr2	27434196	27434608
chr2	27593313	27593709
chr2	28601023	28601866
chr2	28659438	28660055
chr2	28817442	28817617
chr2	38301564	38301905
chr2	38302906	38303414
chr2	43147927	43148404
chr2	43227147	43228374
chr2	43396197	43396745
chr2	45968660	45968841
chr2	47076922	47077217
chr2	47169118	47169467
chr2	47256427	47256749
chr2	53782426	53782797
chr2	60725254	60725656
chr2	60782318	60782696
chr2	61666908	61667510
chr2	62515072	62515428
chr2	65012371	65012678
chr2	65096930	65097227
chr2	65295285	65295655
chr2	69534300	69535173
chr2	69968935	69969292
chr2	70417679	70418070
chr2	70683264	70683703
chr2	71175628	71175940
chr2	71693167	71694043
chr2	71730542	71730983
chr2	71748630	71749041
chr2	72268760	72269499
chr2	74314827	74315240
chr2	74682015	74682484
chr2	85660672	85661170
chr2	85765505	85767113
chr2	91759788	91760006
chr2	91777724	91778279
chr2	91804838	91805155
chr2	95831134	95831983
chr2	95954393	95955166
chr2	95974778	95975069
chr2	95985462	95985982
chr2	95988740	95989322
chr2	95994163	95994391
chr2	96011078	96011418
chr2	96768681	96769369
chr2	96783008	96783323
chr2	96790651	96791024
chr2	96810060	96810657
chr2	97268503	97268753
chr2	97357766	97358507
chr2	97426807	97427624
chr2	97432779	97433015
chr2	97448954	97449234
chr2	97526160	97526517
chr2	97533443	97533957
chr2	97551433	97551659
chr2	97559079	97559609
chr2	97761452	97761724
chr2	101959466	101959772
chr2	105362302	105362584
chr2	105989742	105990361
chr2	106886221	106886636
chr2	109521757	109522938
chr2	110962342	110962661
chr2	111606202	111606710
chr2	111878604	111879141
chr2	112741068	112741401
chr2	112779965	112780218
chr2	113299791	113300310
chr2	113450207	113450646
chr2	113482526	113483167
chr2	114341290	114341542
chr2	120979885	120980349
chr2	121159040	121159411
chr2	122496132	122496593
chr2	127822046	127822588
chr2	128175862	128176476
chr2	128393231	128394143
chr2	128465988	128466567
chr2	129061964	129062323
chr2	129063715	129063963
chr2	129130190	129130728
chr2	129131106	129131906
chr2	129225909	129226095
chr2	129257216	129257649
chr2	129338622	129338926
chr2	129373124	129373345
chr2	129813407	129813681
chr2	130947598	130947915
chr2	131103076	131103626
chr2	131129443	131130098
chr2	131789387	131789870
chr2	132439470	132440256
chr2	133009897	133010694
chr2	133011465	133011877
chr2	133015536	133015734
chr2	133035843	133036127
chr2	133105072	133105284
chr2	133118534	133118808
chr2	139659676	139660215
chr2	157292142	157292622
chr2	159481580	159481830
chr2	160036057	160036323
chr2	171785381	171785637
chr2	175191980	175192450
chr2	175640547	175640865
chr2	187454530	187455066
chr2	198380587	198381163
chr2	198570096	198570536
chr2	209225346	209226073
chr2	213696971	213698077
chr2	217277145	217277489
chr2	219029293	219029634
chr2	219147178	219147667
chr2	219292714	219293134
chr2	219619107	219619361
chr2	219726827	219726981
chr2	219756220	219756745
chr2	220115045	220115756
chr2	220117879	220118171
chr2	220428067	220428591
chr2	220431807	220432067
chr2	232557456	232557869
chr2	232566188	232566755
chr2	232579290	232579829
chr2	233530846	233531152
chr2	233766512	233766974
chr2	233945512	233945833
chr2	234688157	234688461
chr2	235883641	235884048
chr2	236616140	236616727
chr2	236702046	236702348
chr2	237553209	237553502
chr2	237603527	237604084
chr2	237727946	237728147
chr2	238595187	238595709
chr2	238766925	238767325
chr2	238795605	238795982
chr2	239176797	239177160
chr2	239223313	239223661
chr2	239305686	239306067
chr2	239607263	239607795
chr2	239691933	239692231
chr2	240046306	240046578
chr2	240187568	240187978
chr2	240287264	240287914
chr2	240515358	240515719
chr2	240641498	240641873
chr2	241191072	241192551
chr2	241199404	241199830
chr2	241322755	241323638
chr2	241387070	241387801
chr2	241402888	241404188
chr2	241505587	241505869
chr2	241506139	241506633
chr2	241831925	241833253
chr2	241834495	241834951
chr2	241835573	241835861
chr2	241838676	241838997
chr2	241895194	241895602
chr2	241925300	241925856
chr2	242041528	242041949
chr2	242430797	242431527
chr2	242489955	242490532
chr2	242501571	242502018
chr2	242502446	242502794
chr2	242541257	242541610
chr3	127795191	127795816
chr3	12800748	12801242
chr3	38157963	38158421
chr3	47022192	47022593
chr3	49158491	49159174
chr3	50212901	50213256
chr3	72388568	72388925
chr3	75690556	75691021
chr3	96532258	96532613
chr3	96533790	96534144
chr3	97483213	97483424
chr3	101782456	101782928
chr3	107127408	107127840
chr3	107544501	107544878
chr3	107758063	107758291
chr3	112280388	112280668
chr3	113465876	113466428
chr3	118753278	118753895
chr3	118864647	118864996
chr3	119270742	119270904
chr3	120025599	120026575
chr3	122003077	122003887
chr3	122051547	122051756
chr3	122693956	122694318
chr3	122906390	122906666
chr3	123005383	123005728
chr3	123008206	123009097
chr3	123047020	123048033
chr3	123166223	123166818
chr3	123188292	123189051
chr3	123359122	123359515
chr3	123459277	123459728
chr3	123894055	123894387
chr3	124149416	124149633
chr3	124456502	124456788
chr3	125691050	125691329
chr3	125744942	125745332
chr3	125800500	125800933
chr3	126056879	126057197
chr3	126108101	126108691
chr3	126158414	126158765
chr3	126288783	126288952
chr3	126327789	126328119
chr3	126328516	126328802
chr3	126554000	126554330
chr3	126578619	126578868
chr3	126649942	126650413
chr3	126675981	126677077
chr3	126708395	126708717
chr3	126716447	126717435
chr3	126718989	126719901
chr3	126736721	126737686
chr3	126750854	126751522
chr3	126752811	126753274
chr3	126770448	126770650
chr3	126806290	126806595
chr3	126815358	126815707
chr3	127287113	127288046
chr3	127295553	127296000
chr3	127298624	127299043
chr3	127299383	127300021
chr3	127339491	127339717
chr3	127389735	127390480
chr3	127472572	127473012
chr3	127770428	127771152
chr3	127872335	127872623
chr3	127993022	127993460
chr3	128111181	128111707
chr3	128152258	128152729
chr3	128182395	128182765
chr3	128199659	128200219
chr3	128614397	128614936
chr3	128623251	128623503
chr3	128711898	128712369
chr3	128880060	128880350
chr3	128968144	128968439
chr3	129034398	129034707
chr3	129147047	129147578
chr3	129286107	129286539
chr3	129292585	129292843
chr3	133099811	133100041
chr3	133546775	133547019
chr3	133599365	133599585
chr3	133653883	133654779
chr3	133767167	133767589
chr3	134055510	134056345
chr3	134089714	134090307
chr3	134205035	134205368
chr3	134412914	134413186
chr3	134920157	134920521
chr3	134944944	134945216
chr3	135524587	135524794
chr3	136581047	136581275
chr3	138023735	138024087
chr3	138180748	138180955
chr3	138674456	138674666
chr3	138705869	138706126
chr3	139000433	139000891
chr3	139002905	139003167
chr3	139007037	139007483
chr3	141086818	141087179
chr3	142371271	142371498
chr3	142681161	142682023
chr3	148842078	148842401
chr3	148847049	148847456
chr3	150128265	150128843
chr3	150264071	150264521
chr3	152878124	152878633
chr3	152880777	152881228
chr3	157815561	157816234
chr3	158578202	158578612
chr3	159480709	159481292
chr3	160167195	160167525
chr3	160286255	160286692
chr3	167452894	167453464
chr3	170136733	170137060
chr3	172165324	172165801
chr3	175695479	175695840
chr3	177077266	177077532
chr3	180042441	180042722
chr3	180545927	180546330
chr3	181453764	181453948
chr3	182728913	182729163
chr3	182816940	182817264
chr3	183535171	183535792
chr3	183639003	183639298
chr3	183705417	183705773
chr3	183823572	183823870
chr3	183852863	183853209
chr3	183878638	183878840
chr3	183907106	183907541
chr3	183950461	183950786
chr3	183979757	183980077
chr3	184075065	184075692
chr3	184080080	184080668
chr3	184283767	184285110
chr3	184301743	184302550
chr3	184391201	184391493
chr3	184429463	184430039
chr3	184485253	184485467
chr3	185655224	185655969
chr3	185825961	185826174
chr3	186335041	186335414
chr3	186523950	186524304
chr3	186648738	186649025
chr3	189526097	189526379
chr3	192405575	192405838
chr3	192568215	192568535
chr3	193450056	193450250
chr3	193626865	193627148
chr3	193805655	193805960
chr3	193807230	193807686
chr3	193991137	193991561
chr3	194258056	194258305
chr3	194403769	194404092
chr3	194407657	194409061
chr3	194503424	194503760
chr3	194807393	194808214
chr3	194932745	194933007
chr3	194948916	194949166
chr3	194991110	194991386
chr3	195506688	195507348
chr3	195510880	195511129
chr3	195511360	195512059
chr3	195512421	195512848
chr3	195515182	195515824
chr3	195590054	195591134
chr3	195604543	195605017
chr3	195634773	195635708
chr3	196669267	196669859
chr3	196735267	196735704
chr3	196743062	196743495
chr3	196754493	196754895
chr3	197062554	197062935
chr3	197203408	197203696
chr3	197228928	197229346
chr3	197348370	197348637
chr4	1220902	1222125
chr4	1732617	1732995
chr4	2299140	2300256
chr4	3576231	3576590
chr4	3577500	3577809
chr4	3590020	3590430
chr4	7265726	7266554
chr4	7337561	7338047
chr4	7352326	7352944
chr4	48833233	48833432
chr4	69047840	69048284
chr4	77069482	77069732
chr4	186347122	186347585
chr4	190473028	190473269
chr4	190529315	190529541
chr4	190575195	190575351
chr4	190584698	190584991
chr5	110036	110319
chr5	418814	419060
chr5	448531	448879
chr5	648818	650284
chr5	757450	758400
chr5	762019	762677
chr5	863063	863377
chr5	884662	885141
chr5	912316	912861
chr5	923019	923318
chr5	1120522	1120843
chr5	1226855	1227114
chr5	1260078	1260504
chr5	1335858	1336478
chr5	1501926	1502385
chr5	2125818	2126358
chr5	2136704	2137235
chr5	2557726	2558008
chr5	2710235	2710485
chr5	3695109	3695469
chr5	6748062	6748599
chr5	8918570	8919001
chr5	9332206	9332852
chr5	10442158	10442477
chr5	10460212	10460715
chr5	10549265	10549541
chr5	14297794	14298090
chr5	14483901	14484168
chr5	14748595	14748867
chr5	16465706	16466289
chr5	40835101	40835708
chr5	41510314	41510565
chr5	52095909	52096619
chr5	54036834	54037053
chr5	55816088	55816384
chr5	63257166	63257620
chr5	68788259	68788762
chr5	70998924	70999082
chr5	73548041	73548301
chr5	79372592	79373119
chr5	97912064	97912492
chr5	112362654	112362911
chr5	112431586	112432081
chr5	127419869	127420526
chr5	130994733	130995277
chr5	131630400	131631037
chr5	131722376	131722924
chr5	131821921	131822490
chr5	131861955	131862271
chr5	132150255	132150587
chr5	132442585	132442930
chr5	132574131	132574445
chr5	132690402	132690612
chr5	132735002	132735404
chr5	133184886	133185106
chr5	133270977	133271477
chr5	133905745	133906075
chr5	133914083	133914417
chr5	133968292	133968636
chr5	134421600	134422134
chr5	135692303	135693185
chr5	138581964	138582281
chr5	138677467	138678133
chr5	138860898	138861405
chr5	139040765	139041303
chr5	139126231	139126531
chr5	139232350	139232624
chr5	139494001	139494570
chr5	140166952	140167642
chr5	140176257	140176677
chr5	140745455	140746213
chr5	140789358	140789928
chr5	140937235	140937461
chr5	141242568	141243345
chr5	141248121	141248734
chr5	141249424	141250146
chr5	141258252	141258574
chr5	148206376	148206730
chr5	148997590	148997917
chr5	149340660	149340944
chr5	149509211	149509723
chr5	149677360	149678217
chr5	149696602	149697033
chr5	149753834	149754440
chr5	149762409	149762779
chr5	149778281	149778903
chr5	149890939	149891605
chr5	151498951	151499213
chr5	153734645	153735094
chr5	156816160	156816525
chr5	157078671	157079558
chr5	171612648	171612877
chr5	172064089	172064428
chr5	172160242	172160488
chr5	172410591	172411155
chr5	173314652	173314851
chr5	173600730	173600977
chr5	175294682	175294974
chr5	175793231	175793754
chr5	175815301	175815634
chr5	176238025	176238991
chr5	176812434	176812940
chr5	176814477	176815303
chr5	176867299	176867634
chr5	176885289	176885985
chr5	177407338	177407801
chr5	177574439	177574818
chr5	178213565	178213935
chr5	178925207	178925760
chr5	179033246	179033680
chr5	179037328	179037857
chr5	179105147	179105614
chr5	179105818	179106337
chr5	179285547	179285994
chr5	179329465	179329738
chr5	180660296	180660884
chr6	39321559	39321949
chr6	127664115	127664569
chr6	157548394	157549071
chr6	537164	537481
chr6	935478	935828
chr6	1640284	1640656
chr6	1914905	1915433
chr6	2546656	2546806
chr6	2988759	2989282
chr6	3361007	3361257
chr6	3455736	3456291
chr6	3618063	3618457
chr6	3784783	3784999
chr6	3850366	3851004
chr6	5458122	5458341
chr6	6725224	6725533
chr6	6824873	6825556
chr6	7262124	7262551
chr6	7976071	7976238
chr6	11094302	11094706
chr6	11213644	11213923
chr6	13454792	13455001
chr6	14804004	14804248
chr6	19538325	19538653
chr6	24402988	24403654
chr6	24775099	24775484
chr6	26423134	26423526
chr6	29691499	29691850
chr6	30859568	30860165
chr6	30910155	30910620
chr6	31021587	31021969
chr6	31346263	31346677
chr6	31409350	31409707
chr6	31855962	31856529
chr6	32081075	32081325
chr6	32211271	32211624
chr6	33129706	33130226
chr6	33239192	33239534
chr6	33396103	33396651
chr6	33636702	33637136
chr6	34026812	34027401
chr6	34544139	34544488
chr6	35435999	35436828
chr6	35452572	35453390
chr6	35453934	35454476
chr6	35762654	35763048
chr6	35764963	35765213
chr6	35782221	35782464
chr6	36103527	36103833
chr6	36341231	36341432
chr6	36948978	36949318
chr6	36989927	36990297
chr6	36993442	36994001
chr6	37019049	37019585
chr6	37036345	37036707
chr6	39172704	39173076
chr6	40307365	40307850
chr6	40477637	40477838
chr6	41011561	41011953
chr6	41690950	41691598
chr6	41908894	41909451
chr6	43152055	43152385
chr6	43413962	43414337
chr6	43422077	43422784
chr6	43478221	43478519
chr6	43543346	43543697
chr6	43590344	43590594
chr6	43638367	43638575
chr6	43745376	43745615
chr6	44026261	44027006
chr6	44033055	44033464
chr6	44144072	44144571
chr6	44144823	44145162
chr6	44205033	44205470
chr6	44492821	44493130
chr6	53516561	53517107
chr6	57412394	57412658
chr6	72700272	72700548
chr6	73331038	73331342
chr6	88299668	88300044
chr6	88985433	88986089
chr6	107199241	107199725
chr6	107235750	107236000
chr6	108878422	108878932
chr6	108882923	108883252
chr6	109774804	109775201
chr6	110241021	110241306
chr6	116989406	116989755
chr6	126307595	126307888
chr6	143658811	143659034
chr6	149553972	149554279
chr6	150218792	150219195
chr6	150239185	150239770
chr6	150263561	150263978
chr6	150390855	150391233
chr6	150584940	150585590
chr6	150894200	150894475
chr6	157469918	157470188
chr6	157731603	157731988
chr6	157733601	157733785
chr6	157734271	157735004
chr6	158454336	158454785
chr6	158869994	158870326
chr6	158914687	158915132
chr6	159192540	159192957
chr6	159547023	159547378
chr6	160807865	160808138
chr6	161561595	161562084
chr6	163267814	163268110
chr6	167029730	167030123
chr6	167721803	167722331
chr6	167880456	167880740
chr6	168486795	168487541
chr6	168779727	168779984
chr6	168792673	168793142
chr6	169050611	169051012
chr6	169239898	169240391
chr6	169633475	169634183
chr6	170249580	170249896
chr6	170461420	170461696
chr6	170579267	170579532
chr6	170748284	170748694
chr7	43908971	43909457
chr7	157941492	157941951
chr7	45706	45943
chr7	85498	86372
chr7	89139	89433
chr7	91243	91752
chr7	116488	116829
chr7	123302	123549
chr7	149840	150481
chr7	152770	153261
chr7	183061	183268
chr7	184877	185147
chr7	186712	187405
chr7	195269	196080
chr7	200976	201251
chr7	204295	204920
chr7	296481	296762
chr7	300273	300717
chr7	300998	301411
chr7	380474	380643
chr7	389468	389922
chr7	407414	407696
chr7	408841	409526
chr7	410869	411746
chr7	416100	416690
chr7	438619	438800
chr7	469115	469571
chr7	493056	493353
chr7	551550	552414
chr7	558017	558826
chr7	561013	561407
chr7	579403	579873
chr7	612258	612699
chr7	613246	613575
chr7	615535	615908
chr7	616640	617240
chr7	621751	622483
chr7	655829	656375
chr7	672109	672414
chr7	676106	676528
chr7	723119	723989
chr7	738318	738558
chr7	752747	753549
chr7	780165	780610
chr7	781464	781717
chr7	794301	795048
chr7	795679	795928
chr7	796702	797111
chr7	812819	813141
chr7	818084	818666
chr7	863161	863487
chr7	870278	870627
chr7	879720	880113
chr7	881582	881867
chr7	898069	898220
chr7	927761	928740
chr7	932992	933754
chr7	934022	934779
chr7	934891	935767
chr7	949059	949756
chr7	954679	955539
chr7	966802	967113
chr7	997287	997958
chr7	1002599	1003061
chr7	1021748	1022125
chr7	1034414	1034916
chr7	1039680	1040423
chr7	1047393	1048219
chr7	1052434	1052846
chr7	1056889	1057202
chr7	1062680	1063049
chr7	1071901	1072630
chr7	1081496	1082351
chr7	1100089	1100334
chr7	1111016	1111464
chr7	1111774	1112069
chr7	1114293	1114753
chr7	1115677	1115978
chr7	1116147	1116582
chr7	1121618	1121905
chr7	1132695	1133256
chr7	1149070	1149620
chr7	1155622	1157460
chr7	1162489	1162912
chr7	1193623	1194253
chr7	1333651	1334162
chr7	1360137	1360482
chr7	1394058	1394863
chr7	1404974	1405213
chr7	1451947	1452608
chr7	1472150	1472685
chr7	1479617	1480051
chr7	1480900	1481553
chr7	1497971	1499000
chr7	1513536	1514588
chr7	1518469	1519431
chr7	1523297	1524188
chr7	1527195	1528108
chr7	1555372	1555716
chr7	1562910	1563227
chr7	1579024	1579940
chr7	1580406	1580789
chr7	1587742	1588582
chr7	1594341	1595466
chr7	1599017	1599804
chr7	1600230	1601340
chr7	1602138	1602388
chr7	1748420	1748973
chr7	1784400	1785390
chr7	1850868	1851464
chr7	1884097	1884659
chr7	1893065	1893550
chr7	1909674	1910276
chr7	1910529	1910879
chr7	1923619	1923882
chr7	1926142	1926562
chr7	1937903	1938073
chr7	1970322	1970921
chr7	1976454	1976813
chr7	2029204	2029490
chr7	2035190	2035598
chr7	2039818	2040140
chr7	2057783	2058395
chr7	2094234	2094941
chr7	2116229	2116570
chr7	2142852	2143500
chr7	2169537	2169762
chr7	2181187	2181634
chr7	2186454	2186776
chr7	2188457	2188966
chr7	2205066	2205478
chr7	2208540	2208889
chr7	2209805	2210435
chr7	2241717	2242114
chr7	2248355	2248856
chr7	2293944	2294701
chr7	2294866	2295188
chr7	2396835	2397085
chr7	2402177	2402596
chr7	2412451	2413250
chr7	2414700	2415027
chr7	2418422	2418887
chr7	2419034	2420073
chr7	2423014	2423316
chr7	2472569	2473311
chr7	2477592	2477973
chr7	2517456	2517937
chr7	2562912	2563390
chr7	2563641	2564408
chr7	2564721	2565354
chr7	2565942	2566892
chr7	2568871	2569831
chr7	2580017	2580424
chr7	2580717	2581586
chr7	2594191	2594870
chr7	2635089	2635580
chr7	2643182	2643432
chr7	2678575	2679220
chr7	2679746	2680577
chr7	2683178	2683786
chr7	2703349	2703766
chr7	2760703	2761002
chr7	2762806	2763041
chr7	2770776	2771282
chr7	2949363	2949802
chr7	2978135	2978517
chr7	3033391	3033784
chr7	3036932	3037331
chr7	3088815	3089032
chr7	3440546	3440777
chr7	3655885	3656186
chr7	3723585	3724070
chr7	3906385	3906603
chr7	4111818	4112114
chr7	4116277	4116804
chr7	4194520	4194997
chr7	4213216	4213481
chr7	4241258	4241629
chr7	4244287	4244855
chr7	4255600	4255989
chr7	4273738	4274085
chr7	4281286	4281928
chr7	4287176	4287542
chr7	4742910	4743211
chr7	4756510	4757414
chr7	4757672	4757927
chr7	4794113	4795033
chr7	4798741	4799220
chr7	4828372	4828644
chr7	4854970	4856013
chr7	4861750	4862115
chr7	4869575	4869889
chr7	4885487	4885682
chr7	4943237	4943480
chr7	5183914	5184574
chr7	5254262	5254581
chr7	5263226	5263457
chr7	5266813	5267015
chr7	5284987	5285214
chr7	5327470	5327722
chr7	5330130	5330409
chr7	5395826	5396134
chr7	5399055	5399324
chr7	5458408	5459044
chr7	5469474	5470065
chr7	5509222	5509916
chr7	5521612	5522293
chr7	5534495	5535351
chr7	5540158	5541443
chr7	5565894	5566402
chr7	5567437	5567887
chr7	5568139	5568523
chr7	5570588	5571311
chr7	5602142	5602872
chr7	5631214	5632239
chr7	5647074	5647367
chr7	5674055	5674494
chr7	5721469	5721782
chr7	5732103	5732353
chr7	5862588	5863124
chr7	6189630	6189904
chr7	6209855	6210677
chr7	6212810	6213276
chr7	6370201	6370511
chr7	6449387	6449743
chr7	6541366	6541796
chr7	6545855	6546227
chr7	6566297	6566724
chr7	6667800	6668174
chr7	6685950	6686347
chr7	6687104	6687672
chr7	6745762	6746217
chr7	8294419	8294640
chr7	10819219	10819825
chr7	12726151	12726566
chr7	16437145	16437295
chr7	16438342	16438528
chr7	16439157	16439312
chr7	16793618	16794064
chr7	17072918	17073186
chr7	17731503	17731846
chr7	19156214	19156561
chr7	20369873	20370114
chr7	20444278	20444430
chr7	22589425	22589911
chr7	22766739	22767207
chr7	23279398	23279571
chr7	23454684	23455154
chr7	23636829	23637378
chr7	24142667	24142897
chr7	24945746	24946001
chr7	26191228	26191639
chr7	26654179	26654424
chr7	26667443	26667771
chr7	27147701	27148406
chr7	27191599	27192037
chr7	27194834	27195116
chr7	28995185	28997127
chr7	29286904	29287333
chr7	29968378	29968838
chr7	30212930	30213081
chr7	30266104	30266417
chr7	30503850	30504078
chr7	30820603	30820867
chr7	30899912	30900713
chr7	30905402	30905864
chr7	30943731	30944562
chr7	30948293	30948672
chr7	31076532	31076796
chr7	31099133	31099464
chr7	31100736	31101144
chr7	31174450	31174613
chr7	32332313	32332575
chr7	32358656	32358903
chr7	32455459	32455951
chr7	32529648	32530163
chr7	32997159	32997824
chr7	33102062	33102954
chr7	33888635	33888839
chr7	33924841	33925067
chr7	36007069	36007990
chr7	36023236	36023489
chr7	36061281	36061750
chr7	36193914	36194802
chr7	36406561	36406912
chr7	37764891	37765096
chr7	37955614	37956171
chr7	38407933	38408152
chr7	39299066	39299480
chr7	39662470	39662853
chr7	39990988	39991574
chr7	40538622	40538835
chr7	41772373	41772587
chr7	42005117	42006073
chr7	42134455	42134874
chr7	42145577	42145894
chr7	42971916	42972213
chr7	43236977	43237296
chr7	43248584	43249014
chr7	43484734	43484984
chr7	43682912	43683669
chr7	43959105	43959688
chr7	44096408	44096968
chr7	44097857	44098022
chr7	44098560	44099125
chr7	44102137	44102401
chr7	44104354	44105228
chr7	44140784	44141477
chr7	44142264	44142618
chr7	44152073	44153603
chr7	44190884	44191501
chr7	44192803	44193052
chr7	44262832	44263131
chr7	44263727	44264903
chr7	44289329	44289882
chr7	44308917	44310345
chr7	44325859	44326753
chr7	44333710	44334177
chr7	44421170	44421566
chr7	44431623	44432081
chr7	44439804	44440092
chr7	44556270	44556712
chr7	44581871	44582090
chr7	44608973	44609733
chr7	44684763	44684982
chr7	44737140	44738083
chr7	44793742	44794909
chr7	44802102	44802699
chr7	44807298	44807724
chr7	44953595	44953973
chr7	45008970	45009766
chr7	45010117	45010626
chr7	45158639	45159029
chr7	45164906	45165190
chr7	45186122	45187081
chr7	45216891	45217718
chr7	45255891	45256390
chr7	45427175	45427695
chr7	45431172	45431616
chr7	45463206	45463541
chr7	45523765	45523951
chr7	45618693	45619094
chr7	45620265	45620488
chr7	45662602	45662782
chr7	45685038	45685358
chr7	45702453	45702925
chr7	45741350	45741714
chr7	45753560	45753895
chr7	45758726	45758917
chr7	45912023	45912518
chr7	45920009	45920260
chr7	45924561	45925112
chr7	45927992	45928279
chr7	46012329	46012612
chr7	46015677	46016138
chr7	46027142	46027546
chr7	46097554	46097709
chr7	46400496	46400804
chr7	46608550	46608765
chr7	46609111	46609500
chr7	47086672	47086830
chr7	47127944	47128330
chr7	47141066	47141504
chr7	47143577	47144025
chr7	47242108	47242296
chr7	47294538	47294873
chr7	47317083	47317527
chr7	47321450	47322150
chr7	47367351	47367801
chr7	47395358	47395699
chr7	47424175	47424558
chr7	47453802	47454160
chr7	47478779	47480400
chr7	47492350	47492717
chr7	47524056	47525472
chr7	47551389	47551951
chr7	47559018	47559350
chr7	47560808	47561179
chr7	47563378	47564012
chr7	47585855	47586924
chr7	47611389	47611850
chr7	47699006	47700070
chr7	47851254	47851646
chr7	47869668	47869867
chr7	47878866	47879499
chr7	47913434	47913641
chr7	47916006	47916330
chr7	47930199	47930482
chr7	48074777	48075955
chr7	48149339	48149542
chr7	48155721	48156129
chr7	48216931	48217180
chr7	48450045	48450472
chr7	48561621	48561963
chr7	49265630	49265917
chr7	50251176	50252099
chr7	50342272	50342527
chr7	50566738	50566910
chr7	50599182	50599613
chr7	50602387	50602658
chr7	50654510	50654847
chr7	50687532	50687985
chr7	50727780	50728416
chr7	50729538	50729919
chr7	50733525	50733791
chr7	50769563	50770163
chr7	50789337	50789938
chr7	50873788	50874038
chr7	50985936	50986142
chr7	51078584	51079183
chr7	51329714	51330641
chr7	51545725	51545975
chr7	51636839	51637001
chr7	53154640	53155262
chr7	54731600	54731969
chr7	55145973	55146550
chr7	55164244	55164665
chr7	55190079	55190249
chr7	55200805	55201058
chr7	55221584	55222238
chr7	55251658	55252066
chr7	55257590	55257959
chr7	55259718	55260293
chr7	55321931	55322877
chr7	55490864	55491082
chr7	55542895	55543266
chr7	55809514	55809840
chr7	56131762	56132191
chr7	56561761	56562233
chr7	56606363	56606888
chr7	56609075	56609395
chr7	57268258	57269033
chr7	57420730	57421058
chr7	57468397	57468798
chr7	57472471	57472962
chr7	57485823	57486394
chr7	64731006	64731284
chr7	66023422	66023918
chr7	71870976	71871166
chr7	73122882	73123515
chr7	73242101	73242335
chr7	73245703	73245893
chr7	73508728	73509327
chr7	73621877	73622245
chr7	73722335	73722665
chr7	73922067	73922613
chr7	75862054	75862288
chr7	75916793	75917070
chr7	97715609	97715821
chr7	97946688	97947190
chr7	97951582	97951927
chr7	98550788	98551097
chr7	98567596	98567854
chr7	98848428	98848752
chr7	98957304	98957673
chr7	98988631	98988917
chr7	99102600	99103162
chr7	100028364	100028660
chr7	100608467	100609165
chr7	100743532	100744033
chr7	102074701	102075297
chr7	104653430	104654870
chr7	128062903	128063171
chr7	128484913	128485306
chr7	128520364	128520775
chr7	128531629	128532207
chr7	128532427	128532894
chr7	129240157	129240368
chr7	130530199	130530424
chr7	131191325	131191715
chr7	135476307	135476811
chr7	142012344	142012642
chr7	142119539	142120004
chr7	142759774	142760353
chr7	143088396	143088920
chr7	143185643	143186336
chr7	149173886	149174222
chr7	150772245	150772709
chr7	150808268	150808640
chr7	150820836	150821372
chr7	150829011	150829948
chr7	150974244	150974773
chr7	151076745	151077146
chr7	151391833	151392187
chr7	151519523	151519896
chr7	152588326	152588714
chr7	155599032	155599345
chr7	155658812	155659170
chr7	155704495	155704749
chr7	155827785	155828300
chr7	155851182	155851641
chr7	156712057	156712380
chr7	156733660	156734424
chr7	157148314	157148700
chr7	157207254	157207904
chr7	157356286	157356677
chr7	157385196	157385534
chr7	157385669	157386016
chr7	157402290	157402494
chr7	157597276	157597713
chr7	157637773	157638378
chr7	157840090	157840456
chr7	157944125	157944300
chr7	158051530	158051901
chr7	158062927	158063284
chr7	158153625	158153990
chr7	158158030	158158584
chr7	158455509	158456279
chr7	158702998	158703806
chr7	158880876	158881255
chr7	158897048	158897578
chr8	145751754	145752252
chr8	143523816	143524212
chr8	529435	529706
chr8	580156	581381
chr8	989827	990459
chr8	1571525	1571827
chr8	3757688	3758110
chr8	6423877	6424975
chr8	10450210	10450678
chr8	10548800	10549512
chr8	21960239	21960642
chr8	22033772	22034237
chr8	22062470	22062729
chr8	22564332	22564575
chr8	28608136	28608484
chr8	29050476	29050744
chr8	41789954	41790387
chr8	42044929	42045254
chr8	42147384	42148259
chr8	48690954	48691220
chr8	48694891	48695312
chr8	48709609	48709788
chr8	48710193	48710507
chr8	48764025	48764386
chr8	48854457	48854659
chr8	48878488	48878856
chr8	48996166	48996504
chr8	49308826	49309342
chr8	49356416	49356694
chr8	49426906	49427558
chr8	49441720	49441980
chr8	49565552	49565759
chr8	49608649	49608966
chr8	49621324	49621763
chr8	49777421	49777737
chr8	49808653	49809024
chr8	52271181	52271446
chr8	52321112	52321393
chr8	52427563	52427922
chr8	52775131	52775296
chr8	52816837	52817033
chr8	52882834	52883045
chr8	53080704	53081255
chr8	53397961	53398335
chr8	53626204	53626707
chr8	53758116	53758753
chr8	53805495	53805863
chr8	53852310	53852587
chr8	53852824	53853948
chr8	53978118	53978357
chr8	54318366	54318625
chr8	54604423	54604618
chr8	54815995	54816299
chr8	54851349	54851999
chr8	55082895	55083077
chr8	55238520	55238912
chr8	55285705	55286057
chr8	56145925	56146178
chr8	57233756	57234104
chr8	57842164	57842477
chr8	61321674	61321910
chr8	62411982	62412192
chr8	62571525	62571700
chr8	62698810	62698974
chr8	65290184	65290567
chr8	66557228	66557505
chr8	67047264	67047632
chr8	67341465	67341850
chr8	67425638	67425947
chr8	67976562	67977257
chr8	70249315	70249620
chr8	71581292	71581626
chr8	72468975	72469241
chr8	74323502	74323749
chr8	74350472	74350687
chr8	74790530	74791221
chr8	80737698	80737873
chr8	81213272	81213643
chr8	87605814	87606207
chr8	87606461	87606877
chr8	87669858	87670462
chr8	95651170	95651486
chr8	96281225	96281793
chr8	97274398	97275093
chr8	97324892	97325056
chr8	98908731	98909200
chr8	99438031	99438706
chr8	99440257	99440717
chr8	100025343	100025594
chr8	100710270	100710701
chr8	101492629	101492859
chr8	101571472	101572110
chr8	101579628	101579789
chr8	102450785	102451039
chr8	102482589	102482967
chr8	102564384	102564558
chr8	103740707	103741429
chr8	103758922	103759178
chr8	103770251	103770487
chr8	103820583	103820927
chr8	103876598	103876949
chr8	104033266	104033620
chr8	104427108	104427837
chr8	105358500	105358660
chr8	118806289	118806609
chr8	120885913	120886613
chr8	123149482	123149759
chr8	123874791	123875244
chr8	124168912	124169521
chr8	124171101	124171446
chr8	124195079	124195668
chr8	124413250	124413990
chr8	124657956	124658487
chr8	124664007	124664462
chr8	125313570	125314076
chr8	125859726	125860109
chr8	126568700	126568941
chr8	128866300	128866730
chr8	133705244	133705411
chr8	134038701	134039074
chr8	134307499	134307783
chr8	134387728	134388064
chr8	134503932	134504482
chr8	134582301	134583198
chr8	135476120	135476938
chr8	135478330	135478699
chr8	135490393	135490881
chr8	135577607	135578058
chr8	135673244	135674141
chr8	139262978	139263261
chr8	139704824	139705397
chr8	139871642	139871962
chr8	140014017	140014624
chr8	140631036	140631244
chr8	140743707	140744517
chr8	140757269	140757483
chr8	140906563	140906885
chr8	140970012	140970536
chr8	141461294	141461489
chr8	141536772	141537130
chr8	141544261	141544642
chr8	141556724	141557441
chr8	141576830	141577669
chr8	141600169	141600892
chr8	141606830	141607280
chr8	141631129	141631315
chr8	141633558	141633808
chr8	141634064	141634481
chr8	142037115	142037411
chr8	142162013	142162260
chr8	142181722	142182544
chr8	142183838	142184148
chr8	142218767	142219365
chr8	142228005	142228573
chr8	142229213	142229988
chr8	142276187	142276528
chr8	142277054	142277435
chr8	142356106	142356675
chr8	142377637	142378320
chr8	142502464	142502662
chr8	142602332	142602770
chr8	142619708	142619978
chr8	142695863	142696279
chr8	142726726	142727241
chr8	142859236	142859429
chr8	142953723	142954302
chr8	142955129	142955814
chr8	143076531	143076887
chr8	143252544	143253576
chr8	143269607	143270139
chr8	143296587	143297288
chr8	143357863	143358243
chr8	143384999	143385405
chr8	143397150	143397537
chr8	143404916	143405260
chr8	143412872	143413442
chr8	143422781	143423254
chr8	143460321	143460646
chr8	143485486	143485804
chr8	143524613	143524822
chr8	143526928	143528203
chr8	143537356	143538106
chr8	143568918	143569374
chr8	143581946	143582319
chr8	143672625	143672930
chr8	143714940	143715685
chr8	143735428	143735860
chr8	143765602	143765852
chr8	143781620	143782263
chr8	143807902	143808234
chr8	143816573	143817169
chr8	143818964	143819310
chr8	143820039	143820616
chr8	143821530	143821872
chr8	143853849	143854869
chr8	143855451	143855710
chr8	143866066	143867422
chr8	143867866	143868407
chr8	143868777	143870187
chr8	143874870	143875232
chr8	143875484	143876442
chr8	143880488	143880928
chr8	143890882	143891248
chr8	143897396	143897678
chr8	143901589	143902144
chr8	143998508	143999252
chr8	144094814	144095678
chr8	144099256	144099692
chr8	144106957	144107498
chr8	144126220	144126561
chr8	144164263	144164833
chr8	144238539	144239079
chr8	144357723	144357993
chr8	144358431	144358858
chr8	144364302	144365156
chr8	144367027	144367922
chr8	144390583	144390908
chr8	144417337	144418078
chr8	144467930	144468598
chr8	144555005	144555412
chr8	144558889	144559358
chr8	144587436	144587850
chr8	144605282	144606253
chr8	144608933	144609508
chr8	144635687	144636454
chr8	144650429	144650968
chr8	144651798	144655466
chr8	144658968	144659684
chr8	144669904	144670404
chr8	144670505	144671260
chr8	144684504	144684755
chr8	144689073	144689378
chr8	144748622	144749129
chr8	144806155	144806446
chr8	144819231	144820129
chr8	144820383	144821397
chr8	144823363	144823973
chr8	144869479	144869894
chr8	144902079	144902501
chr8	144907068	144907559
chr8	144921943	144922452
chr8	144940265	144940703
chr8	144951118	144951481
chr8	144953659	144954309
chr8	144976632	144977490
chr8	144984700	144985001
chr8	145000469	145001704
chr8	145007140	145008392
chr8	145009090	145009695
chr8	145010750	145012284
chr8	145013516	145014471
chr8	145016581	145017812
chr8	145018064	145019158
chr8	145022296	145022918
chr8	145026224	145026782
chr8	145027750	145029097
chr8	145049144	145050697
chr8	145104303	145104941
chr8	145111795	145111946
chr8	145117174	145117762
chr8	145133554	145133950
chr8	145136996	145138188
chr8	145138452	145140202
chr8	145150500	145150719
chr8	145151158	145151936
chr8	145154083	145154506
chr8	145160089	145160902
chr8	145222795	145223697
chr8	145276616	145277354
chr8	145517618	145518688
chr8	145534111	145534652
chr8	145541767	145543192
chr8	145546188	145546473
chr8	145547091	145547324
chr8	145548782	145549027
chr8	145558785	145559954
chr8	145576925	145577734
chr8	145580225	145580829
chr8	145607752	145608713
chr8	145639412	145639900
chr8	145649923	145650822
chr8	145662179	145662743
chr8	145667542	145667932
chr8	145673230	145674162
chr8	145675265	145676132
chr8	145684537	145684853
chr8	145689607	145689919
chr8	145720034	145720534
chr8	145735822	145737854
chr8	145737972	145738489
chr8	145740000	145740694
chr8	145746260	145746767
chr8	145748491	145748933
chr8	145756309	145756576
chr8	145757413	145757688
chr8	145774275	145774748
chr8	145778934	145779388
chr8	145815345	145815610
chr8	145830933	145831501
chr8	145912816	145913355
chr8	145979828	145980286
chr8	146016771	146017410
chr8	146017639	146019549
chr8	146048210	146048531
chr8	146054379	146054855
chr8	146077660	146078006
chr8	146126423	146126979
chr8	146158894	146159441
chr9	109182943	109183107
chr9	137232222	137233136
chr9	139853562	139854147
chr9	66489537	66489856
chr9	66837008	66837531
chr9	66837756	66838023
chr9	68495594	68495830
chr9	71751732	71752023
chr9	71788914	71789587
chr9	71856973	71857127
chr9	71868883	71869228
chr9	72218984	72219848
chr9	72658803	72659394
chr9	72664513	72664891
chr9	73033419	73034134
chr9	73035362	73035791
chr9	73425004	73425332
chr9	74140106	74140316
chr9	74398144	74398432
chr9	76264206	76264456
chr9	77567577	77568001
chr9	77702635	77703010
chr9	78133913	78134427
chr9	79615044	79615214
chr9	80645318	80645734
chr9	81188636	81188866
chr9	81872959	81873218
chr9	84207936	84208154
chr9	84675815	84676477
chr9	85635186	85635528
chr9	86322499	86323655
chr9	86571660	86571910
chr9	86595187	86595904
chr9	87012264	87012684
chr9	87283535	87283910
chr9	87284313	87284585
chr9	87873737	87874100
chr9	88143505	88143803
chr9	88636279	88636434
chr9	88897205	88897871
chr9	88969133	88969465
chr9	90219811	90220240
chr9	90321119	90321984
chr9	90340993	90341542
chr9	90414074	90414685
chr9	90465172	90465421
chr9	90558921	90559395
chr9	90578173	90579039
chr9	90586003	90586321
chr9	90793729	90794109
chr9	91369267	91370003
chr9	91422413	91422661
chr9	91427963	91428266
chr9	91615881	91616314
chr9	91625519	91625823
chr9	92006098	92006483
chr9	92010928	92011373
chr9	92011535	92011769
chr9	92040547	92040879
chr9	92042762	92043309
chr9	92051978	92052743
chr9	92054776	92055258
chr9	92090107	92090566
chr9	92150417	92150862
chr9	92153441	92154367
chr9	92156473	92156761
chr9	92170683	92171517
chr9	92208714	92209102
chr9	92242078	92242715
chr9	92254147	92254532
chr9	92254859	92255474
chr9	92276415	92276794
chr9	92277445	92278012
chr9	92285105	92285384
chr9	92300117	92300685
chr9	92323311	92323596
chr9	92451496	92451787
chr9	92458383	92458738
chr9	92725328	92725625
chr9	92784000	92784221
chr9	92795319	92795882
chr9	92844598	92845015
chr9	93373788	93374113
chr9	93563694	93564528
[truncated: 5,136 more rows]

## Sheet: p63-peaks
p63 peaks-assembly homo sapiens hg19
chr1	961021	961412
chr1	965653	965903
chr1	1010016	1010462
chr1	1098341	1099203
chr1	1152963	1153639
chr1	1186126	1186547
chr1	1239112	1239495
chr1	1356563	1357067
chr1	1370525	1371010
chr1	1562310	1562792
chr1	1838626	1839114
chr1	2141179	2141811
chr1	2265741	2266096
chr1	2359795	2360335
chr1	2362520	2363061
chr1	3389650	3390449
chr1	3408388	3408777
chr1	3470022	3470506
chr1	3597630	3598032
chr1	3601819	3602107
chr1	3606891	3607372
chr1	3615180	3616110
chr1	3619110	3619507
chr1	3623751	3624036
chr1	3633467	3634296
chr1	3773783	3774303
chr1	4897938	4898295
chr1	5712355	5712657
chr1	5999332	5999614
chr1	6318684	6318982
chr1	6385606	6385909
chr1	6410383	6410765
chr1	6474597	6474889
chr1	6548915	6549491
chr1	6647366	6648480
chr1	6662024	6662809
chr1	6978712	6978902
chr1	8064776	8065107
chr1	8411940	8412254
chr1	8612825	8613519
chr1	9242059	9242443
chr1	9473462	9473803
chr1	9894581	9894760
chr1	9895988	9896785
chr1	9929850	9930160
chr1	9951209	9951565
chr1	10556058	10556307
chr1	10696122	10696283
chr1	10884986	10885212
chr1	10950811	10951049
chr1	10980298	10980458
chr1	12292413	12292640
chr1	12678205	12678706
chr1	13910547	13910850
chr1	15240235	15240430
chr1	15691188	15691482
chr1	16007991	16008196
chr1	16125598	16125870
chr1	16482339	16482685
chr1	16500076	16500318
chr1	16511027	16511544
chr1	16723023	16723367
chr1	16950375	16950987
chr1	17252016	17252498
chr1	17256035	17256381
chr1	17541847	17542092
chr1	17571816	17572076
chr1	17613907	17614126
chr1	17616328	17616508
chr1	17786968	17787314
chr1	17908452	17908772
chr1	18995352	18995515
chr1	19249428	19249744
chr1	19360285	19360619
chr1	19399870	19400066
chr1	19687693	19688085
chr1	20066063	20066506
chr1	21682584	21682840
chr1	22109931	22110350
chr1	22283315	22283725
chr1	22463888	22464260
chr1	22468688	22469004
chr1	22498726	22498989
chr1	22580317	22580547
chr1	23143986	23144339
chr1	23493925	23494232
chr1	23885651	23885905
chr1	24118213	24118696
chr1	24611682	24612038
chr1	24613154	24613348
chr1	24643554	24643798
chr1	24671539	24671804
chr1	25520957	25521320
chr1	25887246	25887510
chr1	25894851	25895191
chr1	26197808	26198329
chr1	26857634	26858053
chr1	26947059	26947704
chr1	27181488	27181742
chr1	27185465	27185783
chr1	27188523	27188821
chr1	27191295	27191918
chr1	27669300	27669838
chr1	27720435	27720793
chr1	27848846	27849543
chr1	27852596	27852794
chr1	27855040	27855413
chr1	27869430	27869711
chr1	28586586	28587034
chr1	28908120	28908628
chr1	29211475	29211747
chr1	29565680	29566118
chr1	30182795	30182984
chr1	31122534	31122818
chr1	31220686	31221389
chr1	32040755	32041113
chr1	32645603	32645847
chr1	33190216	33190510
chr1	33225752	33225990
chr1	33429383	33429749
chr1	33686628	33687008
chr1	33723457	33723944
chr1	33984948	33985345
chr1	35220651	35221294
chr1	36301095	36301282
chr1	36616006	36616280
chr1	37939681	37939939
chr1	38492702	38493232
chr1	38583054	38583613
chr1	40426339	40426609
chr1	40436124	40436325
chr1	40780986	40781180
chr1	41364945	41365432
chr1	41472641	41473162
chr1	41823651	41824579
chr1	41884965	41885144
chr1	41947999	41948300
chr1	41961973	41962297
chr1	42085593	42086031
chr1	42145248	42145901
chr1	43406669	43406938
chr1	43408838	43409163
chr1	43487139	43487614
chr1	43514426	43514774
chr1	44015722	44016162
chr1	44024748	44025269
chr1	44047930	44048272
chr1	44051758	44052125
chr1	44350932	44351355
chr1	44378389	44378809
chr1	44380318	44380663
chr1	44726712	44727011
chr1	45265435	45266056
chr1	46648892	46649313
chr1	47223314	47223582
chr1	51780682	51780961
chr1	54633546	54633758
chr1	54789042	54789382
chr1	55007918	55008501
chr1	55081292	55081641
chr1	59038414	59038587
chr1	60062351	60062562
chr1	60139610	60139835
chr1	65038280	65038523
chr1	67518774	67519079
chr1	68152185	68152572
chr1	78579831	78580061
chr1	84764295	84764810
chr1	85667539	85667871
chr1	85690807	85691003
chr1	85742458	85742641
chr1	88526812	88527001
chr1	91045790	91046036
chr1	92950209	92950573
chr1	93250467	93251071
chr1	94063402	94063649
chr1	94147286	94147560
chr1	94569281	94569436
chr1	100046005	100046286
chr1	109783228	109783605
chr1	109805764	109806540
chr1	110453833	110454292
chr1	110466852	110467227
chr1	110471370	110472078
chr1	110753447	110753778
chr1	110802530	110802683
chr1	112135572	112135871
chr1	112281052	112281411
chr1	112862350	112862555
chr1	115594560	115594803
chr1	115700866	115701063
chr1	116197751	116198179
chr1	116257355	116257534
chr1	116314440	116314729
chr1	116381553	116382356
chr1	117236525	117236733
chr1	117421692	117422127
chr1	118752344	118752584
chr1	119901360	119901586
chr1	143279039	143279217
chr1	144932228	144932520
chr1	144994616	144994905
chr1	145039691	145040208
chr1	145575731	145576055
chr1	145589055	145589330
chr1	150488017	150488263
chr1	150506353	150506866
chr1	150510520	150510696
chr1	150596882	150597058
chr1	151031128	151031516
chr1	151686341	151686600
chr1	152140348	152140677
chr1	152475391	152475551
chr1	152758512	152758862
chr1	152783615	152783845
chr1	152913842	152914136
chr1	152926259	152926544
chr1	153261041	153261330
chr1	153265193	153266154
chr1	153465885	153466098
chr1	153537994	153538489
chr1	153540051	153540290
chr1	153587594	153588559
chr1	154390819	154391243
chr1	154785868	154786352
chr1	154909853	154910162
chr1	155097786	155098375
chr1	155164132	155164340
chr1	155532611	155533092
chr1	155958923	155959498
chr1	156073900	156074239
chr1	156093501	156093793
chr1	156474545	156474824
chr1	156480593	156480854
chr1	156661385	156661865
chr1	156897381	156897637
chr1	159880049	159880422
chr1	159914036	159914523
chr1	160001116	160001706
chr1	160388799	160389313
chr1	160737514	160737915
chr1	161043402	161043881
chr1	161044343	161044956
chr1	161053302	161053670
chr1	161058725	161059612
chr1	161068206	161068649
chr1	161993234	161993571
chr1	162666146	162666489
chr1	164755482	164755680
chr1	165870337	165870490
chr1	167121459	167121702
chr1	167632271	167632761
chr1	167638525	167638763
chr1	168082215	168082451
chr1	169085157	169085552
chr1	172107861	172108082
chr1	172445409	172445673
chr1	177274121	177274572
chr1	177915031	177915414
chr1	180471254	180472162
chr1	180922425	180922908
chr1	180991124	180991454
chr1	181104003	181104428
chr1	181128395	181128966
chr1	181158802	181159282
chr1	181417931	181418226
chr1	181451220	181451536
chr1	182057167	182057539
chr1	182070480	182070758
chr1	182573069	182573979
chr1	182612902	182613204
chr1	183167685	183167920
chr1	183203793	183204036
chr1	183252385	183252742
chr1	185381782	185382162
chr1	193028908	193029255
chr1	200196127	200196300
chr1	200638494	200639262
chr1	200863723	200864373
chr1	200870886	200871291
chr1	200882218	200882458
chr1	201228658	201229198
chr1	201253087	201253516
chr1	201257771	201258255
chr1	201265062	201265311
chr1	201280612	201281328
chr1	201323949	201324332
chr1	201365979	201366679
chr1	201376158	201376589
chr1	201430892	201431320
chr1	201437719	201438529
chr1	201445650	201446109
chr1	201619494	201620081
chr1	201956155	201956369
chr1	202025782	202026093
chr1	202190993	202191782
chr1	202198511	202198723
chr1	202206197	202206683
chr1	202560096	202560431
chr1	202562985	202563334
chr1	202805587	202805965
chr1	203272644	203272880
chr1	203275575	203275884
chr1	203276294	203276597
chr1	203619173	203619972
chr1	204047482	204047952
chr1	204336042	204336354
chr1	204412458	204412766
chr1	204449023	204449250
chr1	204463466	204464077
chr1	204885041	204885268
chr1	205228062	205228287
chr1	205253511	205254144
chr1	205409427	205409695
chr1	205560969	205561630
chr1	205718821	205719146
chr1	206698305	206698630
chr1	207176059	207176463
chr1	207925812	207926210
chr1	207936330	207936763
chr1	208381082	208381509
chr1	208382754	208383054
chr1	208392471	208393010
chr1	208404623	208404871
chr1	208412161	208412400
chr1	209544049	209544232
chr1	209589285	209589823
chr1	209604288	209604725
chr1	209826291	209826657
chr1	209989263	209989982
chr1	210494944	210495136
chr1	210502479	210502779
chr1	210537852	210538083
chr1	212458658	212459155
chr1	214454913	214455238
chr1	214705484	214705713
chr1	214745736	214745906
chr1	223529163	223529344
chr1	223895798	223895974
chr1	223936594	223937004
chr1	224691225	224691663
chr1	225614931	225615265
chr1	225637059	225637455
chr1	226845917	226846115
chr1	227975604	227975920
chr1	228070724	228071155
chr1	228073224	228073881
chr1	228076308	228076769
chr1	228103364	228103872
chr1	228133758	228134586
chr1	228201027	228201422
chr1	228202342	228202596
chr1	228246857	228247144
chr1	228280859	228281201
chr1	228289904	228290198
chr1	228674274	228675102
chr1	229361105	229361498
chr1	230218719	230219252
chr1	234862101	234862394
chr1	234882614	234882787
chr1	235133985	235134284
chr1	235324228	235324416
chr1	236467035	236467553
chr1	236558287	236558558
chr1	236558927	236559297
chr1	236629399	236629613
chr2	46399433	46399740
chr2	1708789	1709079
chr2	2742979	2743398
chr2	3184714	3185098
chr2	3286941	3287355
chr2	3605696	3606260
chr2	3682947	3683388
chr2	6686030	6686193
chr2	9389695	9390021
chr2	9941151	9941547
chr2	10159475	10159709
chr2	10277426	10277749
chr2	10637913	10638207
chr2	11511011	11511240
chr2	12078304	12078644
chr2	14428208	14428635
chr2	14675242	14675548
chr2	16383423	16383866
chr2	19273346	19273611
chr2	20322654	20322947
chr2	20372028	20372309
chr2	20377426	20377813
chr2	20379464	20379828
chr2	20412163	20413259
chr2	20621875	20622043
chr2	24149950	24150410
chr2	24307061	24307418
chr2	25501944	25502413
chr2	25524277	25524537
chr2	25942471	25942799
chr2	26231713	26232071
chr2	26535387	26535715
chr2	27603640	27604071
chr2	28600130	28600644
chr2	28601115	28601755
chr2	28659454	28659979
chr2	28676810	28677147
chr2	28768720	28769158
chr2	29275512	29276146
chr2	29289898	29290245
chr2	29291418	29291633
chr2	37423659	37424233
chr2	38014098	38014312
chr2	42299892	42300248
chr2	43160984	43161302
chr2	43164368	43164644
chr2	43227387	43227685
chr2	43396188	43396631
chr2	46137914	46138136
chr2	46398170	46398584
chr2	47168660	47168955
chr2	60512942	60513255
chr2	60726988	60727511
chr2	62685329	62685531
chr2	64957802	64958025
chr2	65011824	65012308
chr2	65295996	65296268
chr2	65543302	65543487
chr2	65793833	65794132
chr2	69026826	69027127
chr2	69035150	69035378
chr2	69745978	69746267
chr2	70797285	70797484
chr2	70823713	70824243
chr2	71730898	71731257
chr2	72268711	72269175
chr2	72342450	72342838
chr2	73161915	73162249
chr2	74210672	74211623
chr2	74237301	74237589
chr2	74939577	74940017
chr2	75114805	75115025
chr2	91761027	91761470
chr2	91761722	91762486
chr2	91762920	91763608
chr2	91763882	91764169
chr2	91800160	91800971
chr2	91804555	91804935
chr2	95872933	95873332
chr2	95925658	95926110
chr2	96766022	96766212
chr2	97200668	97200881
chr2	97363894	97364347
chr2	97426827	97427373
chr2	97466709	97467032
chr2	97548079	97548442
chr2	97593483	97593869
chr2	98485981	98486163
chr2	99067565	99067896
chr2	101807410	101807638
chr2	102803363	102803984
chr2	106020716	106021085
chr2	106026195	106026482
chr2	106045159	106045310
chr2	106407162	106407496
chr2	109237511	109237791
chr2	109539645	109540326
chr2	109550053	109550398
chr2	109617682	109617956
chr2	110433757	110434127
chr2	110459570	110460182
chr2	110906975	110907148
chr2	111993609	111993905
chr2	113402806	113403234
chr2	113450076	113450579
chr2	113571932	113572158
chr2	113634836	113635165
chr2	113922289	113922440
chr2	114341281	114341575
chr2	119191275	119191454
chr2	119997980	119998500
chr2	120980131	120980718
chr2	121701253	121701589
chr2	127842873	127843258
chr2	128173738	128174212
chr2	129062802	129063226
chr2	129063481	129064023
chr2	129130913	129132116
chr2	129813867	129814463
chr2	131565945	131566231
chr2	131669615	131669843
chr2	133014410	133014936
chr2	133026057	133026267
chr2	133045463	133045651
chr2	133118642	133118903
chr2	151341856	151342270
chr2	152117994	152118472
chr2	159618159	159618370
chr2	159749652	159749986
chr2	159825322	159825674
chr2	159898608	159899001
chr2	165698035	165698842
chr2	169948741	169948902
chr2	172290287	172290901
chr2	173061658	173061952
chr2	173989211	173989419
chr2	176971301	176971666
chr2	178034958	178035227
chr2	178128284	178128489
chr2	178187558	178187730
chr2	191278225	191278622
chr2	192169858	192170188
chr2	197790429	197790601
chr2	201729157	201729483
chr2	201983285	201983790
chr2	202507397	202507815
chr2	202508064	202508327
chr2	206535104	206535303
chr2	217523834	217524482
chr2	217589010	217589164
chr2	218896506	218896756
chr2	219147326	219147687
chr2	219248576	219248955
chr2	219744879	219745491
chr2	219748277	219748582
chr2	219748897	219749214
chr2	220082810	220083201
chr2	220151004	220151632
chr2	221084084	221084286
chr2	231084630	231084922
chr2	232566473	232566868
chr2	233150637	233151089
chr2	233283757	233284272
chr2	234599909	234600237
chr2	234739530	234739955
chr2	235355233	235355694
chr2	235935420	235935746
chr2	236233774	236234061
chr2	237600520	237600835
chr2	237654589	237654782
chr2	237673299	237673732
chr2	237678553	237679295
chr2	239175991	239176472
chr2	240038833	240039096
chr2	240287238	240287861
chr2	240983022	240983330
chr2	241259713	241260105
chr2	241309366	241309968
chr2	241373035	241373868
chr2	241380860	241381367
chr2	241389632	241390148
chr2	241835808	241836611
chr2	241885526	241885805
chr3	13893628	13894165
chr3	157155258	157155569
chr3	5036584	5036918
chr3	5041675	5041902
chr3	5046393	5046581
chr3	9290188	9290438
chr3	10236324	10236611
chr3	11313950	11314142
chr3	11571592	11571867
chr3	11812154	11812596
chr3	12230423	12230601
chr3	12800718	12801350
chr3	13891513	13892067
chr3	13932222	13932557
chr3	14219806	14220149
chr3	14241224	14241441
chr3	20122614	20122903
chr3	32147743	32148141
chr3	34058475	34058651
chr3	37895180	37895640
chr3	37987514	37987942
chr3	38495052	38495236
chr3	42556695	42557263
chr3	46702255	46702588
chr3	46734077	46734431
chr3	46987945	46988277
chr3	47022241	47022512
chr3	48443735	48444131
chr3	48473901	48474295
chr3	48635659	48636168
chr3	48636504	48637018
chr3	48746572	48746772
chr3	49395696	49396014
chr3	49841114	49841640
chr3	49938275	49938425
chr3	50189056	50189423
chr3	50195232	50195707
chr3	50428241	50428488
chr3	50638443	50638865
chr3	51990463	51990719
chr3	52079717	52080001
chr3	52087560	52088187
chr3	52093716	52094123
chr3	52440233	52440764
chr3	52570246	52570497
chr3	53033315	53033501
chr3	53188964	53189294
chr3	53303922	53304344
chr3	58203235	58203434
chr3	69253206	69253408
chr3	71586487	71586693
chr3	72677184	72677508
chr3	75721389	75721671
chr3	81810473	81810937
chr3	101293045	101293468
chr3	101914111	101914364
chr3	107725131	107725434
chr3	119830871	119831044
chr3	122648558	122648808
chr3	122867682	122867892
chr3	123459285	123459766
chr3	123526671	123527091
chr3	124776376	124776651
chr3	124913502	124913808
chr3	125366545	125366745
chr3	125776186	125776462
chr3	125800617	125800834
chr3	126472006	126472541
chr3	126630164	126630566
chr3	126675948	126676381
chr3	126724752	126725125
chr3	126788995	126789443
chr3	127409579	127409972
chr3	127794301	127794727
chr3	127813968	127814376
chr3	128206565	128207403
chr3	128902490	128902737
chr3	129814782	129814996
chr3	131100727	131101110
chr3	133931827	133932019
chr3	134100749	134100963
chr3	134204622	134205443
chr3	138100735	138101132
chr3	138655678	138656185
chr3	139153788	139154111
chr3	141027469	141027767
chr3	141547741	141548028
chr3	141549484	141549714
chr3	141656463	141656706
chr3	143570215	143570456
chr3	151112450	151112689
chr3	152856472	152856669
chr3	152878254	152878769
chr3	159481167	159481651
chr3	159482835	159483127
chr3	161002914	161003147
chr3	167813756	167814204
chr3	169490667	169490951
chr3	177094958	177095130
chr3	179371013	179371545
chr3	181900403	181900655
chr3	182629624	182629871
chr3	184054158	184054471
chr3	184077532	184077698
chr3	184243670	184243948
chr3	184284193	184284569
chr3	184301988	184302323
chr3	184369679	184369915
chr3	184444305	184444606
chr3	184458357	184459283
chr3	184478119	184478540
chr3	185531443	185531683
chr3	186332731	186332882
chr3	186358248	186358578
chr3	186640649	186640856
chr3	186708635	186708870
chr3	189551803	189552030
chr3	192568182	192568599
chr3	193548425	193548873
chr3	193721038	193721571
chr3	193788361	193789212
chr3	193807336	193807697
chr3	194051364	194051679
chr3	194407723	194408253
chr3	194592272	194592581
chr3	194889220	194889396
chr3	195638735	195639049
chr3	195643185	195643456
chr3	195835285	195835648
chr3	195937522	195937943
chr3	196047027	196047352
chr3	197121302	197121878
chr4	53199	53590
chr4	513477	513998
chr4	982445	982628
chr4	1225271	1225596
chr4	1760087	1760469
chr4	1770278	1770678
chr4	1784689	1785107
chr4	1791275	1791732
chr4	1909658	1909893
chr4	2939035	2939381
chr4	3386991	3388036
chr4	3438535	3438983
chr4	3486283	3486991
chr4	3786266	3786553
chr4	8031476	8032509
chr4	8109176	8109366
chr4	8190466	8190940
chr4	8207880	8208204
chr4	10090094	10090275
chr4	25378353	25378505
chr4	37688204	37688564
chr4	38231996	38232362
chr4	49515324	49515479
chr4	52917864	52918292
chr4	57479269	57479650
chr4	83358845	83359023
chr4	106817426	106817725
chr4	109056691	109056988
chr4	124468719	124468883
chr4	140809126	140809360
chr4	141229678	141229877
chr4	153944697	153945037
chr4	154669703	154669893
chr4	159092259	159092662
chr4	185669461	185669683
chr4	185736250	185736462
chr4	186347318	186347614
chr4	190647787	190648081
chr4	190661980	190662358
chr5	150994933	150995266
chr5	516413	516685
chr5	547801	548222
chr5	861601	862332
chr5	912589	913289
chr5	1884154	1884454
chr5	2758769	2759115
chr5	3311170	3311623
chr5	5271296	5271638
chr5	6765733	6766301
chr5	9467672	9467907
chr5	10630255	10630462
chr5	15008745	15008933
chr5	31948295	31948489
chr5	35617948	35618231
chr5	36526779	36527032
chr5	52096543	52096801
chr5	57131094	57131272
chr5	57185341	57185622
chr5	59064094	59064576
chr5	61105393	61105673
chr5	66544593	66544760
chr5	68246062	68246288
chr5	70882964	70883253
chr5	72860983	72861431
chr5	73312954	73313162
chr5	73981384	73981719
chr5	83678027	83678272
chr5	95998663	95999193
chr5	96143832	96144208
chr5	96270349	96270782
chr5	112497572	112497770
chr5	112824015	112824264
chr5	122110808	122111301
chr5	122758801	122759177
chr5	125703961	125704369
chr5	131410269	131410537
chr5	131595002	131595408
chr5	131781724	131781943
chr5	131802287	131802773
chr5	132621320	132621643
chr5	132759401	132759821
chr5	132775599	132775879
chr5	133446093	133446475
chr5	133860854	133861151
chr5	134451807	134452018
chr5	134721901	134722255
chr5	135369489	135369698
chr5	135527143	135527607
chr5	135581786	135582014
chr5	137828530	137828911
chr5	137840509	137840999
chr5	139167646	139168038
chr5	139262674	139263056
chr5	139617018	139617192
chr5	139727729	139728055
chr5	139936827	139937252
chr5	140011788	140012190
chr5	140893760	140894241
chr5	141095591	141095929
chr5	141249796	141250169
chr5	141315105	141315382
chr5	142065603	142065923
chr5	142100457	142100638
chr5	142522694	142522943
chr5	142580358	142580607
chr5	145422420	145422702
chr5	148205538	148206007
chr5	148586506	148586783
chr5	148819959	148820120
chr5	148853866	148854151
chr5	149185340	149185846
chr5	149872165	149872380
chr5	150014599	150014938
chr5	150950734	150951216
chr5	150952281	150952569
chr5	150961463	150961749
chr5	151007719	151008208
chr5	153903288	153903525
chr5	157340046	157340251
chr5	159492289	159492533
chr5	162864757	162865016
chr5	169578060	169578365
chr5	170815388	170815681
chr5	172064010	172064233
chr5	172710710	172711186
chr5	175793353	175793629
chr5	175827758	175828077
chr5	175968512	175968710
chr5	176816797	176817225
chr5	177664545	177665064
chr5	177715572	177716158
chr5	179498938	179499329
chr5	180230841	180231223
chr6	41680591	41681328
chr6	1641488	1641836
chr6	2434370	2434764
chr6	2765132	2765469
chr6	3363615	3364063
chr6	4358968	4359312
chr6	7201197	7201704
chr6	7267564	7267811
chr6	7480128	7480443
chr6	10163471	10163735
chr6	10412987	10413570
chr6	10723015	10723475
chr6	14804136	14804503
chr6	16722291	16722499
chr6	17865567	17865756
chr6	18155908	18156508
chr6	18387227	18387729
chr6	19538296	19538641
chr6	29894369	29894810
chr6	30524109	30524423
chr6	30658654	30659010
chr6	30712293	30712555
chr6	30736518	30737005
chr6	30850359	30850793
chr6	30851667	30851858
chr6	31442511	31442766
chr6	31679147	31679452
chr6	32163491	32164038
chr6	33608896	33609264
chr6	33720007	33720241
chr6	33802560	33803051
chr6	34360273	34360547
chr6	35265812	35266220
chr6	35453855	35454437
chr6	36634837	36635179
chr6	36643947	36644428
chr6	36650236	36650611
chr6	36794781	36795214
chr6	37023804	37024596
chr6	37051068	37051379
chr6	37105387	37105637
chr6	37515638	37515983
chr6	39134600	39134815
chr6	41078922	41079136
chr6	41611988	41612273
chr6	42066949	42067308
chr6	42108601	42108868
chr6	42109675	42110535
chr6	42161353	42161524
chr6	42858539	42858898
chr6	43056486	43056751
chr6	43064198	43064548
chr6	43251850	43252220
chr6	43422167	43422418
chr6	43464112	43464556
chr6	43636122	43636556
chr6	43701816	43701986
chr6	44052180	44052692
chr6	44096061	44096696
chr6	44169515	44170010
chr6	45581475	45581686
chr6	54710989	54711633
chr6	56611631	56611819
chr6	64283363	64283806
chr6	71107216	71107381
chr6	73974180	73974476
chr6	74413961	74414128
chr6	80254849	80255102
chr6	85546081	85546250
chr6	86159594	86160213
chr6	88654397	88654648
chr6	89745254	89745524
chr6	101328736	101328984
chr6	105073495	105073753
chr6	106944674	106944920
chr6	108910631	108910893
chr6	111805066	111805411
chr6	113975710	113975867
chr6	123121534	123121713
chr6	138356146	138356466
chr6	139540502	139540752
chr6	149195976	149196145
chr6	150221684	150222074
chr6	150326213	150326515
chr6	150576995	150577347
chr6	150593626	150593968
chr6	151003098	151003400
chr6	157342554	157342808
chr6	157733396	157734472
chr6	158184431	158184713
chr6	158470636	158471117
chr6	158873195	158873459
chr6	159318323	159318477
chr6	160807886	160808255
chr6	161395378	161395711
chr6	161796137	161796651
chr6	166970450	166970776
chr6	167688895	167689253
chr6	169624177	169624594
chr6	170262838	170263329
chr6	170341667	170342291
chr6	170534236	170534841
chr7	5635393	5636130
chr7	88906	89328
chr7	93014	93286
chr7	336853	337592
chr7	408631	409502
chr7	416268	416708
chr7	431121	432236
chr7	524996	525667
chr7	530078	530560
chr7	536050	536503
chr7	546054	546430
chr7	551384	551896
chr7	560280	560746
chr7	560998	561469
chr7	566120	566507
chr7	578995	579786
chr7	653076	653746
chr7	868349	868498
chr7	870397	870850
chr7	876477	876883
chr7	940811	941150
chr7	984586	985111
chr7	1021785	1022252
chr7	1032765	1033107
chr7	1092690	1093121
chr7	1105222	1105566
chr7	1111108	1111446
chr7	1115552	1116469
chr7	1199476	1199789
chr7	1278324	1278574
chr7	1471646	1472002
chr7	1494664	1495303
chr7	1514190	1514553
chr7	1541287	1541599
chr7	1597469	1597795
chr7	1599276	1600214
chr7	1733063	1733786
chr7	1925813	1926641
chr7	2007901	2008157
chr7	2019449	2020022
chr7	2040659	2040998
chr7	2116424	2116748
chr7	2157769	2158020
chr7	2160759	2161328
chr7	2209675	2210049
chr7	2491718	2492037
chr7	2510933	2511271
chr7	2549258	2549858
chr7	2562696	2563365
chr7	2996508	2996844
chr7	3340147	3340454
chr7	4131702	4131872
chr7	4228787	4229094
chr7	4722835	4723563
chr7	4756639	4757424
chr7	4764724	4765065
chr7	5085375	5085805
chr7	5229641	5230041
chr7	5334663	5335073
chr7	5436728	5437201
chr7	5467363	5468408
chr7	5468828	5470266
chr7	5527789	5528365
chr7	5565673	5566029
chr7	5609032	5609313
chr7	5632877	5633159
chr7	5647803	5648364
chr7	6438593	6438907
chr7	6443512	6443916
chr7	6544450	6544713
chr7	6667796	6668117
chr7	6687717	6688001
chr7	6746377	6746695
chr7	6769181	6769632
chr7	6968028	6968260
chr7	7140029	7140310
chr7	16439210	16439665
chr7	17108751	17108981
chr7	17678507	17678664
chr7	17979503	17979796
chr7	21985298	21985716
chr7	23145627	23145891
chr7	23275583	23275872
chr7	25010792	25011111
chr7	25164608	25164911
chr7	25165128	25165439
chr7	26903974	26904283
chr7	27146111	27146404
chr7	27150019	27150298
chr7	27194540	27195092
chr7	27285008	27285642
chr7	27342632	27342902
chr7	28448479	28448770
chr7	30188704	30189123
chr7	30265973	30266371
chr7	30341446	30341650
chr7	31032045	31032270
chr7	31099510	31099888
chr7	33762030	33762357
chr7	36194176	36194583
chr7	37955713	37956095
chr7	41189122	41189407
chr7	42237982	42238199
chr7	43152183	43152731
chr7	43562078	43562390
chr7	44097546	44098233
chr7	44225287	44225565
chr7	44263918	44264398
chr7	44303728	44304152
chr7	44347610	44348922
chr7	44388702	44389051
chr7	44530053	44530378
chr7	44583720	44583872
chr7	44794089	44795098
chr7	44801878	44802639
chr7	44836869	44837250
chr7	44999237	44999428
chr7	45073568	45073771
chr7	45150940	45151410
chr7	45164999	45165874
chr7	45173582	45173888
chr7	46015673	46016016
chr7	46017604	46017965
chr7	46244953	46245362
chr7	47408730	47409167
chr7	47419622	47419937
chr7	47445418	47445850
chr7	47597513	47598125
chr7	47674559	47675055
chr7	47842084	47842334
chr7	48075478	48076008
chr7	48153627	48154046
chr7	48676021	48676373
chr7	50446862	50447103
chr7	50731453	50731780
chr7	51030601	51030949
chr7	51434524	51434930
chr7	54731892	54732392
chr7	55085308	55085537
chr7	55111455	55111680
chr7	55146052	55146585
chr7	55200623	55201540
chr7	55842444	55842651
chr7	56019515	56019771
chr7	56077487	56077684
chr7	65824606	65824994
chr7	66146963	66147253
chr7	73252871	73253246
chr7	73269804	73270116
chr7	73493601	73493755
chr7	73726951	73727311
chr7	75115442	75115705
chr7	75157277	75157594
chr7	75919448	75919768
chr7	75926781	75927054
chr7	76237874	76238199
chr7	96116058	96116320
chr7	97685978	97686238
chr7	97715553	97715858
chr7	97917277	97917829
chr7	99760732	99761027
chr7	99869415	99870008
chr7	100091094	100091278
chr7	100465744	100466152
chr7	100493771	100494021
chr7	100770098	100770343
chr7	101070035	101070251
chr7	101251925	101252416
chr7	101273836	101274265
chr7	101410864	101411223
chr7	105688640	105688809
chr7	105698638	105699441
chr7	105705500	105706045
chr7	110174533	110174866
chr7	116140574	116140858
chr7	116164648	116165253
chr7	128531662	128532156
chr7	128824979	128825213
chr7	130013564	130014142
chr7	131459576	131459745
chr7	134898551	134898704
chr7	135019975	135020401
chr7	140396620	140396979
chr7	140908451	140908659
chr7	142640848	142641221
chr7	143015747	143016089
chr7	148823447	148823752
chr7	150065096	150065344
chr7	150641167	150641511
chr7	150641700	150642356
chr7	150813133	150813558
chr7	150974324	150974653
chr7	151215196	151215534
chr7	151393314	151393679
chr7	151451309	151451560
chr7	151592407	151592709
chr7	155016343	155016553
chr7	155744191	155744582
chr7	157110747	157110928
chr7	157783634	157784557
chr7	158118363	158118680
chr7	158195906	158196324
chr7	158321768	158322198
chr7	158611202	158611772
chr8	49413844	49414284
chr8	10512096	10512385
chr8	10568633	10568961
chr8	18953937	18954095
chr8	19998278	19998448
chr8	21960998	21961675
chr8	21975076	21975780
chr8	21998169	21998670
chr8	22571643	22571833
chr8	22576303	22577031
chr8	23021000	23021383
chr8	24812681	24813153
chr8	27530688	27530992
chr8	27532725	27532957
chr8	37452462	37452729
chr8	38794368	38794841
chr8	41997460	41997778
chr8	42147493	42148273
chr8	48294090	48294361
chr8	49230908	49231244
chr8	49571797	49572290
chr8	49608712	49609241
chr8	49616682	49617191
chr8	49621436	49622094
chr8	49777383	49777800
chr8	49782717	49783169
chr8	49835922	49836239
chr8	52811730	52812158
chr8	53626080	53626755
chr8	54163220	54163828
chr8	54792096	54792918
chr8	54793077	54793904
chr8	56145966	56146208
chr8	58173488	58173734
chr8	61910117	61910337
chr8	62626829	62627266
chr8	64223879	64224147
chr8	66860807	66861036
chr8	67025479	67026045
chr8	67341231	67341539
chr8	75262451	75263026
chr8	80740693	80740924
chr8	81599485	81599810
chr8	87520645	87520891
chr8	95669739	95669927
chr8	95731705	95732370
chr8	96220060	96220321
chr8	96237777	96238082
chr8	98941275	98941472
chr8	99953140	99953421
chr8	101170274	101170688
chr8	101487838	101488088
chr8	101579632	101579884
chr8	102449315	102450198
chr8	102914592	102914863
chr8	103667222	103667589
chr8	103698058	103698433
chr8	103768764	103769152
chr8	103876515	103876770
chr8	104310843	104311521
chr8	117778565	117779120
chr8	119012718	119012951
chr8	120867642	120867963
chr8	120886020	120886290
chr8	123580827	123581056
chr8	123874939	123875194
chr8	124084858	124085230
chr8	124186575	124186906
chr8	125869019	125869406
chr8	125902481	125902706
chr8	127592117	127592653
chr8	128866419	128867060
chr8	130017453	130017602
chr8	131007281	131007598
chr8	131321704	131321898
chr8	134340969	134341252
chr8	134781274	134781551
chr8	135703359	135703783
chr8	142039714	142040035
chr8	142051578	142051950
chr8	142065555	142065965
chr8	142181833	142182472
chr8	142183806	142184575
chr8	142849874	142850177
chr8	143187763	143188188
chr8	143305577	143306471
chr8	143423636	143423920
chr8	143535548	143536015
chr8	143625704	143626050
chr8	143756152	143756417
chr8	143869593	143871096
chr8	143875531	143875925
chr8	143876122	143876998
chr8	143897045	143897926
chr8	144094761	144095569
chr8	144238765	144239160
chr8	144466255	144466889
chr8	144467359	144468059
chr8	144489657	144489970
chr8	144518291	144518626
chr8	144635791	144636061
chr8	144651707	144652057
chr8	144660625	144661022
chr8	144676586	144676901
chr8	144820510	144821085
chr8	144855511	144855877
chr8	144896911	144897514
chr8	144918481	144918824
chr8	144921851	144922308
chr8	144951044	144951357
chr8	144980297	144980454
chr8	145001681	145002172
chr8	145010420	145011421
chr8	145012689	145013349
chr8	145022248	145022812
chr8	145059699	145060409
chr8	145134890	145135556
chr8	145236354	145236786
chr8	145535935	145536232
chr8	145576201	145576555
chr8	145599013	145599320
chr8	145667674	145668027
chr8	145673474	145674051
chr8	145678433	145678999
chr8	145680730	145681070
chr8	145727132	145727800
chr8	145913069	145913273
chr8	146171622	146171980
chr9	470060	470402
chr9	607512	607668
chr9	15306138	15306947
chr9	16144568	16144810
chr9	33167543	33167895
chr9	33418130	33418396
chr9	33453076	33453425
chr9	34072530	34072697
chr9	34376764	34377178
chr9	34377324	34377538
chr9	35906042	35906292
chr9	38024342	38024610
chr9	38096268	38096516
chr9	38500208	38500449
chr9	66837156	66838200
chr9	68403597	68403764
chr9	68412404	68412610
chr9	68418422	68418685
chr9	72661368	72661722
chr9	74375878	74376106
chr9	74398139	74398426
chr9	75747264	75747517
chr9	80596281	80596510
chr9	80903437	80903712
chr9	86238166	86238416
chr9	87466868	87467062
chr9	88129225	88129438
chr9	88897127	88897439
chr9	89699015	89699393
chr9	90341084	90341324
chr9	91784403	91785040
chr9	92004893	92005212
chr9	92301104	92301407
chr9	92776647	92776952
chr9	93683399	93683833
chr9	93732947	93733258
chr9	93762091	93762468
chr9	93799566	93799911
chr9	93956181	93956479
chr9	94298754	94298984
chr9	94496715	94497157
chr9	94532474	94532910
chr9	94571837	94572123
chr9	94902400	94902865
chr9	94909651	94910027
chr9	95017001	95017311
chr9	95088357	95088593
chr9	95417010	95417611
chr9	95442676	95443258
chr9	95477973	95479159
chr9	95479260	95480199
chr9	95487874	95488052
chr9	95499584	95499845
chr9	95500843	95501342
chr9	95509546	95510340
chr9	95526023	95526281
chr9	95532692	95533223
chr9	95562673	95562822
chr9	95736790	95737911
chr9	95766925	95767259
chr9	95882253	95882604
chr9	95951811	95952061
chr9	95985703	95986087
chr9	96442477	96443269
chr9	97843225	97843768
chr9	97864965	97865343
chr9	98111352	98112012
chr9	98262105	98262389
chr9	98269004	98269324
chr9	98948955	98949250
chr9	99801100	99801796
chr9	99851634	99851941
chr9	100459298	100459568
chr9	100843902	100844152
chr9	100849847	100850234
chr9	100889023	100889306
chr9	100908432	100908789
chr9	100924835	100925360
chr9	100931489	100931888
chr9	100953981	100954523
chr9	101125007	101125274
chr9	101243324	101243751
chr9	101469763	101470152
chr9	101607931	101608255
chr9	107510233	107510487
chr9	109622429	109622889
chr9	110151824	110152060
chr9	110249062	110249528
chr9	110250295	110251411
chr9	110500472	110500636
chr9	110947216	110947580
chr9	111506250	111506682
chr9	111775151	111775427
chr9	112039713	112039963
chr9	112093790	112093994
chr9	112211550	112211903
chr9	112883563	112883753
chr9	114287320	114287575
chr9	114932614	114932767
chr9	115095096	115095505
chr9	115513314	115513938
chr9	116151220	116151577
chr9	116326929	116327451
chr9	116329137	116329383
chr9	116935219	116935639
chr9	117041146	117041452
chr9	117050728	117051176
chr9	117173356	117173839
chr9	117186587	117186803
chr9	117235297	117235575
chr9	117483637	117484132
chr9	117670607	117670997
chr9	117848372	117849293
chr9	119449441	119450052
chr9	119618526	119618834
chr9	123638225	123638480
chr9	123697659	123697956
chr9	124438304	124438599
chr9	124462291	124463618
chr9	124516826	124517248
chr9	124884641	124885123
chr9	124953815	124954125
chr9	127541719	127542024
chr9	127580529	127581367
chr9	127602573	127603617
chr9	128469485	128469709
chr9	128991227	128991477
chr9	129089807	129090081
chr9	129381793	129382053
chr9	129399514	129399997
chr9	129424799	129425228
chr9	129466270	129466590
chr9	129485478	129486202
chr9	129515414	129515850
chr9	130123791	130124125
chr9	130186591	130186991
chr9	130258301	130258715
chr9	130266559	130266710
chr9	130297333	130297883
chr9	130328679	130329070
chr9	130486099	130486675
chr9	130691410	130691749
chr9	130704445	130705374
chr9	130728743	130729147
chr9	130730262	130730578
chr9	130735370	130735985
chr9	130741563	130742455
chr9	130893698	130894080
chr9	130911275	130911949
chr9	130980651	130980953
chr9	131007767	131008154
chr9	131012377	131012789
chr9	131084732	131085124
chr9	131607544	131607967
chr9	131664620	131665352
chr9	131670535	131671160
chr9	131708954	131709726
chr9	131776056	131776601
chr9	131865015	131865744
chr9	132020145	132020448
chr9	132040714	132041151
chr9	132094323	132094841
chr9	132096440	132096889
chr9	132124568	132124881
chr9	132143878	132144128
chr9	132194882	132195268
chr9	132401243	132401497
chr9	132408643	132408870
chr9	132505684	132505974
chr9	132514142	132515411
chr9	132586211	132586456
chr9	132974906	132975165
chr9	133026402	133026753
chr9	133240760	133241126
chr9	133258331	133258602
chr9	133278442	133278982
chr9	133302303	133302823
chr9	133308394	133309070
chr9	133436565	133436782
chr9	133755953	133756208
chr9	133783593	133783856
chr9	134141507	134141803
chr9	134307572	134307797
chr9	134366170	134366408
chr9	134466589	134467125
chr9	134479120	134479557
chr9	134483793	134484350
chr9	134550335	134550674
chr9	134553996	134554289
chr9	134685058	134685376
chr9	134902594	134902826
chr9	134944465	134944720
chr9	135506185	135506510
chr9	135545052	135545865
chr9	135936488	135936894
chr9	135943260	135943455
chr9	136008586	136009462
chr9	136010429	136010804
chr9	136019564	136019995
chr9	136127343	136127999
chr9	136131561	136132145
chr9	136213768	136214024
chr9	136224815	136225211
chr9	136344560	136344922
chr9	136397739	136398333
chr9	136403274	136403796
chr9	136447084	136447453
chr9	136691411	136691810
chr9	136739165	136739596
chr9	136741564	136742470
chr9	136746146	136746796
chr9	136747094	136747438
chr9	136809626	136810123
chr9	137010700	137010968
chr9	137028906	137029193
chr9	137037921	137038336
chr9	137113789	137114287
chr9	137122216	137122560
chr9	137125849	137126565
chr9	137215635	137216251
chr9	137221877	137222286
chr9	137223043	137223313
chr9	137247417	137247818
chr9	137250147	137250325
chr9	137250468	137250815
chr9	137261460	137261852
chr9	137263338	137264056
chr9	137269788	137270282
chr9	137270416	137271459
chr9	137271571	137272350
chr9	137298569	137299425
chr9	137301915	137302258
chr9	137303925	137304621
chr9	137310491	137310750
chr9	137314727	137315299
chr9	137324142	137324590
chr9	137351009	137351577
chr9	137575908	137576409
chr9	137921839	137922336
chr9	138112103	138112346
chr9	138177305	138177837
chr9	138193678	138193999
chr9	138220585	138220963
chr9	138819170	138819401
chr9	138843763	138844386
chr9	139000057	139000793
chr9	139001085	139002510
chr9	139038495	139038816
chr9	139071556	139071809
chr9	139090490	139090880
chr9	139095323	139095684
chr9	139114149	139114561
chr9	139117738	139118316
chr9	139332849	139333135
chr9	139378751	139380180
chr9	139427855	139428095
chr9	139428285	139428548
chr9	139441044	139441759
chr9	139477440	139477949
chr9	139490780	139492161
chr9	139495012	139495306
chr9	139495928	139496417
chr9	139515144	139515929
chr9	139516067	139516750
chr9	139518147	139519597
chr9	139520360	139520896
chr9	139588015	139588429
chr9	139591694	139592221
chr9	139616093	139616413
chr9	139620147	139620967
chr9	139724633	139725349
chr9	139739749	139740269
chr9	139740641	139741183
chr9	139834211	139834524
chr9	139837378	139838264
chr9	139916439	139917368
chr9	139929131	139930183
chr9	139957642	139958037
chr9	139979061	139979340
chr9	139980295	139980931
chr9	139993875	139994470
chr9	139996387	139997857
chr9	140041458	140042110
chr9	140050080	140050588
chr9	140065847	140066873
chr9	140072922	140073340
chr9	140085551	140086467
chr9	140089315	140090452
chr9	140107094	140107468
chr9	140110985	140111504
chr9	140115231	140115604
chr9	140120345	140121141
chr9	140121596	140121954
chr9	140138212	140139235
chr9	140168447	140168856
chr9	140197432	140197911
chr9	140199513	140200925
chr9	140208164	140208643
chr9	140212097	140212364
chr9	140246184	140246802
chr9	140330706	140331621
chr9	140354374	140355158
chr9	140435741	140436156
chr9	140500823	140501538
chr9	140675351	140675928
chr9	140697092	140697282
chr9	140777017	140777410
chr9	140786955	140787315
chr9	140851434	140852131
chrX	9880361	9880739
chrX	10042693	10042938
chrX	17423811	17424000
chrX	39843715	39844068
chrX	39872276	39872736
chrX	40004303	40004668
chrX	41250790	41251185
chrX	47050669	47051054
chrX	48562613	48562914
chrX	48774576	48774769
chrX	49023379	49023685
chrX	49033208	49033743
chrX	49041122	49041529
chrX	53297246	53297578
chrX	56839673	56840119
chrX	68098879	68099285
chrX	68336133	68336341
chrX	107556300	107556522
chrX	109385333	109385592
chrX	112062007	112062199
chrX	128977381	128977683
chrX	129245232	129245598
chrX	146993121	146993313
chrX	152047832	152048370
chrX	152707566	152707759
chrX	152988728	152989187
chrX	153005177	153005617
chrX	153029506	153029781
chrX	153059707	153059989
chrX	153600362	153600667
chrX	153601965	153602265
chrY	13463018	13463915
chrY	13470545	13471664
chrY	13476815	13477006
chrY	13477283	13478054
chrY	13488186	13488611
chr10	125828919	125829145
chr10	28966669	28967170
chr10	73006605	73007165
chr10	384719	385027
chr10	566305	566635
chr10	1331829	1332165
chr10	1643189	1643486
chr10	1757943	1758287
chr10	3144966	3145216
chr10	3149759	3150157
chr10	5580947	5581154
chr10	5593549	5594090
chr10	5638074	5638471
chr10	5660071	5660283
chr10	6245980	6246513
chr10	6257964	6258224
chr10	6261086	6261398
chr10	6341261	6341603
chr10	8145062	8145479
chr10	11799610	11800346
chr10	13732358	13732635
chr10	14011082	14011370
chr10	16859071	16859502
chr10	20122173	20122437
chr10	21625425	21625862
chr10	21657972	21658159
chr10	24545002	24545260
chr10	24672212	24672565
chr10	24754518	24754727
chr10	24841281	24841519
chr10	25109570	25109899
chr10	30128811	30129029
chr10	30240685	30240904
chr10	34186249	34186471
chr10	34216363	34216575
chr10	35194928	35195211
chr10	38265556	38265867
chr10	42726421	42726700
chr10	43916420	43916591
chr10	46009803	46010045
chr10	46967621	46967889
chr10	46973687	46974020
chr10	47002317	47002656
chr10	47021969	47022298
chr10	47043680	47043950
chr10	47056411	47056983
chr10	47080198	47080498
chr10	47107883	47109047
chr10	47126012	47126262
chr10	47641293	47641560
chr10	48332627	48333157
chr10	49199786	49200002
chr10	49459612	49459804
chr10	50954741	50954992
chr10	52381723	52382036
chr10	54624298	54624811
chr10	60028714	60029174
chr10	60144882	60145337
chr10	63662716	63662955
chr10	64564277	64564743
chr10	70716007	70716399
chr10	71077728	71078435
chr10	71097512	71098017
chr10	71100515	71100832
chr10	71145220	71145430
chr10	71906211	71906857
chr10	72201309	72202297
chr10	72745571	72745825
chr10	72834948	72835437
chr10	72977075	72977569
chr10	73060632	73061241
chr10	73092830	73093245
chr10	73099431	73099885
chr10	73464470	73464847
chr10	73465374	73465732
chr10	73471034	73471323
chr10	73533736	73534022
chr10	73627910	73628192
chr10	73648642	73649025
chr10	73768224	73768533
chr10	74074845	74075062
chr10	74081860	74082629
chr10	74091086	74092161
chr10	75541516	75542039
chr10	75635911	75636127
chr10	75647398	75647842
chr10	75648475	75649057
chr10	76863719	76864143
chr10	77054659	77055009
chr10	77189833	77190121
chr10	79657949	79659055
chr10	79685114	79685818
chr10	79700481	79700754
chr10	79793947	79794161
chr10	80679833	80680133
chr10	80710673	80711035
chr10	80778274	80778697
chr10	80847959	80848402
chr10	80941326	80941794
chr10	80956642	80957303
chr10	81045704	81046459
chr10	81963327	81963577
chr10	82173288	82173611
chr10	82189499	82189703
chr10	82230868	82231259
chr10	82233488	82233917
chr10	82378878	82379196
chr10	85743466	85743664
chr10	85938849	85939258
chr10	87803163	87803342
chr10	88718306	88719171
chr10	88728063	88728843
chr10	89891456	89891707
chr10	90750713	90751086
chr10	91404753	91405299
chr10	93557957	93558207
chr10	94333375	94333592
chr10	94449900	94450281
chr10	94897823	94898147
chr10	95173152	95173352
chr10	95205330	95205606
chr10	96122578	96122859
chr10	96161987	96162342
chr10	97007725	97007926
chr10	97054890	97055323
chr10	97110636	97110967
chr10	99218914	99219228
chr10	99309680	99310120
chr10	99331498	99331796
chr10	99332299	99332571
chr10	99343835	99344159
chr10	99473700	99474279
chr10	99474466	99474973
chr10	101381118	101381531
chr10	102045790	102046265
chr10	102586654	102586986
chr10	102758223	102758710
chr10	103317789	103318321
chr10	103590499	103590834
chr10	103872929	103873317
chr10	104161378	104161793
chr10	104402267	104403020
chr10	104404651	104404996
chr10	104529669	104529821
chr10	104677995	104678326
chr10	105435950	105436250
chr10	105475904	105476212
chr10	105477441	105477627
chr10	105517408	105517872
chr10	105531563	105531813
chr10	105540382	105540780
chr10	105631886	105632353
chr10	105660072	105660322
chr10	111654339	111654533
chr10	112113602	112113964
chr10	112158263	112158736
chr10	114206778	114207291
chr10	114859103	114859487
chr10	115311719	115312017
chr10	116005063	116005234
chr10	116079992	116080689
chr10	118976268	118976799
chr10	119303076	119303366
chr10	120763140	120763668
chr10	121414145	121414357
chr10	121431764	121432083
chr10	121440154	121440538
chr10	122725296	122725482
chr10	123337196	123337471
chr10	123356587	123357289
chr10	123844748	123845421
chr10	124235769	124236195
chr10	124505995	124506222
chr10	125781014	125781187
chr10	125852338	125853024
chr10	126029187	126030033
chr10	126213492	126213725
chr10	126307332	126308101
chr10	126343031	126343989
chr10	126776071	126776550
chr10	126812241	126812696
chr10	129536661	129537175
chr10	129845583	129845956
chr10	129862060	129862393
chr10	130427702	130428115
chr10	131818894	131819267
chr10	132893014	132893351
chr10	134237699	134238149
chr10	134261257	134261578
chr10	134384593	134384972
chr10	134403658	134404006
chr10	134676926	134677527
chr10	134678085	134678545
chr10	134736422	134737190
chr10	134787957	134788209
chr10	135039826	135040443
chr10	135088176	135088774
chr11	393121	393647
chr11	13237898	13238291
chr11	65666548	65667110
chr11	280973	281902
chr11	439518	440146
chr11	446939	447213
chr11	534347	535077
chr11	616691	617124
chr11	692883	693056
chr11	804137	804788
chr11	819776	820397
chr11	834694	834944
chr11	1016935	1018324
chr11	1050916	1051432
chr11	1213027	1213730
chr11	1220329	1220569
chr11	1254998	1255472
chr11	1328304	1328904
chr11	1465092	1465431
chr11	1520614	1520902
chr11	1777195	1777462
chr11	1846991	1847753
chr11	1851593	1852352
chr11	1855302	1856004
chr11	1864214	1864659
chr11	1909649	1909899
chr11	1945471	1945713
chr11	2200261	2200771
chr11	2223182	2224195
chr11	2277767	2277979
chr11	2420977	2421551
chr11	2824614	2825141
chr11	3013870	3014444
chr11	3021662	3022151
chr11	3848743	3849133
chr11	6650884	6651125
chr11	7676334	7676683
chr11	8250832	8251189
chr11	8251571	8252119
chr11	8270183	8270827
chr11	8357869	8358504
chr11	8832624	8833010
chr11	8854149	8854574
chr11	9780352	9780667
chr11	9780850	9781628
chr11	10510566	10510966
chr11	10921003	10921431
chr11	12029353	12029901
chr11	12211176	12211451
chr11	13030184	13030546
chr11	13162448	13162853
chr11	13189858	13190118
chr11	15805179	15805454
chr11	16810669	16811351
chr11	17819865	17820212
chr11	19745065	19745324
chr11	20072138	20072454
chr11	27384598	27385013
chr11	30344500	30345065
chr11	32605115	32605485
chr11	33083072	33083242
chr11	34622320	34622558
chr11	34661900	34662134
chr11	35133152	35133402
chr11	35137103	35137467
chr11	35161067	35161447
chr11	35180309	35180586
chr11	35298024	35298195
chr11	35640611	35641444
chr11	35915567	35915758
chr11	44586155	44586884
chr11	44989445	44989863
chr11	45179526	45180170
chr11	45952676	45952944
chr11	46366608	46367194
chr11	46369396	46369732
chr11	46708526	46709234
chr11	46848016	46848542
chr11	46938267	46938624
chr11	47236371	47236786
chr11	47270181	47270684
chr11	56930738	56930922
chr11	57060556	57061258
chr11	57102781	57103095
chr11	57193426	57193692
chr11	57466089	57466589
chr11	57555859	57556188
chr11	57669184	57669454
chr11	58940625	58940970
chr11	59033876	59034439
chr11	61370741	61371168
chr11	61467435	61467801
chr11	61633916	61634411
chr11	61740999	61741393
chr11	62178394	62179220
chr11	62180770	62181130
chr11	62306499	62307373
chr11	62310436	62311048
chr11	62315217	62315714
chr11	62367390	62367578
chr11	62370198	62370613
chr11	62554846	62555296
chr11	62648539	62648863
chr11	63381548	63381970
chr11	63719912	63720373
chr11	63728872	63729574
chr11	63753505	63754034
chr11	63767017	63767272
chr11	63884336	63884769
chr11	63888203	63888872
chr11	63896300	63896729
chr11	64084911	64085226
chr11	64127575	64127827
chr11	64204907	64205194
chr11	64310140	64310610
chr11	64510989	64511229
chr11	64609397	64610082
chr11	64610391	64611459
chr11	64808601	64808984
chr11	64879337	64880268
chr11	64889426	64889934
chr11	64950518	64951203
chr11	64993029	64993529
chr11	65028982	65029386
chr11	65149336	65149905
chr11	65153750	65154191
chr11	65185289	65185655
chr11	65188627	65189170
chr11	65222229	65222456
chr11	65261317	65261576
chr11	65307812	65308330
chr11	65308707	65309255
chr11	65319293	65319572
chr11	65360219	65360730
chr11	65418176	65418661
chr11	65560562	65561023
chr11	65628115	65628754
chr11	65678909	65679572
chr11	66104129	66104800
chr11	66106376	66106828
chr11	66138790	66139097
chr11	66453686	66454769
chr11	66659653	66659940
chr11	66791068	66791330
chr11	66845215	66845580
chr11	67077939	67078530
chr11	67080114	67080526
chr11	67186895	67187210
chr11	67231531	67231908
chr11	67273062	67273675
chr11	67352117	67352497
chr11	67382582	67383142
chr11	67776169	67776588
chr11	67796965	67797245
chr11	68122744	68123149
chr11	68585053	68585923
chr11	68671177	68671498
chr11	68917232	68917425
chr11	69048576	69048827
chr11	69191553	69191856
chr11	69251820	69252158
chr11	69320327	69320584
chr11	69325203	69325821
chr11	69909752	69910098
chr11	69926742	69927049
chr11	70449691	70450192
chr11	70678907	70679228
chr11	70876884	70877113
chr11	70966416	70966666
chr11	70997793	70997957
chr11	71164247	71164523
chr11	72408410	72408897
chr11	72432468	72433116
chr11	72525468	72525821
chr11	72897335	72897750
chr11	72899033	72899291
chr11	72905861	72906010
chr11	72938871	72939266
chr11	72994433	72994787
chr11	73882191	73882595
chr11	74660121	74660471
chr11	75274908	75275308
chr11	75506524	75506756
chr11	76492977	76493404
chr11	76494607	76494958
chr11	76495421	76495923
chr11	76536051	76536354
chr11	78867104	78867342
chr11	82996688	82997131
chr11	85780034	85780357
chr11	85862761	85863011
chr11	85863124	85863346
chr11	87063839	87064278
chr11	88442682	88442923
chr11	92440321	92440578
chr11	94038384	94038634
chr11	94618441	94618776
chr11	94867748	94867961
chr11	95187016	95187228
chr11	95976468	95976771
chr11	104034681	104035087
chr11	105948339	105948757
chr11	107879525	107879819
chr11	110167569	110167788
chr11	111297386	111297642
chr11	113185135	113185423
chr11	113255414	113255634
chr11	113317626	113317992
chr11	115612319	115612468
[truncated: 1,422 more rows]
