# Supplementary material for: Gain-of-function p53 mutants have widespread genomic locations partially overlapping with p63
Source: Oncotarget. 2012 Feb 22;3(2):132–43. doi: 10.18632/oncotarget.447 (PMC3326644; doi:10.18632/oncotarget.447)
Supplement: Supplementary file 3 [file oncotarget-03-132-s003.xls]

## Sheet:  p63 Tus
Refseq	Position	Symbol
NM_000024	PROM	ADRB2
NM_000031	GENE	ALAD
NM_000033	GENE	ABCD1
NM_000083	GENE	CLCN1
NM_000093	GENE	COL5A1
NM_000107	PROM	DDB2
NM_000113	PROM	TOR1A
NM_000115	GENE	EDNRB
NM_000127	GENE	EXT1
NM_000135	PROM	FANCA
NM_000136	GENE	FANCC
NM_000141	PROM	FGFR2
NM_000141	GENE	FGFR2
NM_000148	GENE	FUT1
NM_000150	PROM	FUT6
NM_000152	GENE	GAA
NM_000158	PROM	GBE1
NM_000162	GENE	GCK
NM_000168	GENE	GLI3
NM_000178	PROM	GSS
NM_000188	PROM	HK1
NM_000188	GENE	HK1
NM_000188	GENE	HK1
NM_000188	GENE	HK1
NM_000189	GENE	HK2
NM_000201	GENE	ICAM1
NM_000213	PROM	ITGB4
NM_000213	GENE	ITGB4
NM_000218	GENE	KCNQ1
NM_000228	PROM	LAMB3
NM_000238	GENE	KCNH2
NM_000264	GENE	PTCH1
NM_000264	GENE	PTCH1
NM_000269	PROM	NME1
NM_000270	PROM	PNP
NM_000272	GENE	NPHP1
NM_000275	GENE	OCA2
NM_000275	GENE	OCA2
NM_000278	GENE	PAX2
NM_000296	GENE	PKD1
NM_000299	PROM	PKP1
NM_000299	GENE	PKP1
NM_000299	GENE	PKP1
NM_000299	GENE	PKP1
NM_000312	PROM	PROC
NM_000321	PROM	RB1
NM_000332	GENE	ATXN1
NM_000343	GENE	SLC5A1
NM_000350	GENE	ABCA4
NM_000358	GENE	TGFBI
NM_000359	PROM	TGM1
NM_000367	PROM	TPMT
NM_000376	GENE	VDR
NM_000376	GENE	VDR
NM_000376	GENE	VDR
NM_000380	PROM	XPA
NM_000389	GENE	CDKN1A
NM_000398	GENE	CYB5R3
NM_000418	GENE	IL4R
NM_000420	GENE	KEL
NM_000428	GENE	LTBP2
NM_000428	GENE	LTBP2
NM_000431	GENE	MVK
NM_000435	GENE	NOTCH3
NM_000445	GENE	PLEC
NM_000445	GENE	PLEC
NM_000445	GENE	PLEC
NM_000445	GENE	PLEC
NM_000458	GENE	HNF1B
NM_000512	GENE	GALNS
NM_000521	PROM	HEXB
NM_000552	GENE	VWF
NM_000552	GENE	VWF
NM_000552	GENE	VWF
NM_000565	GENE	IL6R
NM_000578	GENE	SLC11A1
NM_000581	PROM	GPX1
NM_000591	PROM	CD14
NM_000597	GENE	IGFBP2
NM_000602	PROM	SERPINE1
NM_000610	PROM	CD44
NM_000610	GENE	CD44
NM_000623	GENE	BDKRB2
NM_000635	GENE	RFX2
NM_000635	GENE	RFX2
NM_000641	PROM	IL11
NM_000665	PROM	ACHE
NM_000676	GENE	ADORA2B
NM_000676	GENE	ADORA2B
NM_000687	PROM	AHCY
NM_000687	GENE	AHCY
NM_000693	PROM	ALDH1A3
NM_000697	PROM	ALOX12
NM_000718	GENE	CACNA1B
NM_000718	GENE	CACNA1B
NM_000718	GENE	CACNA1B
NM_000721	PROM	CACNA1E
NM_000732	GENE	CD3D
NM_000750	GENE	CHRNB4
NM_000755	GENE	CRAT
NM_000757	PROM	CSF1
NM_000757	GENE	CSF1
NM_000757	GENE	CSF1
NM_000758	PROM	CSF2
NM_000785	GENE	CYP27B1
NM_000795	GENE	DRD2
NM_000800	PROM	FGF1
NM_000820	GENE	GAS6
NM_000832	GENE	GRIN1
NM_000832	GENE	GRIN1
NM_000833	GENE	GRIN2A
NM_000842	GENE	GRM5
NM_000852	GENE	GSTP1
NM_000875	GENE	IGF1R
NM_000875	GENE	IGF1R
NM_000875	GENE	IGF1R
NM_000912	PROM	OPRK1
NM_000920	GENE	PC
NM_000923	GENE	PDE4C
NM_000964	GENE	RARA
NM_000964	GENE	RARA
NM_000964	GENE	RARA
NM_000966	GENE	RARG
NM_000966	GENE	RARG
NM_001001342	PROM	BLOC1S2
NM_001001389	PROM	CD44
NM_001001389	GENE	CD44
NM_001001390	PROM	CD44
NM_001001390	GENE	CD44
NM_001001391	PROM	CD44
NM_001001391	GENE	CD44
NM_001001392	PROM	CD44
NM_001001392	GENE	CD44
NM_001001396	GENE	ATP2B4
NM_001001503	PROM	NDUFV3
NM_001001549	GENE	GRB10
NM_001001551	PROM	C9orf103
NM_001001661	PROM	ZNF425
NM_001001710	GENE	FAM166A
NM_001001787	GENE	#N/A
NM_001001890	GENE	RUNX1
NM_001001936	GENE	AFAP1L2
NM_001002265	GENE	MARCH8
NM_001002810	PROM	PDE4DIP
NM_001002812	PROM	PDE4DIP
NM_001002812	GENE	PDE4DIP
NM_001002914	GENE	KCTD11
NM_001003	PROM	RPLP1
NM_001003406	GENE	CACNA1I
NM_001003794	GENE	MGLL
NM_001003800	PROM	BICD2
NM_001003800	GENE	BICD2
NM_001003800	GENE	BICD2
NM_001003800	GENE	BICD2
NM_001003800	GENE	BICD2
NM_001003800	GENE	BICD2
NM_001003800	GENE	BICD2
NM_001003802	PROM	SMARCD3
NM_001003809	GENE	DLGAP1
NM_001003891	GENE	MED15
NM_001003891	GENE	MED15
NM_001004326	GENE	SLC22A20
NM_001004354	PROM	NRARP
NM_001004416	GENE	UMODL1
NM_001004416	GENE	UMODL1
NM_001004722	GENE	NCK2
NM_001005158	GENE	SFMBT1
NM_001005336	GENE	DNM1
NM_001005336	GENE	DNM1
NM_001005336	GENE	DNM1
NM_001005337	PROM	PKP1
NM_001005337	GENE	PKP1
NM_001005337	GENE	PKP1
NM_001005337	GENE	PKP1
NM_001005366	GENE	KDM2B
NM_001005373	GENE	LRSAM1
NM_001005388	GENE	NFASC
NM_001005408	PROM	NEURL4
NM_001005505	GENE	CACNA2D2
NM_001005731	PROM	ITGB4
NM_001005731	GENE	ITGB4
NM_001005861	GENE	RYK
NM_001005862	GENE	ERBB2
NM_001005909	GENE	IP6K2
NM_001005920	PROM	JMJD8
NM_001006617	PROM	MAPKAP1
NM_001006932	GENE	RPS6KA2
NM_001006944	PROM	RPS6KA4
NM_001006946	GENE	SDC1
NM_001007169	PROM	ZNF483
NM_001007225	GENE	IGF2BP2
NM_001007231	GENE	ARHGAP25
NM_001007231	GENE	ARHGAP25
NM_001007271	GENE	DUSP13
NM_001007466	GENE	TULP4
NM_001007525	GENE	NWD1
NM_001008222	PROM	ZDHHC9
NM_001008392	GENE	CTDSPL
NM_001008396	PROM	WDHD1
NM_001008410	GENE	STEAP3
NM_001008485	GENE	SLC41A3
NM_001008485	GENE	SLC41A3
NM_001008486	GENE	SLC41A3
NM_001008486	GENE	SLC41A3
NM_001008487	PROM	SLC41A3
NM_001008660	PROM	PICALM
NM_001008697	GENE	TFIP11
NM_001008739	PROM	C6orf226
NM_001008781	GENE	FAT3
NM_001008938	GENE	CKAP5
NM_001009606	GENE	HS3ST6
NM_001009608	GENE	C20orf94
NM_001009955	GENE	SSBP3
NM_001010854	GENE	TTC7B
NM_001010858	PROM	RNF187
NM_001010872	PROM	FAM83B
NM_001010971	PROM	SAMD13
NM_001010974	GENE	BCAS4
NM_001010974	GENE	BCAS4
NM_001011703	PROM	FAM125B
NM_001012302	GENE	ANO9
NM_001012329	GENE	CTNNBIP1
NM_001012329	GENE	CTNNBIP1
NM_001012614	GENE	CTBP1
NM_001012661	GENE	#N/A
NM_001012758	PROM	NUDT17
NM_001012964	PROM	KLK6
NM_001012994	PROM	SNX30
NM_001013653	PROM	LRRC26
NM_001013717	GENE	#N/A
NM_001013836	GENE	MAD1L1
NM_001013836	GENE	MAD1L1
NM_001013836	GENE	MAD1L1
NM_001013836	GENE	MAD1L1
NM_001013836	GENE	MAD1L1
NM_001013836	GENE	MAD1L1
NM_001013836	GENE	MAD1L1
NM_001013836	GENE	MAD1L1
NM_001013837	GENE	MAD1L1
NM_001013837	GENE	MAD1L1
NM_001013837	GENE	MAD1L1
NM_001013837	GENE	MAD1L1
NM_001013837	GENE	MAD1L1
NM_001013837	GENE	MAD1L1
NM_001013837	GENE	MAD1L1
NM_001013837	GENE	MAD1L1
NM_001014431	GENE	AKT1
NM_001014436	GENE	DBNL
NM_001014796	GENE	DDR2
NM_001017403	GENE	LGR6
NM_001017403	GENE	LGR6
NM_001017403	GENE	LGR6
NM_001017404	GENE	LGR6
NM_001017404	GENE	LGR6
NM_001017404	GENE	LGR6
NM_001017528	GENE	PRR5
NM_001017535	GENE	VDR
NM_001017535	GENE	VDR
NM_001017535	GENE	VDR
NM_001017919	PROM	RCCD1
NM_001018016	PROM	MUC1
NM_001018057	PROM	DKK3
NM_001018064	GENE	NTRK2
NM_001018071	GENE	FRMPD2
NM_001018072	GENE	BTBD11
NM_001018089	PROM	NARG2
NM_001018090	GENE	GCOM1
NM_001018159	PROM	NAE1
NM_001024226	GENE	ARF1
NM_001024736	PROM	CD276
NM_001024808	GENE	BCL7A
NM_001024844	PROM	CD82
NM_001024957	GENE	BRMS1
NM_001025100	GENE	MBP
NM_001025100	GENE	MBP
NM_001025101	GENE	MBP
NM_001025101	GENE	MBP
NM_001026	PROM	RPS24
NM_001029882	GENE	AHDC1
NM_001029883	GENE	C2orf71
NM_001029883	GENE	C2orf71
NM_001029884	GENE	PLEKHG1
NM_001029976	GENE	ZNF16
NM_001031628	PROM	SMAGP
NM_001031700	GENE	FAM198B
NM_001031702	GENE	SEMA5B
NM_001031710	PROM	KLHL7
NM_001031714	GENE	INF2
NM_001031725	PROM	DDX59
NM_001031749	GENE	LYPD5
NM_001031847	GENE	CPT1A
NM_001032280	PROM	TFAP2A
NM_001032282	PROM	KLF10
NM_001032296	PROM	STK24
NM_001032999	GENE	CBFA2T2
NM_001033047	PROM	NPNT
NM_001033053	PROM	NLRP1
NM_001033113	GENE	ENTPD8
NM_001033117	PROM	SRGAP3
NM_001033515	GENE	#N/A
NM_001033517	PROM	SERINC4
NM_001033518	PROM	WIPI2
NM_001033551	GENE	TOM1L2
NM_001033723	GENE	ZNF704
NM_001034915	GENE	ESRP1
NM_001034954	GENE	SORBS1
NM_001035235	PROM	SRA1
NM_001035254	PROM	FAM102A
NM_001035254	GENE	FAM102A
NM_001035254	GENE	FAM102A
NM_001035254	GENE	FAM102A
NM_001035254	GENE	FAM102A
NM_001035534	GENE	FAM129B
NM_001035534	GENE	FAM129B
NM_001036	GENE	RYR3
NM_001037165	PROM	FOXK1
NM_001037165	GENE	FOXK1
NM_001037165	GENE	FOXK1
NM_001037335	PROM	PRIC285
NM_001037666	PROM	GATSL3
NM_001037738	PROM	NPM1
NM_001038	PROM	SCNN1A
NM_001038	GENE	SCNN1A
NM_001038707	PROM	CDC42SE1
NM_001039140	PROM	C20orf27
NM_001039141	GENE	TRIOBP
NM_001039481	PROM	ETNK1
NM_001039490	GENE	CD151
NM_001039550	GENE	DNAJB2
NM_001039570	PROM	KREMEN1
NM_001039574	PROM	KCNC4
NM_001039617	PROM	ZDHHC19
NM_001039667	PROM	ANGPTL4
NM_001039675	GENE	UNC45A
NM_001039792	PROM	HRCT1
NM_001039842	PROM	C17orf90
NM_001039842	GENE	C17orf90
NM_001039958	PROM	MESP2
NM_001040031	GENE	CD37
NM_001040118	GENE	ARAP1
NM_001040118	GENE	ARAP1
NM_001040158	GENE	H2AFY
NM_001040192	PROM	DNAJC28
NM_001040273	PROM	TYSND1
NM_001040427	PROM	HAGH
NM_001040624	GENE	NCALD
NM_001040633	GENE	PRKAG2
NM_001040633	GENE	PRKAG2
NM_001040661	GENE	SLC29A4
NM_001040715	GENE	KIAA0895L
NM_001042353	GENE	FAM110A
NM_001042368	GENE	RALGDS
NM_001042368	GENE	RALGDS
NM_001042368	GENE	RALGDS
NM_001042422	GENE	SLC16A3
NM_001042424	GENE	WHSC1
NM_001042440	PROM	CAST
NM_001042450	GENE	SLC5A10
NM_001042483	GENE	NUPR1
NM_001042486	GENE	DLGAP4
NM_001042486	GENE	DLGAP4
NM_001042535	GENE	AGAP3
NM_001042663	GENE	PLEKHG5
NM_001042681	GENE	RERE
NM_001042780	GENE	TNNT3
NM_001044385	PROM	TMEM237
NM_001044385	PROM	TMEM237
NM_001077241	PROM	SLC25A45
NM_001077261	GENE	NCOR2
NM_001077261	GENE	NCOR2
NM_001077263	GENE	TMPRSS13
NM_001077416	PROM	TMEM231
NM_001077493	GENE	NFKB2
NM_001077498	PROM	C17orf63
NM_001078650	GENE	TMEM134
NM_001079518	GENE	MED24
NM_001079518	GENE	MED24
NM_001080394	GENE	KIAA0146
NM_001080414	GENE	CCDC88C
NM_001080414	GENE	CCDC88C
NM_001080421	GENE	UNC13A
NM_001080424	PROM	KDM6B
NM_001080453	GENE	INTS1
NM_001080453	GENE	INTS1
NM_001080464	GENE	ASPG
NM_001080472	PROM	FITM2
NM_001080482	PROM	C9orf172
NM_001080482	GENE	C9orf172
NM_001080486	PROM	#N/A
NM_001080494	GENE	TTC39A
NM_001080495	GENE	TNRC18
NM_001080515	PROM	FAM163B
NM_001080521	PROM	RASSF10
NM_001080835	PROM	PRR21
NM_001080855	PROM	PXN
NM_001080855	GENE	PXN
NM_001081492	GENE	KRT80
NM_001081560	PROM	DMPK
NM_001082575	GENE	RBFOX3
NM_001082575	GENE	RBFOX3
NM_001082575	GENE	RBFOX3
NM_001083536	GENE	FGD3
NM_001083536	GENE	FGD3
NM_001083602	GENE	PTCH1
NM_001083602	GENE	PTCH1
NM_001083603	GENE	PTCH1
NM_001083603	GENE	PTCH1
NM_001083604	GENE	PTCH1
NM_001083605	PROM	PTCH1
NM_001083605	GENE	PTCH1
NM_001083606	PROM	PTCH1
NM_001083606	GENE	PTCH1
NM_001083607	PROM	PTCH1
NM_001083607	GENE	PTCH1
NM_001083617	PROM	RB1CC1
NM_001083885	GENE	DFNB31
NM_001083885	GENE	DFNB31
NM_001083885	GENE	DFNB31
NM_001083913	GENE	C10orf26
NM_001083914	GENE	CTBP2
NM_001083914	GENE	CTBP2
NM_001083947	PROM	TMPRSS4
NM_001085377	PROM	MCC
NM_001085377	GENE	MCC
NM_001085399	PROM	RELL1
NM_001085437	PROM	C2orf54
NM_001085454	GENE	GIT1
NM_001085458	GENE	CTNND1
NM_001085471	GENE	FOXN3
NM_001092	GENE	ABR
NM_001094	GENE	ACCN1
NM_001094	GENE	ACCN1
NM_001097620	PROM	TMEM184A
NM_001098482	GENE	CRTC1
NM_001098482	GENE	CRTC1
NM_001098500	GENE	KIAA1217
NM_001098500	GENE	KIAA1217
NM_001098500	GENE	KIAA1217
NM_001098501	GENE	KIAA1217
NM_001098501	GENE	KIAA1217
NM_001098501	GENE	KIAA1217
NM_001098531	GENE	RAPGEF3
NM_001098537	GENE	PNPLA7
NM_001098670	GENE	RASGRP2
NM_001098797	GENE	TOX2
NM_001098816	GENE	ODZ4
NM_001099280	GENE	HEATR7A
NM_001099415	PROM	POM121C
NM_001099681	GENE	MAGIX
NM_001099695	PROM	REPIN1
NM_001100118	GENE	XRCC3
NM_001100159	PROM	C7orf57
NM_001100875	GENE	MARCH10
NM_001100878	GENE	C8orf73
NM_001100913	GENE	PACS2
NM_001101417	GENE	ISPD
NM_001101672	GENE	ZNF219
NM_001101802	GENE	PHF21A
NM_001102	GENE	ACTN1
NM_001102366	GENE	C14orf159
NM_001102366	GENE	C14orf159
NM_001102367	GENE	C14orf159
NM_001102367	GENE	C14orf159
NM_001102368	GENE	C14orf159
NM_001102368	GENE	C14orf159
NM_001102369	GENE	C14orf159
NM_001102369	GENE	C14orf159
NM_001102564	PROM	IFT43
NM_001104548	GENE	MIR205HG
NM_001104631	GENE	PDE4D
NM_001105192	GENE	TLE3
NM_001105568	GENE	KIF13A
NM_001109	GENE	ADAM8
NM_001109763	GENE	GSG1L
NM_001110556	PROM	FLNA
NM_001110556	GENE	FLNA
NM_001111018	GENE	NAV2
NM_001111018	GENE	NAV2
NM_001111061	PROM	NHLH2
NM_001111322	PROM	DDX54
NM_001112726	GENE	KIAA0284
NM_001113378	PROM	FANCI
NM_001113382	GENE	FER1L5
NM_001113407	GENE	LDB1
NM_001113411	GENE	FGGY
NM_001113411	GENE	FGGY
NM_001113490	GENE	AMOT
NM_001113491	GENE	SEPT9
NM_001113491	GENE	SEPT9
NM_001113491	GENE	SEPT9
NM_001113491	GENE	SEPT9
NM_001113491	GENE	SEPT9
NM_001113491	GENE	SEPT9
NM_001113491	GENE	SEPT9
NM_001113492	PROM	SEPT9
NM_001113492	PROM	SEPT9
NM_001113492	PROM	SEPT9
NM_001113492	GENE	SEPT9
NM_001113492	GENE	SEPT9
NM_001113492	GENE	SEPT9
NM_001113492	GENE	SEPT9
NM_001113493	GENE	SEPT9
NM_001113493	GENE	SEPT9
NM_001113494	GENE	SEPT9
NM_001113494	GENE	SEPT9
NM_001113496	GENE	SEPT9
NM_001113496	GENE	SEPT9
NM_001113755	PROM	TYMP
NM_001114600	GENE	C1orf144
NM_001114617	GENE	MGAT1
NM_001114978	GENE	TP63
NM_001116	GENE	ADCY9
NM_001118	GENE	ADCYAP1R1
NM_001122646	GENE	FAM178B
NM_001122646	GENE	FAM178B
NM_001122671	GENE	CCBL1
NM_001122731	GENE	MICAL3
NM_001122731	GENE	MICAL3
NM_001122731	GENE	MICAL3
NM_001122731	GENE	MICAL3
NM_001122731	GENE	MICAL3
NM_001122731	GENE	MICAL3
NM_001122834	PROM	HHAT
NM_001122834	GENE	HHAT
NM_001122890	PROM	GGT6
NM_001123383	GENE	BCOR
NM_001123391	PROM	TBC1D3
NM_001126131	GENE	POLG
NM_001126240	PROM	TP73
NM_001126240	GENE	TP73
NM_001126240	GENE	TP73
NM_001126240	GENE	TP73
NM_001126240	GENE	TP73
NM_001126241	PROM	TP73
NM_001126241	GENE	TP73
NM_001126241	GENE	TP73
NM_001126241	GENE	TP73
NM_001126241	GENE	TP73
NM_001126242	PROM	TP73
NM_001126242	GENE	TP73
NM_001126242	GENE	TP73
NM_001126242	GENE	TP73
NM_001126242	GENE	TP73
NM_001127178	GENE	PIGG
NM_001127184	GENE	CFLAR
NM_001127190	GENE	CSK
NM_001127192	PROM	CNBP
NM_001127197	PROM	ELF4
NM_001127214	PROM	ACSF3
NM_001127214	GENE	ACSF3
NM_001127215	PROM	GFI1
NM_001127244	GENE	LRRC8A
NM_001127244	GENE	LRRC8A
NM_001127245	GENE	LRRC8A
NM_001127245	GENE	LRRC8A
NM_001127361	PROM	RNF19B
NM_001127370	PROM	CDCA7L
NM_001127714	GENE	HIVEP3
NM_001127714	GENE	HIVEP3
NM_001127717	GENE	LAMA3
NM_001128203	PROM	PLA2G16
NM_001128210	GENE	SPRED2
NM_001128228	GENE	TPRN
NM_001128228	GENE	TPRN
NM_001128309	GENE	TSPAN14
NM_001128309	GENE	TSPAN14
NM_001128608	GENE	MAPKBP1
NM_001128628	GENE	PAK6
NM_001128628	GENE	PAK6
NM_001128628	GENE	PAK6
NM_001128628	GENE	PAK6
NM_001128628	GENE	PAK6
NM_001128628	GENE	PAK6
NM_001128629	GENE	PAK6
NM_001128629	GENE	PAK6
NM_001128629	GENE	PAK6
NM_001128629	GENE	PAK6
NM_001128629	GENE	PAK6
NM_001128629	GENE	PAK6
NM_001128844	GENE	SMARCA4
NM_001129981	PROM	ANKRD2
NM_001129981	PROM	ANKRD2
NM_001130	GENE	AES
NM_001130	GENE	AES
NM_001130053	GENE	EEF1D
NM_001130083	GENE	ABLIM2
NM_001130083	GENE	ABLIM2
NM_001130084	GENE	ABLIM2
NM_001130084	GENE	ABLIM2
NM_001130085	GENE	ABLIM2
NM_001130085	GENE	ABLIM2
NM_001130086	GENE	ABLIM2
NM_001130086	GENE	ABLIM2
NM_001130087	GENE	ABLIM2
NM_001130087	GENE	ABLIM2
NM_001130088	GENE	ABLIM2
NM_001130088	GENE	ABLIM2
NM_001130099	GENE	KIFC3
NM_001130144	GENE	LTBP3
NM_001130144	GENE	LTBP3
NM_001130144	GENE	LTBP3
NM_001130158	GENE	MYO1B
NM_001130442	PROM	HRAS
NM_001130713	GENE	LEF1
NM_001130848	PROM	PITPNM1
NM_001130861	GENE	CLDN5
NM_001130965	PROM	SUN1
NM_001130965	GENE	SUN1
NM_001130967	PROM	ZNF385A
NM_001130969	PROM	NELF
NM_001130976	GENE	DYSF
NM_001131027	GENE	PDLIM4
NM_001134224	GENE	INPP4A
NM_001134395	GENE	C7orf50
NM_001134395	GENE	C7orf50
NM_001134395	GENE	C7orf50
NM_001134395	GENE	C7orf50
NM_001134396	GENE	C7orf50
NM_001134396	GENE	C7orf50
NM_001134396	GENE	C7orf50
NM_001134396	GENE	C7orf50
NM_001134398	GENE	VAV2
NM_001134398	GENE	VAV2
NM_001134398	GENE	VAV2
NM_001134398	GENE	VAV2
NM_001134398	GENE	VAV2
NM_001134398	GENE	VAV2
NM_001134477	GENE	PARN
NM_001134670	PROM	HOGA1
NM_001134758	PROM	ARFRP1
NM_001135050	PROM	IGSF9
NM_001135190	GENE	ARAP1
NM_001135191	GENE	ASAP2
NM_001135219	GENE	PIP5KL1
NM_001135254	GENE	PAX7
NM_001135608	GENE	ARHGAP26
NM_001135608	GENE	ARHGAP26
NM_001135765	GENE	#N/A
NM_001135774	GENE	SYN3
NM_001135774	GENE	SYN3
NM_001135820	GENE	TMEM2
NM_001135823	GENE	SSPN
NM_001135824	GENE	#N/A
NM_001135914	GENE	KCP
NM_001136004	GENE	MICAL3
NM_001136004	GENE	MICAL3
NM_001136004	GENE	MICAL3
NM_001136004	GENE	MICAL3
NM_001136004	GENE	MICAL3
NM_001136007	GENE	FXYD3
NM_001136021	GENE	NFATC2
NM_001136031	PROM	ATG7
NM_001136031	GENE	ATG7
NM_001136127	GENE	DNM3
NM_001136152	GENE	ALG1L2
NM_001136205	PROM	KCTD1
NM_001136205	GENE	KCTD1
NM_001136265	GENE	IFFO2
NM_001136493	GENE	MFSD2A
NM_001136504	GENE	SYT2
NM_001136504	GENE	SYT2
NM_001139441	PROM	BCAP31
NM_001141945	PROM	ACTA2
NM_001142287	GENE	SEMA4D
NM_001142293	PROM	ARFGAP3
NM_001142293	GENE	ARFGAP3
NM_001142302	GENE	CCDC113
NM_001142348	PROM	SCN4B
NM_001142397	GENE	CTIF
NM_001142502	GENE	PPP1R13L
NM_001142502	GENE	PPP1R13L
NM_001142546	GENE	LUZP1
NM_001142569	PROM	C1orf106
NM_001142569	GENE	C1orf106
NM_001142569	GENE	C1orf106
NM_001142603	GENE	KIAA0141
NM_001142617	GENE	STRA6
NM_001142641	GENE	FBRSL1
NM_001142641	GENE	FBRSL1
NM_001142730	PROM	KCTD1
NM_001142730	GENE	KCTD1
NM_001142776	PROM	CHAC1
NM_001143996	GENE	OGDHL
NM_001144026	GENE	NDOR1
NM_001144026	GENE	NDOR1
NM_001144027	GENE	NDOR1
NM_001144027	GENE	NDOR1
NM_001144028	GENE	NDOR1
NM_001144028	GENE	NDOR1
NM_001144757	GENE	SCG5
NM_001144761	GENE	TLE2
NM_001144769	GENE	#N/A
NM_001144888	GENE	BAIAP2
NM_001144888	GENE	BAIAP2
NM_001144888	GENE	BAIAP2
NM_001144891	PROM	MBIP
NM_001144912	PROM	ATG7
NM_001144912	GENE	ATG7
NM_001144915	PROM	FGFR2
NM_001144915	GENE	FGFR2
NM_001144917	PROM	FGFR2
NM_001144917	GENE	FGFR2
NM_001144918	PROM	FGFR2
NM_001144918	GENE	FGFR2
NM_001144919	PROM	FGFR2
NM_001144919	GENE	FGFR2
NM_001144952	GENE	SDK2
NM_001144995	GENE	CCDC85C
NM_001145025	PROM	EDEM2
NM_001145044	GENE	SLCO3A1
NM_001145044	GENE	SLCO3A1
NM_001145044	GENE	SLCO3A1
NM_001145088	PROM	WDR67
NM_001145099	PROM	SLC2A6
NM_001145106	GENE	FIBCD1
NM_001145118	GENE	GRID2IP
NM_001145127	PROM	EVPLL
NM_001145144	GENE	SLC1A5
NM_001145169	GENE	GPR113
NM_001145206	GENE	KIAA1671
NM_001145210	PROM	ANKRD65
NM_001145290	GENE	SLC37A2
NM_001145301	PROM	RARA
NM_001145301	GENE	RARA
NM_001145302	PROM	RARA
NM_001145302	GENE	RARA
NM_001145320	PROM	ADAMTSL2
NM_001145320	GENE	ADAMTSL2
NM_001145368	GENE	PTPN3
NM_001145396	GENE	ALDH16A1
NM_001145398	PROM	TEF
NM_001145400	GENE	ADAD2
NM_001145412	PROM	NFE2L2
NM_001145426	GENE	CSDA
NM_001145443	GENE	PFKFB3
NM_001145443	GENE	PFKFB3
NM_001145443	GENE	PFKFB3
NM_001145527	GENE	EHMT1
NM_001145648	GENE	RASGRF1
NM_001145661	PROM	GATA2
NM_001145721	PROM	HOMER3
NM_001145769	PROM	XPC
NM_001145770	PROM	GPR56
NM_001145909	PROM	TANC1
NM_001145909	GENE	TANC1
NM_001145961	GENE	SLC12A4
NM_001145961	GENE	SLC12A4
NM_001145962	GENE	SLC12A4
NM_001145962	GENE	SLC12A4
NM_001145963	GENE	SLC12A4
NM_001145964	PROM	SLC12A4
NM_001145964	GENE	SLC12A4
NM_001146016	GENE	TJAP1
NM_001146068	GENE	CAPN2
NM_001146068	GENE	CAPN2
NM_001146274	GENE	TCF7L2
NM_001146319	GENE	GRAMD3
NM_001150	GENE	ANPEP
NM_001157	GENE	ANXA11
NM_001159322	GENE	PLA2G4C
NM_001159491	GENE	BRI3
NM_001159554	GENE	P2RX6
NM_001159575	PROM	SCNN1A
NM_001159575	GENE	SCNN1A
NM_001159576	PROM	SCNN1A
NM_001159576	GENE	SCNN1A
NM_001159587	GENE	CD109
NM_001159770	GENE	SLC39A11
NM_001161330	GENE	SSH1
NM_001161330	GENE	SSH1
NM_001161331	GENE	SSH1
NM_001161473	PROM	ALDH3B1
NM_001161587	PROM	GYS1
NM_001161587	GENE	GYS1
NM_001161619	PROM	DUS3L
NM_001161619	GENE	DUS3L
NM_001161766	GENE	AHCY
NM_001161841	GENE	SULF2
NM_001161841	GENE	SULF2
NM_001162407	PROM	CLK1
NM_001163034	GENE	RPTOR
NM_001163034	GENE	RPTOR
NM_001163257	PROM	PLXNB3
NM_001163508	PROM	DCAF4
NM_001163673	GENE	WDR81
NM_001163788	PROM	PTBP3
NM_001164094	PROM	COPS7A
NM_001164104	GENE	MOV10L1
NM_001164266	GENE	LTBP3
NM_001164266	GENE	LTBP3
NM_001164266	GENE	LTBP3
NM_001164440	GENE	ANKRD33B
NM_001164446	PROM	C6orf132
NM_001164446	GENE	C6orf132
NM_001164475	GENE	SLC41A3
NM_001164615	PROM	FZD6
NM_001164673	GENE	DOK7
NM_001164758	GENE	PRKAR1B
NM_001164766	GENE	ZFHX3
NM_001165258	PROM	TMEM14C
NM_001165960	GENE	ALOXE3
NM_001166002	PROM	APOBEC3H
NM_001166005	PROM	EPB41
NM_001166208	GENE	SYNPO
NM_001166222	GENE	CARNS1
NM_001166226	PROM	CEP120
NM_001166237	PROM	GSDMD
NM_001166276	GENE	ARHGAP25
NM_001166276	GENE	ARHGAP25
NM_001166277	GENE	ARHGAP25
NM_001166277	GENE	ARHGAP25
NM_001166287	PROM	RGMA
NM_001166355	GENE	LFNG
NM_001167576	GENE	TRPC7
NM_001167579	GENE	SLC34A1
NM_001167583	GENE	ZFAT
NM_001167604	GENE	XPNPEP1
NM_001167820	GENE	BLCAP
NM_001167820	GENE	BLCAP
NM_001167821	GENE	BLCAP
NM_001167821	GENE	BLCAP
NM_001167822	GENE	BLCAP
NM_001167822	GENE	BLCAP
NM_001167823	PROM	BLCAP
NM_001167823	PROM	BLCAP
NM_001167827	GENE	TFEB
NM_001167880	GENE	LHPP
NM_001167911	GENE	VEPH1
NM_001168320	GENE	TSPAN9
NM_001168320	GENE	TSPAN9
NM_001168339	PROM	TTC39B
NM_001168344	GENE	RREB1
NM_001170564	PROM	HHAT
NM_001170564	GENE	HHAT
NM_001170580	PROM	HHAT
NM_001170580	GENE	HHAT
NM_001170585	GENE	PLB1
NM_001170587	PROM	HHAT
NM_001170587	GENE	HHAT
NM_001170588	PROM	HHAT
NM_001170588	GENE	HHAT
NM_001170686	GENE	MIB2
NM_001170938	PROM	ISYNA1
NM_001171087	GENE	CLCN2
NM_001171093	PROM	FAM131A
NM_001171170	PROM	SLC25A21
NM_001171170	GENE	SLC25A21
NM_001171251	GENE	C17orf53
NM_001171508	PROM	MCFD2
NM_001171815	GENE	RNF166
NM_001171905	PROM	NUDT16
NM_001171930	GENE	CDH23
NM_001171930	GENE	CDH23
NM_001171930	GENE	CDH23
NM_001171931	GENE	CDH23
NM_001171931	GENE	CDH23
NM_001171944	GENE	SUN1
NM_001171944	GENE	SUN1
NM_001171944	GENE	SUN1
NM_001171945	GENE	SUN1
NM_001171945	GENE	SUN1
NM_001171945	GENE	SUN1
NM_001171946	GENE	SUN1
NM_001171946	GENE	SUN1
NM_001171946	GENE	SUN1
NM_001171976	PROM	CDHR2
NM_001172411	GENE	VANGL1
NM_001172431	GENE	AMPD3
NM_001172643	GENE	TK2
NM_001172648	GENE	CELF3
NM_001172663	GENE	RAB40C
NM_001172663	GENE	RAB40C
NM_001172664	GENE	RAB40C
NM_001172664	GENE	RAB40C
NM_001172665	GENE	RAB40C
NM_001172665	GENE	RAB40C
NM_001172666	GENE	RAB40C
NM_001172666	GENE	RAB40C
NM_001172667	GENE	FAM178B
NM_001172671	PROM	ZNF430
NM_001172698	GENE	PPARGC1B
NM_001173425	GENE	DFNB31
NM_001173425	GENE	DFNB31
NM_001173425	GENE	DFNB31
NM_001173982	GENE	CHST11
NM_001173988	GENE	C9orf86
NM_001191	GENE	BCL2L1
NM_001191	GENE	BCL2L1
NM_001218	GENE	CA12
NM_001218	GENE	CA12
NM_001220	GENE	CAMK2B
NM_001220	GENE	CAMK2B
NM_001220	GENE	CAMK2B
NM_001222	PROM	CAMK2G
NM_001232	GENE	CASQ2
NM_001233	GENE	CAV2
NM_001235	GENE	SERPINH1
NM_001244	GENE	TNFSF8
NM_001257	GENE	CDH13
NM_001275	GENE	CHGA
NM_001312	GENE	CRIP2
NM_001329	GENE	CTBP2
NM_001329	GENE	CTBP2
NM_001333	PROM	CTSL2
NM_001345	GENE	DGKA
NM_001361	PROM	DHODH
NM_001408	GENE	CELSR2
NM_001409	GENE	MEGF6
NM_001409	GENE	MEGF6
NM_001456	PROM	FLNA
NM_001456	GENE	FLNA
NM_001481	GENE	GAS8
NM_001497	PROM	B4GALT1
NM_001500	GENE	GMDS
NM_001532	PROM	SLC29A2
NM_001556	GENE	IKBKB
NM_001570	GENE	IRAK2
NM_001572	PROM	IRF7
NM_001606	GENE	ABCA2
NM_001610	PROM	ACP2
NM_001620	PROM	AHNAK
NM_001620	GENE	AHNAK
NM_001620	GENE	AHNAK
NM_001622	GENE	AHSG
NM_001661	PROM	ARL4D
NM_001665	GENE	RHOG
NM_001670	GENE	ARVCF
NM_001699	PROM	AXL
NM_001702	GENE	BAI1
NM_001717	PROM	BNC1
NM_001719	GENE	BMP7
NM_001719	GENE	BMP7
NM_001719	GENE	BMP7
NM_001753	PROM	CAV1
NM_001754	GENE	RUNX1
NM_001769	GENE	CD9
NM_001769	GENE	CD9
NM_001793	GENE	CDH3
NM_001794	GENE	CDH4
NM_001794	GENE	CDH4
NM_001794	GENE	CDH4
NM_001794	GENE	CDH4
NM_001794	GENE	CDH4
NM_001794	GENE	CDH4
NM_001794	GENE	CDH4
NM_001794	GENE	CDH4
NM_001807	PROM	CEL
NM_001807	GENE	CEL
NM_001834	GENE	CLTB
NM_001844	GENE	COL2A1
NM_001847	GENE	COL4A6
NM_001852	GENE	COL9A2
NM_001905	GENE	CTPS
NM_001912	PROM	CTSL1
NM_001924	GENE	GADD45A
NM_001941	PROM	DSC3
NM_001945	PROM	HBEGF
NM_001947	GENE	DUSP7
NM_001954	PROM	DDR1
NM_001954	PROM	DDR1
NM_001956	GENE	EDN2
NM_001987	GENE	ETV6
NM_001987	GENE	ETV6
NM_001988	PROM	EVPL
NM_001989	GENE	EVX1
NM_001991	PROM	EZH1
NM_001995	GENE	ACSL1
NM_001996	GENE	FBLN1
NM_001997	PROM	FAU
NM_002010	GENE	FGF9
NM_002018	GENE	FLII
NM_002028	GENE	FNTB
NM_002035	GENE	KDSR
NM_002068	GENE	GNA15
NM_002072	GENE	GNAQ
NM_002080	PROM	GOT2
NM_002081	PROM	GPC1
NM_002081	GENE	GPC1
NM_002081	GENE	GPC1
NM_002086	GENE	GRB2
NM_002087	GENE	GRN
NM_002097	PROM	GTF3A
NM_002098	GENE	GUCA1B
NM_002103	PROM	GYS1
NM_002103	GENE	GYS1
NM_002160	GENE	TNC
NM_002161	GENE	IARS
NM_002167	PROM	ID3
NM_002196	PROM	INSM1
NM_002204	GENE	ITGA3
NM_002204	GENE	ITGA3
NM_002208	GENE	ITGAE
NM_002220	GENE	ITPKA
NM_002221	GENE	ITPKB
NM_002224	GENE	ITPR3
NM_002226	GENE	JAG2
NM_002226	GENE	JAG2
NM_002226	GENE	JAG2
NM_002226	GENE	JAG2
NM_002230	GENE	JUP
NM_002237	GENE	KCNG1
NM_002249	GENE	KCNN3
NM_002250	PROM	KCNN4
NM_002273	PROM	KRT8
NM_002275	PROM	KRT15
NM_002296	PROM	LBR
NM_002309	PROM	LIF
NM_002315	GENE	LMO1
NM_002315	GENE	LMO1
NM_002315	GENE	LMO1
NM_002316	GENE	LMX1B
NM_002316	GENE	LMX1B
NM_002316	GENE	LMX1B
NM_002332	PROM	LRP1
NM_002332	GENE	LRP1
NM_002334	GENE	LRP4
NM_002335	GENE	LRP5
NM_002339	GENE	LSP1
NM_002342	PROM	LTBR
NM_002380	GENE	MATN2
NM_002389	PROM	CD46
NM_002389	GENE	CD46
NM_002392	PROM	MDM2
NM_002430	GENE	MN1
NM_002447	GENE	MST1R
NM_002458	GENE	MUC5B
NM_002473	GENE	MYH9
NM_002496	PROM	NDUFS8
NM_002507	GENE	NGFR
NM_002526	PROM	NT5E
NM_002531	GENE	NTSR1
NM_002562	GENE	P2RX7
NM_002564	GENE	P2RY2
NM_002570	GENE	PCSK6
NM_002570	GENE	PCSK6
NM_002585	GENE	PBX1
NM_002592	GENE	PCNA
NM_002607	PROM	PDGFA
NM_002607	PROM	PDGFA
NM_002607	GENE	PDGFA
NM_002607	GENE	PDGFA
NM_002615	GENE	SERPINF1
NM_002627	GENE	PFKP
NM_002627	GENE	PFKP
NM_002639	PROM	SERPINB5
NM_002646	GENE	PIK3C2B
NM_002646	GENE	PIK3C2B
NM_002654	GENE	PKM2
NM_002654	GENE	PKM2
NM_002661	GENE	PLCG2
NM_002661	GENE	PLCG2
NM_002675	GENE	PML
NM_002686	PROM	PNMT
NM_002688	PROM	SEPT5
NM_002689	PROM	POLA2
NM_002705	GENE	PPL
NM_002729	PROM	HHEX
NM_002737	GENE	PRKCA
NM_002738	GENE	PRKCB
NM_002748	PROM	MAPK6
NM_002756	GENE	MAP2K3
NM_002756	GENE	MAP2K3
NM_002775	GENE	HTRA1
NM_002821	GENE	PTK7
NM_002821	GENE	PTK7
NM_002827	PROM	PTPN1
NM_002840	GENE	PTPRF
NM_002840	GENE	PTPRF
NM_002840	GENE	PTPRF
NM_002840	GENE	PTPRF
NM_002847	GENE	PTPRN2
NM_002847	GENE	PTPRN2
NM_002847	GENE	PTPRN2
NM_002847	GENE	PTPRN2
NM_002850	GENE	PTPRS
NM_002855	GENE	PVRL1
NM_002855	GENE	PVRL1
NM_002855	GENE	PVRL1
NM_002855	GENE	PVRL1
NM_002859	PROM	PXN
NM_002859	GENE	PXN
NM_002883	GENE	RANGAP1
NM_002886	PROM	RAP2B
NM_002906	PROM	RDX
NM_002912	PROM	REV3L
NM_002926	GENE	RGS12
NM_002928	PROM	RGS16
NM_002936	PROM	RNASEH1
NM_002953	GENE	RPS6KA1
NM_002957	GENE	RXRA
NM_002957	GENE	RXRA
NM_002957	GENE	RXRA
NM_002957	GENE	RXRA
NM_002957	GENE	RXRA
NM_002957	GENE	RXRA
NM_002957	GENE	RXRA
NM_002957	GENE	RXRA
NM_002957	GENE	RXRA
NM_002957	GENE	RXRA
NM_002957	GENE	RXRA
NM_002957	GENE	RXRA
NM_002957	GENE	RXRA
NM_002957	GENE	RXRA
NM_002957	GENE	RXRA
NM_002957	GENE	RXRA
NM_002999	GENE	SDC4
NM_003004	GENE	SECTM1
NM_003014	PROM	SFRP4
NM_003024	GENE	ITSN1
NM_003025	GENE	SH3GL1
NM_003028	GENE	SHB
NM_003045	GENE	SLC7A1
NM_003068	PROM	SNAI2
NM_003088	PROM	FSCN1
NM_003088	GENE	FSCN1
NM_003100	PROM	SNX2
NM_003146	PROM	SSRP1
NM_003150	PROM	STAT3
NM_003153	GENE	STAT6
NM_003172	PROM	SURF1
NM_003173	GENE	SUV39H1
NM_003201	PROM	TFAM
NM_003213	PROM	TEAD4
NM_003214	GENE	TEAD3
NM_003247	GENE	THBS2
NM_003253	GENE	TIAM1
NM_003273	PROM	TM7SF2
NM_003281	GENE	TNNI1
NM_003288	GENE	TPD52L2
NM_003302	PROM	TRIP6
NM_003310	GENE	TSSC1
NM_003314	GENE	TTC1
NM_003321	PROM	TUFM
NM_003365	GENE	UQCRC1
NM_003371	GENE	VAV2
NM_003371	GENE	VAV2
NM_003371	GENE	VAV2
NM_003371	GENE	VAV2
NM_003371	GENE	VAV2
NM_003371	GENE	VAV2
NM_003388	GENE	CLIP2
NM_003389	GENE	CORO2A
NM_003389	GENE	CORO2A
NM_003389	GENE	CORO2A
NM_003389	GENE	CORO2A
NM_003395	GENE	WNT9A
NM_003463	GENE	PTP4A1
NM_003478	PROM	CUL5
NM_003486	GENE	SLC7A5
NM_003486	GENE	SLC7A5
NM_003490	GENE	SYN3
NM_003490	GENE	SYN3
NM_003498	GENE	SNN
NM_003502	PROM	AXIN1
NM_003550	GENE	MAD1L1
NM_003550	GENE	MAD1L1
NM_003550	GENE	MAD1L1
NM_003550	GENE	MAD1L1
NM_003550	GENE	MAD1L1
NM_003550	GENE	MAD1L1
NM_003550	GENE	MAD1L1
NM_003550	GENE	MAD1L1
NM_003565	GENE	ULK1
NM_003567	PROM	BCAR3
NM_003567	GENE	BCAR3
NM_003593	GENE	FOXN1
NM_003596	GENE	TPST1
NM_003620	PROM	PPM1D
NM_003624	PROM	RANBP3
NM_003646	PROM	DGKZ
NM_003646	PROM	DGKZ
NM_003695	PROM	LY6D
NM_003702	PROM	RGS20
NM_003702	PROM	RGS20
NM_003707	GENE	RUVBL1
NM_003710	PROM	SPINT1
NM_003737	GENE	DCHS1
NM_003775	PROM	S1PR4
NM_003798	PROM	CTNNAL1
NM_003833	GENE	MATN4
NM_003840	PROM	TNFRSF10D
NM_003854	PROM	IL1RL2
NM_003881	GENE	WISP2
NM_003884	GENE	KAT2B
NM_003885	PROM	CDK5R1
NM_003898	GENE	SYNJ2
NM_003908	PROM	EIF2S2
NM_003921	PROM	BCL10
NM_003930	PROM	SKAP2
NM_003940	PROM	USP13
NM_003957	GENE	BRSK2
NM_003961	PROM	RHBDL1
NM_003966	GENE	SEMA5A
NM_003978	PROM	PSTPIP1
NM_003978	GENE	PSTPIP1
NM_003978	GENE	PSTPIP1
NM_003992	GENE	CLK3
NM_004060	PROM	CCNG1
NM_004073	PROM	PLK3
NM_004083	PROM	DDIT3
NM_004097	GENE	EMX1
NM_004110	PROM	FDXR
NM_004118	PROM	FOXS1
NM_004132	PROM	HABP2
NM_004135	PROM	IDH3G
NM_004136	PROM	IREB2
NM_004138	GENE	KRT33A
NM_004140	GENE	LLGL1
NM_004140	GENE	LLGL1
NM_004171	GENE	SLC1A2
NM_004174	GENE	SLC9A3
NM_004186	GENE	SEMA3F
NM_004205	GENE	USP2
NM_004213	GENE	SLC28A1
NM_004235	PROM	KLF4
NM_004235	GENE	KLF4
NM_004237	GENE	TRIP13
NM_004245	GENE	TGM5
NM_004252	GENE	SLC9A3R1
NM_004265	GENE	FADS2
NM_004269	GENE	MED27
NM_004269	GENE	MED27
NM_004273	GENE	CHST3
NM_004281	GENE	BAG3
NM_004281	GENE	BAG3
NM_004292	PROM	RIN1
NM_004295	PROM	TRAF4
NM_004295	GENE	TRAF4
NM_004295	GENE	TRAF4
NM_004308	GENE	ARHGAP1
NM_004318	PROM	ASPH
NM_004324	PROM	BAX
NM_004327	GENE	BCR
NM_004368	GENE	CNN2
NM_004378	PROM	CRABP1
NM_004390	GENE	CTSH
NM_004408	GENE	DNM1
NM_004408	GENE	DNM1
NM_004408	GENE	DNM1
NM_004422	PROM	DVL2
NM_004428	PROM	EFNA1
NM_004431	PROM	EPHA2
NM_004436	GENE	ENSA
NM_004442	GENE	EPHB2
NM_004443	GENE	EPHB3
NM_004447	PROM	EPS8
NM_004475	PROM	FLOT2
NM_004481	GENE	GALNT2
NM_004509	PROM	SP110
NM_004518	GENE	KCNQ2
NM_004535	GENE	MYT1
NM_004535	GENE	MYT1
NM_004535	GENE	MYT1
NM_004560	GENE	ROR2
NM_004560	GENE	ROR2
NM_004560	GENE	ROR2
NM_004561	GENE	OVOL1
NM_004562	GENE	PARK2
NM_004565	GENE	PEX14
NM_004566	GENE	PFKFB3
NM_004566	GENE	PFKFB3
NM_004566	GENE	PFKFB3
NM_004624	GENE	VIPR1
NM_004625	GENE	WNT7A
NM_004625	GENE	WNT7A
NM_004656	GENE	BAP1
NM_004689	GENE	MTA1
NM_004711	GENE	SYNGR1
NM_004728	PROM	DDX21
NM_004739	PROM	MTA2
NM_004739	GENE	MTA2
NM_004747	PROM	DLG5
NM_004747	GENE	DLG5
NM_004748	PROM	CCPG1
NM_004749	PROM	TBRG4
NM_004753	PROM	DHRS3
NM_004807	GENE	HS6ST1
NM_004807	GENE	HS6ST1
NM_004809	GENE	STOML1
NM_004809	GENE	STOML1
NM_004852	PROM	ONECUT2
NM_004856	PROM	KIF23
NM_004856	GENE	KIF23
NM_004878	PROM	PTGES
NM_004878	GENE	PTGES
NM_004881	PROM	TP53I3
NM_004883	GENE	NRG2
NM_004914	PROM	RAB36
NM_004914	GENE	RAB36
NM_004924	GENE	ACTN4
NM_004930	GENE	CAPZB
NM_004969	PROM	IDE
NM_004975	GENE	KCNB1
NM_004987	GENE	LIMS1
NM_004995	GENE	MMP14
NM_005027	GENE	PIK3R2
NM_005061	GENE	RPL3L
NM_005072	GENE	SLC12A4
NM_005112	GENE	WDR1
NM_005116	GENE	SLC23A2
NM_005144	GENE	HR
NM_005168	GENE	RND3
NM_005186	GENE	CAPN1
NM_005187	GENE	CBFA2T3
NM_005187	GENE	CBFA2T3
NM_005224	GENE	ARID3A
NM_005228	PROM	EGFR
NM_005228	GENE	EGFR
NM_005228	GENE	EGFR
NM_005228	GENE	EGFR
NM_005230	GENE	ELK3
NM_005234	PROM	NR2F6
NM_005244	GENE	EYA2
NM_005244	GENE	EYA2
NM_005254	PROM	GABPB1
NM_005262	GENE	GFER
NM_005268	PROM	GJB5
NM_005270	GENE	GLI2
NM_005275	PROM	GNL1
NM_005281	GENE	GPR3
NM_005286	PROM	NPBWR2
NM_005310	GENE	GRB7
NM_005312	GENE	RAPGEF1
NM_005312	GENE	RAPGEF1
NM_005312	GENE	RAPGEF1
NM_005312	GENE	RAPGEF1
NM_005312	GENE	RAPGEF1
NM_005341	GENE	ZBTB48
NM_005374	GENE	MPP2
NM_005400	GENE	PRKCE
NM_005400	GENE	PRKCE
NM_005400	GENE	PRKCE
NM_005401	GENE	PTPN14
NM_005415	PROM	SLC20A1
NM_005417	GENE	SRC
NM_005417	GENE	SRC
NM_005418	GENE	ST5
NM_005418	GENE	ST5
NM_005427	GENE	TP73
NM_005427	GENE	TP73
NM_005427	GENE	TP73
NM_005427	GENE	TP73
NM_005427	GENE	TP73
NM_005427	GENE	TP73
NM_005427	GENE	TP73
NM_005433	PROM	YES1
NM_005438	PROM	FOSL1
NM_005458	GENE	GABBR2
NM_005458	GENE	GABBR2
NM_005458	GENE	GABBR2
NM_005461	PROM	MAFB
NM_005481	GENE	MED16
NM_005501	GENE	ITGA3
NM_005501	GENE	ITGA3
NM_005526	GENE	HSF1
NM_005534	GENE	IFNGR2
NM_005539	GENE	INPP5A
NM_005539	GENE	INPP5A
NM_005557	PROM	KRT16
NM_005558	GENE	LAD1
NM_005560	PROM	LAMA5
NM_005560	PROM	LAMA5
NM_005560	GENE	LAMA5
NM_005560	GENE	LAMA5
NM_005560	GENE	LAMA5
NM_005560	GENE	LAMA5
NM_005560	GENE	LAMA5
NM_005560	GENE	LAMA5
NM_005561	GENE	LAMP1
NM_005562	GENE	LAMC2
NM_005562	GENE	LAMC2
NM_005564	PROM	LCN2
NM_005569	GENE	LIMK2
NM_005572	GENE	LMNA
NM_005575	PROM	LNPEP
NM_005576	GENE	LOXL1
NM_005576	GENE	LOXL1
NM_005586	GENE	MDFI
NM_005614	GENE	RHEB
NM_005665	GENE	EVI5
NM_005686	GENE	SOX13
NM_005689	PROM	ABCB6
NM_005704	GENE	PTPRU
NM_005706	PROM	TSSC4
NM_005711	GENE	EDIL3
NM_005714	GENE	KCNK7
NM_005715	GENE	UST
NM_005725	GENE	TSPAN2
NM_005727	GENE	TSPAN1
NM_005771	GENE	DHRS9
NM_005780	GENE	LHFP
NM_005780	GENE	LHFP
NM_005797	PROM	MPZL2
NM_005800	PROM	USPL1
NM_005803	PROM	FLOT1
NM_005819	PROM	STX6
NM_005853	PROM	IRX5
NM_005858	PROM	AKAP8
NM_005864	PROM	EFS
NM_005883	GENE	APC2
NM_005902	GENE	SMAD3
NM_005937	PROM	MLLT6
NM_005937	GENE	MLLT6
NM_005953	PROM	MT2A
NM_005961	GENE	MUC6
NM_005969	PROM	NAP1L4
NM_005975	PROM	PTK6
NM_005975	PROM	PTK6
NM_005975	GENE	PTK6
NM_005978	PROM	S100A2
NM_005978	PROM	S100A2
NM_005993	GENE	TBCD
NM_005993	GENE	TBCD
NM_005993	GENE	TBCD
NM_005993	GENE	TBCD
NM_005993	GENE	TBCD
NM_005994	GENE	TBX2
NM_006035	GENE	CDC42BPB
NM_006037	GENE	HDAC4
NM_006037	GENE	HDAC4
NM_006039	GENE	MRC2
NM_006052	GENE	DSCR3
NM_006060	GENE	IKZF1
NM_006091	GENE	CORO2B
NM_006099	PROM	PIAS3
NM_006133	GENE	DAGLA
NM_006142	PROM	SFN
NM_006148	GENE	LASP1
NM_006150	GENE	PRICKLE3
NM_006150	GENE	PRICKLE3
NM_006158	PROM	NEFL
NM_006179	PROM	NTF4
NM_006194	GENE	PAX9
NM_006227	PROM	PLTP
NM_006242	PROM	PPP1R3D
NM_006243	PROM	PPP2R5A
NM_006247	PROM	PPP5C
NM_006247	GENE	PPP5C
NM_006253	PROM	PRKAB1
NM_006255	PROM	PRKCH
NM_006279	GENE	ST3GAL3
NM_006279	GENE	ST3GAL3
NM_006279	GENE	ST3GAL3
NM_006291	GENE	TNFAIP2
NM_006297	PROM	XRCC1
NM_006312	GENE	NCOR2
NM_006312	GENE	NCOR2
NM_006340	GENE	BAIAP2
NM_006340	GENE	BAIAP2
NM_006340	GENE	BAIAP2
NM_006360	PROM	EIF3M
NM_006395	PROM	ATG7
NM_006395	GENE	ATG7
NM_006404	PROM	PROCR
NM_006404	GENE	PROCR
NM_006405	PROM	TM9SF1
NM_006453	GENE	TBL3
NM_006456	PROM	ST6GALNAC2
NM_006456	GENE	ST6GALNAC2
NM_006465	GENE	ARID3B
NM_006470	GENE	TRIM16
NM_006474	PROM	PDPN
NM_006478	GENE	GAS2L1
NM_006504	GENE	PTPRE
NM_006504	GENE	PTPRE
NM_006516	GENE	SLC2A1
NM_006516	GENE	SLC2A1
NM_006556	PROM	PMVK
NM_006575	PROM	MAP4K5
NM_006640	PROM	SEPT9
NM_006640	GENE	SEPT9
NM_006640	GENE	SEPT9
NM_006648	GENE	WNK2
NM_006648	GENE	WNK2
NM_006663	GENE	PPP1R13L
NM_006663	GENE	PPP1R13L
NM_006666	PROM	RUVBL2
NM_006675	GENE	TSPAN9
NM_006675	GENE	TSPAN9
NM_006690	GENE	MMP24
NM_006698	GENE	BLCAP
NM_006698	GENE	BLCAP
NM_006703	PROM	NUDT3
NM_006714	GENE	SMPDL3A
NM_006739	GENE	MCM5
NM_006747	GENE	SIPA1
NM_006762	GENE	LAPTM5
NM_006763	PROM	BTG2
NM_006763	PROM	BTG2
NM_006763	GENE	BTG2
NM_006810	GENE	PDIA5
NM_006828	PROM	ASCC3
NM_006829	PROM	C10orf116
NM_006869	GENE	ADAP1
NM_006869	GENE	ADAP1
NM_006875	GENE	PIM2
NM_006892	GENE	DNMT3B
NM_006896	GENE	HOXA7
NM_006908	GENE	RAC1
NM_006908	GENE	RAC1
NM_006942	PROM	SOX15
NM_006943	PROM	SOX12
NM_006946	GENE	SPTBN2
NM_006956	PROM	ZNF12
NM_006987	GENE	RPH3AL
NM_007002	PROM	ADRM1
NM_007002	GENE	ADRM1
NM_007002	GENE	ADRM1
NM_007002	GENE	ADRM1
NM_007026	GENE	DUSP14
NM_007111	PROM	TFDP1
NM_007111	GENE	TFDP1
NM_007135	PROM	ZNF79
NM_007183	PROM	PKP3
NM_007203	GENE	PALM2-AKAP2
NM_007229	GENE	PACSIN2
NM_007238	PROM	PXMP4
NM_007243	PROM	NRM
NM_007260	PROM	LYPLA2
NM_007267	PROM	TMC6
NM_007274	GENE	ACOT7
NM_007274	GENE	ACOT7
NM_007313	GENE	ABL1
NM_007327	GENE	GRIN1
NM_007327	GENE	GRIN1
NM_012101	GENE	TRIM29
NM_012101	GENE	TRIM29
NM_012101	GENE	TRIM29
NM_012139	GENE	SERGEF
NM_012153	GENE	EHF
NM_012219	GENE	MRAS
NM_012232	GENE	PTRF
NM_012244	GENE	SLC7A8
NM_012285	GENE	KCNH4
NM_012293	GENE	PXDN
NM_012309	GENE	SHANK2
NM_012309	GENE	SHANK2
NM_012309	GENE	SHANK2
NM_012342	PROM	BAMBI
NM_012384	PROM	GMEB2
NM_012396	PROM	PHLDA3
NM_012401	GENE	PLXNB2
NM_012408	GENE	ZMYND8
NM_012417	GENE	PITPNC1
NM_012425	PROM	RSU1
NM_012426	GENE	SF3B3
NM_012429	GENE	SEC14L2
NM_012474	GENE	UCK2
NM_012481	GENE	IKZF3
NM_013248	PROM	NXT1
NM_013258	GENE	PYCARD
NM_013260	GENE	SAP30BP
NM_013260	GENE	SAP30BP
NM_013272	GENE	SLCO3A1
NM_013272	GENE	SLCO3A1
NM_013272	GENE	SLCO3A1
NM_013275	GENE	ANKRD11
NM_013275	GENE	ANKRD11
NM_013280	GENE	FLRT1
NM_013290	PROM	PSMC3IP
NM_013299	PROM	SAC3D1
NM_013304	GENE	ZDHHC1
NM_013318	GENE	PRRC2B
NM_013318	GENE	PRRC2B
NM_013358	GENE	PADI1
NM_013358	GENE	PADI1
NM_013366	GENE	ANAPC2
NM_013367	PROM	ANAPC4
NM_013370	GENE	#N/A
NM_013382	PROM	POMT2
NM_013432	GENE	TONSL
NM_013451	GENE	MYOF
NM_013451	GENE	MYOF
NM_013993	PROM	DDR1
NM_013993	PROM	DDR1
NM_014010	GENE	ASTN2
NM_014010	GENE	ASTN2
NM_014048	PROM	MKL2
NM_014067	GENE	MACROD1
NM_014067	GENE	MACROD1
NM_014067	GENE	MACROD1
NM_014067	GENE	MACROD1
NM_014096	PROM	SLC43A3
NM_014230	PROM	SRP68
NM_014238	GENE	KSR1
NM_014238	GENE	KSR1
NM_014239	PROM	EIF2B2
NM_014246	GENE	CELSR1
NM_014246	GENE	CELSR1
NM_014246	GENE	CELSR1
NM_014286	GENE	NCS1
NM_014326	GENE	DAPK2
NM_014329	GENE	EDC4
NM_014344	PROM	FJX1
NM_014346	GENE	TBC1D22A
NM_014360	GENE	NKX2-8
NM_014375	PROM	FETUB
NM_014408	PROM	TRAPPC3
NM_014417	PROM	BBC3
NM_014430	GENE	CIDEB
NM_014434	GENE	NDOR1
NM_014434	GENE	NDOR1
NM_014448	GENE	ARHGEF16
NM_014498	PROM	GOLIM4
NM_014521	GENE	SH3BP4
NM_014550	PROM	CARD10
NM_014550	PROM	CARD10
NM_014564	PROM	LHX3
NM_014564	GENE	LHX3
NM_014570	PROM	ARFGAP3
NM_014570	GENE	ARFGAP3
NM_014575	GENE	SCHIP1
NM_014575	GENE	SCHIP1
NM_014591	GENE	KCNIP2
NM_014601	GENE	EHD2
NM_014601	GENE	EHD2
NM_014604	GENE	TAX1BP3
NM_014616	GENE	ATP11B
NM_014619	GENE	GRIK4
NM_014631	GENE	SH3PXD2A
NM_014631	GENE	SH3PXD2A
NM_014631	GENE	SH3PXD2A
NM_014631	GENE	SH3PXD2A
NM_014631	GENE	SH3PXD2A
NM_014631	GENE	SH3PXD2A
NM_014632	GENE	MICAL2
NM_014644	PROM	PDE4DIP
NM_014644	GENE	PDE4DIP
NM_014661	GENE	FAM53B
NM_014661	GENE	FAM53B
NM_014675	GENE	CROCC
NM_014675	GENE	CROCC
NM_014694	PROM	ADAMTSL2
NM_014694	GENE	ADAMTSL2
NM_014704	PROM	CEP104
NM_014716	GENE	ACAP1
NM_014723	GENE	SNPH
NM_014734	GENE	KIAA0247
NM_014815	GENE	MED24
NM_014815	GENE	MED24
NM_014835	GENE	OSBPL2
NM_014835	GENE	OSBPL2
NM_014840	GENE	NUAK1
NM_014851	PROM	KLHL21
NM_014858	GENE	TMCC2
NM_014862	GENE	ARNT2
NM_014862	GENE	ARNT2
NM_014866	PROM	SEC16A
NM_014882	GENE	ARHGAP25
NM_014882	GENE	ARHGAP25
NM_014900	PROM	COBLL1
NM_014902	GENE	DLGAP4
NM_014902	GENE	DLGAP4
NM_014902	GENE	DLGAP4
NM_014908	PROM	DOLK
NM_014911	GENE	AAK1
NM_014938	GENE	MLXIP
NM_014943	GENE	ZHX2
NM_014945	GENE	ABLIM3
NM_014952	GENE	BAHD1
NM_014952	GENE	BAHD1
NM_014956	GENE	CEP164
NM_014957	GENE	DENND3
NM_014957	GENE	DENND3
NM_014972	GENE	TCF25
NM_014974	GENE	DIP2C
NM_014974	GENE	DIP2C
NM_015014	PROM	RBM34
NM_015039	GENE	NMNAT2
NM_015052	PROM	HECW1
NM_015052	GENE	HECW1
NM_015069	GENE	ZNF423
NM_015071	GENE	ARHGAP26
NM_015071	GENE	ARHGAP26
NM_015073	GENE	SIPA1L3
NM_015075	GENE	IQSEC2
NM_015079	GENE	TBC1D2B
NM_015082	GENE	FSTL4
NM_015082	GENE	FSTL4
NM_015082	GENE	FSTL4
NM_015102	GENE	NPHP4
NM_015123	GENE	FRMD4B
NM_015124	PROM	GRAMD4
NM_015124	GENE	GRAMD4
NM_015124	GENE	GRAMD4
NM_015124	GENE	GRAMD4
NM_015132	PROM	SNX13
NM_015134	GENE	MPRIP
NM_015134	GENE	MPRIP
NM_015134	GENE	MPRIP
NM_015139	GENE	SLC35D1
NM_015141	PROM	GPD1L
NM_015147	GENE	CEP68
NM_015157	GENE	PHLDB1
NM_015158	GENE	KANK1
NM_015166	GENE	MLC1
NM_015169	PROM	RRS1
NM_015175	GENE	NBEAL2
NM_015177	PROM	DTX4
NM_015180	PROM	SYNE2
NM_015188	PROM	TBC1D12
NM_015194	GENE	MYO1D
NM_015209	GENE	KAZN
NM_015215	GENE	CAMTA1
NM_015226	GENE	CLEC16A
NM_015241	GENE	MICAL3
NM_015241	GENE	MICAL3
NM_015241	GENE	MICAL3
NM_015241	GENE	MICAL3
NM_015241	GENE	MICAL3
NM_015241	GENE	MICAL3
NM_015242	PROM	ARAP1
NM_015242	GENE	ARAP1
NM_015250	PROM	BICD2
NM_015250	GENE	BICD2
NM_015250	GENE	BICD2
NM_015250	GENE	BICD2
NM_015250	GENE	BICD2
NM_015250	GENE	BICD2
NM_015250	GENE	BICD2
NM_015261	PROM	NCAPD3
NM_015267	GENE	CUX2
NM_015285	PROM	WDR7
NM_015288	PROM	PHF15
NM_015296	PROM	DOCK9
NM_015318	GENE	ARHGEF18
NM_015321	GENE	CRTC1
NM_015321	GENE	CRTC1
NM_015322	PROM	FEM1B
NM_015332	PROM	NUDCD3
NM_015348	GENE	TMEM131
NM_015356	PROM	SCRIB
NM_015358	PROM	MORC3
NM_015378	GENE	VPS13D
NM_015391	PROM	ANAPC13
NM_015404	GENE	DFNB31
NM_015404	GENE	DFNB31
NM_015404	GENE	DFNB31
NM_015441	PROM	OLFML2B
NM_015457	GENE	ZDHHC5
NM_015469	PROM	NIPSNAP3A
NM_015482	GENE	SLC22A23
NM_015488	GENE	PNKD
NM_015492	PROM	C15orf39
NM_015510	PROM	DHRS7B
NM_015516	PROM	TSKU
NM_015516	PROM	TSKU
NM_015516	GENE	TSKU
NM_015531	PROM	C2CD3
NM_015547	GENE	ACOT11
NM_015549	GENE	PLEKHG3
NM_015550	GENE	OSBPL3
NM_015600	GENE	ABHD12
NM_015627	GENE	LDLRAP1
NM_015627	GENE	LDLRAP1
NM_015651	GENE	PHF19
NM_015679	PROM	TRUB2
NM_015691	GENE	WWC3
NM_015721	PROM	GEMIN4
NM_015878	PROM	AZIN1
NM_015889	GENE	MED15
NM_015889	GENE	MED15
NM_015892	GENE	CHST15
NM_015898	GENE	ZBTB7A
NM_015920	PROM	RPS27L
NM_015937	GENE	PIGT
NM_015946	GENE	PELO
NM_015956	PROM	MRPL4
NM_015966	PROM	ERGIC3
NM_015969	PROM	MRPS17
NM_015974	GENE	CRYL1
NM_015974	GENE	CRYL1
NM_015984	PROM	UCHL5
NM_015993	GENE	PLLP
NM_016033	PROM	FAM82B
NM_016062	PROM	FAM96B
NM_016150	GENE	ASB2
NM_016172	GENE	UBAC1
NM_016176	GENE	SDF4
NM_016203	GENE	PRKAG2
NM_016203	GENE	PRKAG2
NM_016219	GENE	MAN1B1
NM_016219	GENE	MAN1B1
NM_016250	PROM	NDRG2
NM_016263	GENE	FZR1
NM_016335	GENE	PRODH
NM_016335	GENE	PRODH
NM_016339	PROM	RAPGEFL1
NM_016339	GENE	RAPGEFL1
NM_016339	GENE	RAPGEFL1
NM_016358	PROM	IRX4
NM_016373	PROM	WWOX
NM_016373	GENE	WWOX
NM_016376	GENE	ANKFY1
NM_016399	PROM	TRIAP1
NM_016404	PROM	TRMT112
NM_016434	GENE	RTEL1
NM_016434	GENE	RTEL1
NM_016442	PROM	ERAP1
NM_016533	GENE	NINJ2
NM_016592	GENE	GNAS
NM_016642	GENE	SPTBN5
NM_016642	GENE	SPTBN5
NM_016653	GENE	ZAK
NM_016848	GENE	SHC3
NM_017434	GENE	DUOX1
NM_017434	GENE	DUOX1
NM_017450	GENE	BAIAP2
NM_017450	GENE	BAIAP2
NM_017450	GENE	BAIAP2
NM_017451	GENE	BAIAP2
NM_017451	GENE	BAIAP2
NM_017451	GENE	BAIAP2
NM_017495	GENE	RBM38
NM_017495	GENE	RBM38
NM_017519	GENE	ARID1B
NM_017525	PROM	CDC42BPG
NM_017525	GENE	CDC42BPG
NM_017539	GENE	DNAH3
NM_017551	GENE	GRID1
NM_017552	PROM	ATAD2B
NM_017553	PROM	INO80
NM_017565	GENE	FAM20A
NM_017588	GENE	WDR5
NM_017617	PROM	NOTCH1
NM_017617	GENE	NOTCH1
NM_017617	GENE	NOTCH1
NM_017629	GENE	EIF2C4
NM_017649	PROM	CNNM2
NM_017655	GENE	GIPC2
NM_017670	PROM	OTUB1
NM_017671	PROM	FERMT1
NM_017672	PROM	TRPM7
NM_017694	GENE	MFSD6
NM_017698	GENE	TMEM164
NM_017712	GENE	PGPEP1
NM_017758	PROM	ALKBH5
NM_017758	PROM	ALKBH5
NM_017763	GENE	RNF43
NM_017781	PROM	CYP2W1
NM_017798	PROM	YTHDF1
NM_017805	PROM	RASIP1
NM_017807	PROM	OSGEP
NM_017820	GENE	EXD3
NM_017820	GENE	EXD3
NM_017820	GENE	EXD3
NM_017836	GENE	SLC41A3
NM_017836	GENE	SLC41A3
NM_017842	GENE	SLC48A1
NM_017843	GENE	BCAS4
NM_017843	GENE	BCAS4
NM_017851	PROM	PARP16
NM_017857	GENE	SSH3
NM_017868	PROM	TTC12
NM_017873	GENE	ASB6
NM_017948	PROM	NOL8
NM_017949	GENE	CUEDC1
NM_017957	GENE	EPN3
NM_017982	GENE	SUSD4
NM_018014	GENE	BCL11A
NM_018027	GENE	FRMD4A
NM_018027	GENE	FRMD4A
NM_018043	GENE	ANO1
NM_018048	PROM	MAGOHB
NM_018052	GENE	VAC14
NM_018052	GENE	VAC14
NM_018055	PROM	NODAL
NM_018125	GENE	ARHGEF10L
NM_018146	GENE	RNMTL1
NM_018161	PROM	NADSYN1
NM_018173	GENE	PLEKHG6
NM_018194	PROM	HHAT
NM_018194	GENE	HHAT
NM_018244	PROM	UQCC
NM_018244	GENE	UQCC
NM_018265	GENE	C1orf106
NM_018265	GENE	C1orf106
NM_018265	GENE	C1orf106
NM_018270	PROM	C20orf20
NM_018280	PROM	C22orf26
NM_018291	GENE	FGGY
NM_018291	GENE	FGGY
NM_018306	PROM	TMEM40
NM_018344	GENE	SLC29A3
NM_018344	GENE	SLC29A3
NM_018347	PROM	C20orf29
NM_018359	PROM	UFSP2
NM_018370	PROM	DRAM1
NM_018393	GENE	TCP11L1
NM_018434	PROM	RNF130
NM_018452	GENE	TMEM242
NM_018482	GENE	ASAP1
NM_018489	PROM	ASH1L
NM_018494	PROM	#N/A
NM_018509	PROM	LRRC59
NM_018644	GENE	B3GAT1
NM_018657	PROM	MYNN
NM_018668	PROM	VPS33B
NM_018689	PROM	KIAA1199
NM_018689	GENE	KIAA1199
NM_018702	GENE	ADARB2
NM_018702	GENE	ADARB2
NM_018702	GENE	ADARB2
NM_018717	GENE	MAML3
NM_018728	GENE	MYO5C
NM_018837	GENE	SULF2
NM_018840	PROM	C20orf24
NM_018890	GENE	RAC1
NM_018890	GENE	RAC1
NM_018891	GENE	LAMC2
NM_018891	GENE	LAMC2
NM_018946	GENE	NANS
NM_018947	PROM	CYCS
NM_018947	PROM	CYCS
NM_018957	GENE	SH3BP1
NM_018972	PROM	GDAP1
NM_018984	GENE	SSH1
NM_018984	GENE	SSH1
NM_018986	GENE	SH3TC1
NM_018993	GENE	RIN2
NM_018993	GENE	RIN2
NM_018993	GENE	RIN2
NM_018998	PROM	FBXW5
NM_019009	GENE	TOLLIP
NM_019037	GENE	EXOSC4
NM_019074	GENE	DLL4
NM_019076	GENE	UGT1A8
NM_019099	PROM	FAM212B
NM_019109	PROM	ALG1
NM_019114	GENE	EPB41L4B
NM_019590	GENE	KIAA1217
NM_019590	GENE	KIAA1217
NM_019590	GENE	KIAA1217
NM_019594	GENE	LRRC8A
NM_019594	GENE	LRRC8A
NM_019601	GENE	SUSD2
NM_019624	GENE	ABCB9
NM_019892	GENE	INPP5E
NM_020062	GENE	SLC2A4RG
NM_020135	PROM	WRNIP1
NM_020145	GENE	SH3GLB2
NM_020168	PROM	PAK6
NM_020168	PROM	PAK6
NM_020168	GENE	PAK6
NM_020168	GENE	PAK6
NM_020168	GENE	PAK6
NM_020175	PROM	DUS3L
NM_020175	GENE	DUS3L
NM_020184	PROM	CNNM4
NM_020184	GENE	CNNM4
NM_020197	PROM	SMYD2
NM_020201	GENE	NT5M
NM_020210	GENE	SEMA4B
NM_020210	GENE	SEMA4B
NM_020210	GENE	SEMA4B
NM_020210	GENE	SEMA4B
NM_020216	GENE	RNPEP
NM_020229	GENE	PRDM11
NM_020248	GENE	CTNNBIP1
NM_020248	GENE	CTNNBIP1
NM_020335	GENE	VANGL2
NM_020338	GENE	ZMIZ1
NM_020338	GENE	ZMIZ1
NM_020338	GENE	ZMIZ1
NM_020338	GENE	ZMIZ1
NM_020349	PROM	ANKRD2
NM_020349	PROM	ANKRD2
NM_020357	PROM	PCNP
NM_020376	PROM	PNPLA2
NM_020405	GENE	PLXDC1
NM_020443	GENE	NAV1
NM_020469	GENE	ABO
NM_020531	PROM	C20orf3
NM_020639	GENE	RIPK4
NM_020639	GENE	RIPK4
NM_020672	PROM	S100A14
NM_020693	GENE	DSCAML1
NM_020693	GENE	DSCAML1
NM_020702	PROM	KIAA1161
NM_020702	PROM	KIAA1161
NM_020713	GENE	ZNF512B
NM_020716	GENE	GRAMD1B
NM_020718	GENE	USP31
NM_020728	GENE	ESYT2
NM_020733	PROM	HEG1
NM_020761	GENE	RPTOR
NM_020761	GENE	RPTOR
NM_020845	GENE	PITPNM2
NM_020845	GENE	PITPNM2
NM_020857	GENE	VPS18
NM_020876	PROM	#N/A
NM_020876	GENE	#N/A
NM_020882	GENE	COL20A1
NM_020888	GENE	KIAA1522
NM_020921	GENE	NIN
NM_020925	GENE	CACHD1
NM_020939	GENE	CPNE5
NM_020947	GENE	KIAA1609
NM_020988	GENE	GNAO1
[truncated: 926 more rows]

## Sheet: p53mut Tus
Position	Refseq	Symbol
PROM	NR_026874	LOC100130417
PROM	NR_026874	LOC100130417
PROM	NM_016176	SDF4
PROM	NM_058167	UBE2J2
PROM	NM_030649	ACAP3
PROM	NM_152228	TAS1R3
PROM	NM_152228	TAS1R3
PROM	NM_022834	VWA1
PROM	NM_001146310	C1orf86
PROM	NR_027504	MST1P2
PROM	NR_026567	ESPNP
PROM	NM_016233	PADI3
PROM	NM_001032363	MINOS1
PROM	NM_000871	HTR6
PROM	NM_005216	DDOST
PROM	NM_001114101	C1QC
PROM	NM_001145454	STMN1
PROM	NM_006142	SFN
PROM	NM_032872	SYTL1
PROM	NM_014654	SDC3
PROM	NM_001160042	IQCC
PROM	NM_018207	TRIM62
PROM	NM_001956	EDN2
PROM	NM_033553	GUCA2A
PROM	NM_022821	ELOVL1
PROM	NM_001136215	ARTN
PROM	NM_001034023	DMAP1
PROM	NM_004073	PLK3
PROM	NM_001135553	MKNK1
PROM	NM_017887	C1orf123
PROM	NM_014288	ITGB3BP
PROM	NM_001164391	MTF2
PROM	NM_000642	AGL
PROM	NM_020141	TMEM167B
PROM	NM_001408	CELSR2
PROM	NM_022768	RBM15
PROM	NM_015906	TRIM33
PROM	NM_014644	PDE4DIP
PROM	NM_022359	PDE4DIP
PROM	NR_002328	GNRHR2
PROM	NM_144697	C1orf51
PROM	NM_004425	ECM1
PROM	NM_002965	S100A9
PROM	NM_014624	S100A6
PROM	NM_080388	S100A16
PROM	NM_080388	S100A16
PROM	NM_023015	INTS3
PROM	NM_001130041	SHC1
PROM	NM_015872	ZBTB7B
PROM	NM_001122837	SLC50A1
PROM	NM_173852	KRTCAP2
PROM	NM_007112	THBS3
PROM	NM_006589	FAM189B
PROM	NM_139119	YY1AP1
PROM	NM_005572	LMNA
PROM	NM_001145312	ETV3
PROM	NM_000702	ATP1A2
PROM	NM_015726	DCAF8
PROM	NM_080878	ITLN2
PROM	NM_016946	F11R
PROM	NM_001039711	DEDD
PROM	NM_005099	ADAMTS4
PROM	NR_002578	GAS5
PROM	NR_033186	C1orf220
PROM	NM_015602	TOR1AIP1
PROM	NM_005819	STX6
PROM	NM_016545	IER5
PROM	NM_173156	SMG7
PROM	NM_173156	SMG7
PROM	NM_016456	TMEM9
PROM	NM_000299	PKP1
PROM	NM_012396	PHLDA3
PROM	NM_020443	NAV1
PROM	NR_030775	SHISA4
PROM	NM_021633	KLHL12
PROM	NM_002256	KISS1
PROM	NM_015375	DSTYK
PROM	NM_014858	TMCC2
PROM	NM_006893	EIF2D
PROM	NM_021194	SLC30A1
PROM	NM_004446	EPRS
PROM	NM_001136115	FBXO28
PROM	NM_183062	PRSS38
PROM	NM_033131	WNT3A
PROM	NM_001010858	RNF187
PROM	NM_002245	KCNK1
PROM	NM_001042404	CEP170
PROM	NM_001004698	OR2W5
PROM	NM_001017434	PGBD2
PROM	NM_004508	IDI1
PROM	NM_014023	WDR37
PROM	NM_019046	ANKRD16
PROM	NM_001002295	GATA3
PROM	NM_021252	RAB18
PROM	NM_031866	FZD8
PROM	NM_014753	BMS1
PROM	NR_003277	LOC728643
PROM	NR_003601	ANTXRL
PROM	NM_152230	IPMK
PROM	NM_032804	ADO
PROM	NM_000399	EGR2
PROM	NM_019058	DDIT4
PROM	NM_138357	MCU
PROM	NM_000917	P4HA1
PROM	NM_014394	GHITM
PROM	NM_024756	MMRN2
PROM	NM_004897	MINPP1
PROM	NM_020799	STAMBPL1
PROM	NM_003956	CH25H
PROM	NM_057157	CYP26A1
PROM	NM_001134658	SLC35G1
PROM	NM_031484	MARVELD1
PROM	NM_001166244	HPSE2
PROM	NM_031212	SLC25A28
PROM	NM_001001342	BLOC1S2
PROM	NM_024895	PDZD7
PROM	NM_006993	NPM3
PROM	NM_024747	HPS6
PROM	NM_004741	NOLC1
PROM	NM_002779	PSD
PROM	NM_004311	ARL3
PROM	NM_001083913	C10orf26
PROM	NM_017649	CNNM2
PROM	NM_032747	USMG5
PROM	NM_001129742	CALHM3
PROM	NM_024928	OBFC1
PROM	NM_025145	WDR96
PROM	NM_000684	ADRB1
PROM	NM_018017	C10orf118
PROM	NM_025015	HSPA12A
PROM	NM_004248	PRLHR
PROM	NM_153810	C10orf46
PROM	NM_153336	PSTK
PROM	NM_001007793	BUB3
PROM	NM_145235	FANK1
PROM	NM_006504	PTPRE
PROM	NM_001143758	LRRC27
PROM	NM_173541	C10orf91
PROM	NM_001145201	PRAP1
PROM	NM_152911	PAOX
PROM	NM_025092	ATHL1
PROM	NM_001572	IRF7
PROM	NM_001172223	MOB2
PROM	NM_138567	SYT8
PROM	NM_001042780	TNNT3
PROM	NM_005706	TSSC4
PROM	NM_005706	TSSC4
PROM	NR_002720	TRPC2
PROM	NM_001005178	OR52W1
PROM	NM_145040	PRKCDBP
PROM	NM_001124	ADM
PROM	NM_001042559	EIF4G2
PROM	NM_001018057	DKK3
PROM	NM_001080521	RASSF10
PROM	NM_024514	CYP2R1
PROM	NM_138421	SAAL1
PROM	NM_007216	HPS5
PROM	NM_001144030	NAT10
PROM	NM_004620	TRAF6
PROM	NM_139178	ALKBH3
PROM	NM_001145033	C11orf96
PROM	NM_001127219	ACCS
PROM	NM_000401	EXT2
PROM	NM_005456	MAPK8IP1
PROM	NM_004813	PEX16
PROM	NM_001012334	MDK
PROM	NM_000741	CHRM4
PROM	NM_032389	ARFGAP2
PROM	NM_000107	DDB2
PROM	NM_001610	ACP2
PROM	NM_005055	RAPSN
PROM	NM_001164379	FAM180B
PROM	NM_005161	APLNR
PROM	NR_029673	MIR130A
PROM	NM_170746	C11orf31
PROM	NM_015177	DTX4
PROM	NM_152718	VWCE
PROM	NM_001923	DDB1
PROM	NM_006133	DAGLA
PROM	NM_021727	FADS3
PROM	NM_021727	FADS3
PROM	NM_198335	GANAB
PROM	NM_001122955	BSCL2
PROM	NR_003098	SNHG1
PROM	NM_173587	RCOR2
PROM	NM_001033678	TRPT1
PROM	NM_003377	VEGFB
PROM	NM_004470	FKBP2
PROM	NM_138689	PPP1R14B
PROM	NM_138689	PPP1R14B
PROM	NM_001039496	C11orf20
PROM	NM_016404	TRMT112
PROM	NM_001006944	RPS6KA4
PROM	NM_018484	SLC22A11
PROM	NM_000244	MEN1
PROM	NM_017525	CDC42BPG
PROM	NM_015104	ATG2A
PROM	NM_013265	C11orf2
PROM	NM_032431	SYVN1
PROM	NM_005186	CAPN1
PROM	NR_028272	NEAT1
PROM	NM_001048218	SCYL1
PROM	NM_001048218	SCYL1
PROM	NM_006396	SSSCA1
PROM	NM_001099409	EHBP1L1
PROM	NM_138368	DKFZp761E198
PROM	NM_005507	CFL1
PROM	NM_004214	FIBP
PROM	NM_006842	SF3B2
PROM	NM_004292	RIN1
PROM	NM_004292	RIN1
PROM	NM_001024957	BRMS1
PROM	NM_177963	SYT12
PROM	NM_207354	ANKRD13D
PROM	NM_003952	RPS6KB2
PROM	NM_206997	GPR152
PROM	NM_030930	UNC93B1
PROM	NM_001161473	ALDH3B1
PROM	NM_001031847	CPT1A
PROM	NM_153451	ORAOV1
PROM	NM_005247	FGF3
PROM	NM_000804	FOLR3
PROM	NM_033388	ATG16L2
PROM	NM_014824	FCHSD2
PROM	NM_152222	RELT
PROM	NM_002869	RAB6A
PROM	NM_015531	C2CD3
PROM	NM_182904	P4HA3
PROM	NM_004041	ARRB1
PROM	NM_001128620	PAK1
PROM	NM_173039	AQP11
PROM	NM_001156474	CCDC81
PROM	NM_003478	CUL5
PROM	NM_002519	NPAT
PROM	NM_012459	TIMM8B
PROM	NM_000317	PTS
PROM	NM_019021	C11orf71
PROM	NM_002572	PAFAH1B2
PROM	NM_021603	FXYD2
PROM	NM_001144034	TMEM25
PROM	NM_001382	DPAGT1
PROM	NM_006278	ST3GAL4
PROM	NM_014758	SNX19
PROM	NM_015261	NCAPD3
PROM	NM_001042603	KDM5A
PROM	NM_016533	NINJ2
PROM	NM_152441	FBXL14
PROM	NM_152640	DCP1B
PROM	NM_002014	FKBP4
PROM	NM_001160408	TULP3
PROM	NM_020375	C12orf5
PROM	NM_020996	FGF6
PROM	NM_020374	C12orf4
PROM	NM_001065	TNFRSF1A
PROM	NM_001038	SCNN1A
PROM	NM_002342	LTBR
PROM	NM_002342	LTBR
PROM	NM_001033714	NOP2
PROM	NM_001039916	#N/A
PROM	NM_001039916	#N/A
PROM	NM_031299	CDCA3
PROM	NM_001007026	ATN1
PROM	NM_138425	C12orf57
PROM	NR_029779	MIR200C
PROM	NM_005768	LPCAT3
PROM	NM_001733	C1R
PROM	NM_001733	C1R
PROM	NM_015509	NECAP1
PROM	NM_001145426	CSDA
PROM	NM_001098538	PRR4
PROM	NM_002336	LRP6
PROM	NM_004447	EPS8
PROM	NM_019012	PLEKHA5
PROM	NM_014802	KIAA0528
PROM	NM_001039481	ETNK1
PROM	NM_001135823	SSPN
PROM	NM_015000	STK38L
PROM	NM_020782	KLHDC5
PROM	NM_020782	KLHDC5
PROM	NM_001135811	FAM60A
PROM	NM_032901	C12orf62
PROM	NM_002135	NR4A1
PROM	NM_001081492	KRT80
PROM	NM_001173466	AAAS
PROM	NM_013267	GLS2
PROM	NM_031479	INHBE
PROM	NR_027032	LOC100130776
PROM	NM_000075	CDK4
PROM	NM_001172695	TSFM
PROM	NM_003805	CRADD
PROM	NM_000895	LTA4H
PROM	NM_002635	SLC25A3
PROM	NM_007062	PWP1
PROM	NM_052845	MMAB
PROM	NM_001164372	GPN3
PROM	NM_016399	TRIAP1
PROM	NM_019887	DIABLO
PROM	NM_004592	SFSWAP
PROM	NM_015974	CRYL1
PROM	NM_005932	MIPEP
PROM	NM_001166261	MTIF3
PROM	NM_005800	USPL1
PROM	NM_005780	LHFP
PROM	NM_001145079	COG6
PROM	NM_005830	MRPS31
PROM	NM_007187	WBP4
PROM	NM_152903	KBTBD6
PROM	NM_001110798	NAA16
PROM	NM_012345	NUFIP1
PROM	NM_001268	RCBTB2
PROM	NM_001127482	SPRYD7
PROM	NM_012158	FBXL3
PROM	NM_006260	DNAJC3
PROM	NM_001845	COL4A1
PROM	NM_024537	CARS2
PROM	NM_017664	ANKRD10
PROM	NM_006322	TUBGCP3
PROM	NM_199162	ADPRHL1
PROM	NM_138430	ADPRHL1
PROM	NR_026580	TFDP1
PROM	NM_018071	ARHGEF40
PROM	NM_020920	CHD8
PROM	NM_032876	AJUBA
PROM	NM_172314	IL25
PROM	NR_023921	C14orf167
PROM	NM_014169	CHMP4A
PROM	NM_006156	NEDD8
PROM	NM_000359	TGM1
PROM	NM_014430	CIDEB
PROM	NM_025152	NUBPL
PROM	NM_032352	BRMS1L
PROM	NM_207377	TOMM20L
PROM	NM_020810	TRMT5
PROM	NM_001040276	ESR2
PROM	NR_024334	LOC645431
PROM	NM_001024218	GPHN
PROM	NM_033426	KIAA1737
PROM	NM_022067	C14orf133
PROM	NM_012245	SNW1
PROM	NM_013231	FLRT2
PROM	NM_006888	CALM1
PROM	NM_006215	SERPINA4
PROM	NM_001144995	CCDC85C
PROM	NR_031575	MIR1185-1
PROM	NM_152326	ANKRD9
PROM	NM_003300	TRAF3
PROM	NM_152307	TRMT61A
PROM	NM_152328	ADSSL1
PROM	NM_174891	C14orf79
PROM	NM_001312	CRIP2
PROM	NM_001312	CRIP2
PROM	NR_003350	SNORD115-35
PROM	NR_003352	SNORD115-37
PROM	NM_003246	THBS1
PROM	NM_007223	GPR176
PROM	NM_004573	PLCB2
PROM	NM_207380	C15orf52
PROM	NM_130468	CHST14
PROM	NM_152260	RPUSD2
PROM	NM_017553	INO80
PROM	NM_007280	OIP5
PROM	NM_001135685	LTK
PROM	NM_001135685	LTK
PROM	NM_006293	TYRO3
PROM	NM_001080541	MGA
PROM	NM_016642	SPTBN5
PROM	NM_138477	CDAN1
PROM	NM_012142	CCNDBP1
PROM	NM_002373	MAP1A
PROM	NM_001018108	SERF2
PROM	NM_001018108	SERF2
PROM	NM_001033517	SERINC4
PROM	NM_001160227	SPG11
PROM	NM_144565	DUOXA1
PROM	NM_001482	GATM
PROM	NM_024063	SPATA5L1
PROM	NM_001128610	USP8
PROM	NM_015263	DMXL2
PROM	NM_138792	LEO1
PROM	NM_019600	FAM214A
PROM	NR_015419	LOC145783
PROM	NM_000942	PPIB
PROM	NM_001101362	KBTBD13
PROM	NM_017858	TIPIN
PROM	NM_002755	MAP2K1
PROM	NM_006049	SNAPC5
PROM	NM_207338	LCTL
PROM	NM_024666	AAGAB
PROM	NM_001143936	C15orf61
PROM	NM_001031807	SKOR1
PROM	NM_017882	CLN6
PROM	NM_015322	FEM1B
PROM	NM_018357	LARP6
PROM	NM_020147	THAP10
PROM	NM_000520	HEXA
PROM	NM_005744	ARIH1
PROM	NM_004809	STOML1
PROM	NR_027073	LOC283731
PROM	NM_001142617	STRA6
PROM	NM_001142443	EDC3
PROM	NM_001127190	CSK
PROM	NM_021819	LMAN1L
PROM	NM_001099436	ULK3
PROM	NM_017793	RPP25
PROM	NM_138967	SCAMP5
PROM	NM_006715	MAN2C1
PROM	NM_001042581	SNUPN
PROM	NM_153271	SNX33
PROM	NR_024595	DNM1P35
PROM	NM_012170	FBXO22
PROM	NM_012170	FBXO22
PROM	NM_018602	DNAJA4
PROM	NM_001013619	AGPHD1
PROM	NM_006791	MORF4L1
PROM	NM_004390	CTSH
PROM	NM_001100880	ST20
PROM	NM_019006	ZFAND6
PROM	NM_018689	KIAA1199
PROM	NM_032246	MEX3B
PROM	NM_001160116	C15orf40
PROM	NM_001011885	BTBD1
PROM	NM_014300	SEC11A
PROM	NM_002201	ISG20
PROM	NM_001113378	FANCI
PROM	NM_018670	MESP1
PROM	NM_005829	AP3S2
PROM	NM_002168	IDH2
PROM	NM_001143785	FES
PROM	NM_139057	ADAMTS17
PROM	NM_001040614	#N/A
PROM	NM_152334	TARSL2
PROM	NM_005861	STUB1
PROM	NM_001005920	JMJD8
PROM	NM_153350	FBXL16
PROM	NM_024042	METRN
PROM	NM_022493	NARFL
PROM	NM_023936	MRPS34
PROM	NM_001040427	HAGH
PROM	NM_006453	TBL3
PROM	NM_001130012	SLC9A3R2
PROM	NM_025108	C16orf59
PROM	NM_031948	PRSS27
PROM	NM_022119	PRSS22
PROM	NM_020677	NMRAL1
PROM	NM_001145011	C16orf96
PROM	NM_145253	FAM100A
PROM	NM_001077180	METTL9
PROM	NR_002939	RUNDC2C
PROM	NM_024516	C16orf53
PROM	NM_003609	HIRIP3
PROM	NR_031727	#N/A
PROM	NM_001012398	AKTIP
PROM	NM_005946	MT1A
PROM	NM_005949	MT1F
PROM	NM_005949	MT1F
PROM	NM_005950	MT1G
PROM	NM_032206	NLRC5
PROM	NM_015993	PLLP
PROM	NM_001145770	GPR56
PROM	NM_001145770	GPR56
PROM	NM_020807	ZNF319
PROM	NM_001160305	SETD6
PROM	NM_016284	CNOT1
PROM	NM_016062	FAM96B
PROM	NM_016062	FAM96B
PROM	NM_015964	TPPP3
PROM	NM_025082	CENPT
PROM	NM_002801	PSMB10
PROM	NM_000229	LCAT
PROM	NM_024939	ESRP2
PROM	NM_001076785	SLC7A6
PROM	NM_018667	SMPD3
PROM	NM_001113178	NFAT5
PROM	NM_014062	NOB1
PROM	NM_006927	ST3GAL2
PROM	NM_001030007	AP1G1
PROM	NM_030581	WDR59
PROM	NM_001025200	CTRB2
PROM	NM_001170714	BCAR1
PROM	NM_016373	WWOX
PROM	NM_001100873	C16orf46
PROM	NM_145168	SDR42E1
PROM	NM_206967	C16orf74
PROM	NM_020655	JPH3
PROM	NM_001173539	BANP
PROM	NM_152339	SPATA2L
PROM	NM_002386	MC1R
PROM	NM_006086	TUBB3
PROM	NM_006987	RPH3AL
PROM	NM_003693	SCARF1
PROM	NM_000934	SERPINF2
PROM	NM_001383	DPH1
PROM	NR_029625	MIR212
PROM	NM_080704	TRPV1
PROM	NM_032294	CAMKK1
PROM	NM_032294	CAMKK1
PROM	NM_015113	ZZEF1
PROM	NM_001122890	GGT6
PROM	NM_022059	CXCL16
PROM	NM_005022	PFN1
PROM	NM_005022	PFN1
PROM	NM_001167985	INCA1
PROM	NM_153018	ZFP3
PROM	NM_016041	DERL2
PROM	NM_001165966	PITPNM3
PROM	NM_016060	MED31
PROM	NM_000697	ALOX12
PROM	NM_198154	TMEM95
PROM	NM_003985	TNK1
PROM	NM_020795	NLGN2
PROM	NM_001128833	ZBTB4
PROM	NM_003809	TNFSF12
PROM	NM_006942	SOX15
PROM	NM_001080424	KDM6B
PROM	NM_032356	LSMD1
PROM	NM_002616	PER1
PROM	NM_017622	C17orf59
PROM	NM_001146684	RNF222
PROM	NM_002903	RCVRN
PROM	NM_000676	ADORA2B
PROM	NM_006311	NCOR1
PROM	NM_018955	UBB
PROM	NM_020653	ZNF287
PROM	NM_012452	TNFRSF13B
PROM	NM_016084	RASD1
PROM	NM_017758	ALKBH5
PROM	NM_001042450	SLC5A10
PROM	NM_001160407	TLCD1
PROM	NM_144683	DHRS13
PROM	NM_198147	ABHD15
PROM	NM_001007024	GOSR1
PROM	NM_022344	C17orf75
PROM	NM_173847	SPACA3
PROM	NM_024302	MMP28
PROM	NM_024835	GGNBP2
PROM	NM_024864	MRM1
PROM	NM_005568	LHX1
PROM	NM_012138	AATF
PROM	NM_001123391	TBC1D3
PROM	NM_020876	#N/A
PROM	NM_025248	SRCIN1
PROM	NM_005937	MLLT6
PROM	NM_001136498	CISD3
PROM	NM_007144	PCGF2
PROM	NM_002795	PSMB3
PROM	NM_003559	PIP4K2B
PROM	NM_000723	CACNB1
PROM	NM_001165937	STARD3
PROM	NM_003673	TCAP
PROM	NM_033419	PGAP3
PROM	NM_005310	GRB7
PROM	NM_139280	ORMDL3
PROM	NM_002809	PSMD3
PROM	NM_000759	CSF3
PROM	NM_000759	CSF3
PROM	NM_199334	THRA
PROM	NM_021724	NR1D1
PROM	NM_016339	RAPGEFL1
PROM	NM_000964	RARA
PROM	NM_152219	GJD3
PROM	NM_001067	TOP2A
PROM	NM_032865	TNS4
PROM	NM_031957	KRTAP1-5
PROM	NM_030967	KRTAP1-1
PROM	NM_031960	KRTAP4-8
PROM	NM_001146041	KRTAP4-9
PROM	NM_031961	KRTAP9-2
PROM	NM_031964	KRTAP17-1
PROM	NM_021013	KRT34
PROM	NM_003770	KRT37
PROM	NM_005557	KRT16
PROM	NM_000422	KRT17
PROM	NM_000422	KRT17
PROM	NM_005801	EIF1
PROM	NM_005801	EIF1
PROM	NM_001096	ACLY
PROM	NM_024119	DHX58
PROM	NM_021078	KAT2A
PROM	NM_012232	PTRF
PROM	NM_000263	NAGLU
PROM	NM_170607	MLX
PROM	NM_024927	PLEKHH3
PROM	NM_001991	EZH1
PROM	NM_001012511	GOSR2
PROM	NM_002144	HOXB1
PROM	NM_017957	EPN3
PROM	NM_001078166	SRSF1
PROM	NM_203425	C17orf82
PROM	NM_000789	ACE
PROM	NM_000334	SCN4A
PROM	NM_006572	GNA13
PROM	NM_000213	ITGB4
PROM	NM_144677	MGAT5B
PROM	NM_002359	MAFG
PROM	NM_006907	PYCR1
PROM	NM_006137	CD7
PROM	NM_006137	CD7
PROM	NM_003004	SECTM1
PROM	NM_019613	WDR45L
PROM	NM_001007559	SS18
PROM	NM_014939	TRAPPC8
PROM	NM_004539	NARS
PROM	NM_012327	PIGN
PROM	NM_001031848	SERPINB8
PROM	NM_173630	RTTN
PROM	NM_001914	CYB5A
PROM	NM_175907	ZADH2
PROM	NM_012292	HMHA1
PROM	NM_024407	NDUFS7
PROM	NM_012458	TIMM13
PROM	NM_015675	GADD45B
PROM	NM_001961	EEF2
PROM	NM_018708	FEM1A
PROM	NM_206833	CTXN1
PROM	NM_020230	PPAN
PROM	NM_003755	EIF3G
PROM	NM_133452	RAVER1
PROM	NM_007065	CDC37
PROM	NM_001136191	KANK2
PROM	NM_001035223	RGL3
PROM	NM_000159	GCDH
PROM	NM_004146	NDUFB7
PROM	NR_026828	LOC126536
PROM	NM_001170938	ISYNA1
PROM	NR_026956	LOC284440
PROM	NM_001172671	ZNF430
PROM	NM_024310	PLEKHF1
PROM	NM_000713	BLVRB
PROM	NM_015125	CIC
PROM	NM_001013257	BCAM
PROM	NM_145288	ZNF296
PROM	NM_001017989	OPA3
PROM	NM_000234	LIG1
PROM	NM_017708	FAM83E
PROM	NM_000979	RPL18
PROM	NM_001098632	AKT1S1
PROM	NM_003121	SPIB
PROM	NM_145232	CTU1
PROM	NM_005601	NKG7
PROM	NM_025040	ZNF614
PROM	NM_001130106	HSPBP1
PROM	NM_006959	ZNF17
PROM	NM_003433	ZNF132
PROM	NM_012254	SLC27A5
PROM	NM_004040	RHOB
PROM	NM_000221	KHK
PROM	NM_021095	SLC5A6
PROM	NM_001034116	EIF2B4
PROM	NM_000104	CYP1B1
PROM	NM_001171508	MCFD2
PROM	NM_018014	BCL11A
PROM	NM_001153	ANXA4
PROM	NM_017880	C2orf42
PROM	NM_031288	INO80B
PROM	NM_198482	SH2D6
PROM	NM_005911	MAT2A
PROM	NM_001017396	ZNF2
PROM	NM_000682	ADRA2B
PROM	NM_004418	DUSP2
PROM	NM_020184	CNNM4
PROM	NM_199336	FAHD2B
PROM	NM_000272	NPHP1
PROM	NM_006538	BCL2L11
PROM	NM_001137604	POLR1B
PROM	NR_024077	WASH2P
PROM	NR_000034	#N/A
PROM	NM_032390	MKI67IP
PROM	NM_000312	PROC
PROM	NR_027020	ANKRD30BL
PROM	NM_001083112	GPD2
PROM	NM_015530	GORASP2
PROM	NM_001145000	ITGAV
PROM	NM_199482	MOB4
PROM	NM_138395	MARS2
PROM	NM_014140	SMARCAL1
PROM	NM_006000	TUBA4A
PROM	NM_005855	RAMP1
PROM	NM_018226	RNPEPL1
PROM	NM_001085437	C2orf54
PROM	NM_001085437	C2orf54
PROM	NR_028049	MTERFD2
PROM	NM_006943	SOX12
PROM	NM_024958	NRSN2
PROM	NM_006392	NOP56
PROM	NM_006899	IDH3B
PROM	NM_001810	CENPB
PROM	NM_018347	C20orf29
PROM	NM_018347	C20orf29
PROM	NM_024960	PANK2
PROM	NM_000311	PRNP
PROM	NM_144773	PROKR2
PROM	NM_017671	FERMT1
PROM	NM_014426	SNX5
PROM	NM_018993	RIN2
PROM	NM_001899	CST4
PROM	NM_001322	CST2
PROM	NM_003650	CST7
PROM	NM_001114089	ENTPD6
PROM	NM_001191	BCL2L1
PROM	NM_033118	MYLK2
PROM	NM_006892	DNMT3B
PROM	NM_025227	BPIFB2
PROM	NM_080574	BPIFA2
PROM	NM_001042439	BPIFA3
PROM	NM_032819	ZNF341
PROM	NM_003908	EIF2S2
PROM	NM_003908	EIF2S2
PROM	NR_028046	#N/A
PROM	NM_000178	GSS
PROM	NM_001145025	EDEM2
PROM	NM_018244	UQCC
PROM	NR_024377	FER1L4
PROM	NM_021100	NFS1
PROM	NM_006097	MYL9
PROM	NM_199181	KIAA0889
PROM	NM_080627	KIAA0889
PROM	NM_001167820	BLCAP
PROM	NM_080607	VSTM2L
PROM	NM_004613	TGM2
PROM	NR_027241	LOC388796
PROM	NM_001018082	ADIG
PROM	NM_005461	MAFB
PROM	NM_052846	EMILIN3
PROM	NM_006275	SRSF6
PROM	NM_016004	IFT52
PROM	NM_001098797	TOX2
PROM	NM_001080472	FITM2
PROM	NM_145652	WFDC5
PROM	NM_002638	PI3
PROM	NM_003833	MATN4
PROM	NM_033542	SYS1
PROM	NM_015937	PIGT
PROM	NM_003279	TNNC2
PROM	NM_022104	PCIF1
PROM	NM_012408	ZMYND8
PROM	NM_001135773	SPATA2
PROM	NM_015339	ADNP
PROM	NM_003859	DPM1
PROM	NM_002237	KCNG1
PROM	NR_002189	SUMO1P1
PROM	NM_003657	BCAS1
PROM	NM_019888	MC3R
PROM	NM_003600	AURKA
PROM	NM_003222	TFAP2C
PROM	NM_001160417	ZBP1
PROM	NM_001001433	STX16
PROM	NM_024663	NPEPL1
PROM	NM_024663	NPEPL1
PROM	NR_002785	GNAS-AS1
PROM	NM_001001977	#N/A
PROM	NM_016045	SLMO2
PROM	NM_006242	PPP1R3D
PROM	NM_006242	PPP1R3D
PROM	NM_015666	GTPBP5
PROM	NM_031215	CABLES2
PROM	NM_080833	C20orf151
PROM	NM_022161	BIRC7
PROM	NM_152864	NKAIN4
PROM	NM_024299	PPDPF
PROM	NM_015894	STMN3
PROM	NM_016434	RTEL1
PROM	NM_001134758	ARFRP1
PROM	NM_080622	ABHD16B
PROM	NM_003288	TPD52L2
PROM	NM_017859	UCKL1
PROM	NM_198723	TCEA2
PROM	NM_001039467	RGS19
PROM	NM_013240	N6AMT1
PROM	NM_001025203	U2AF1
PROM	NM_017414	USP18
PROM	NR_002733	DGCR5
PROM	NM_053004	GNB1L
PROM	NM_152906	C22orf25
PROM	NM_023004	RTN4R
PROM	NM_001008695	THAP7
PROM	NM_001017964	YDJC
PROM	NM_152612	CCDC116
PROM	NM_000675	ADORA2A
PROM	NM_001008697	TFIP11
PROM	NM_133455	EMID1
PROM	NM_006478	GAS2L1
PROM	NM_182527	CABP7
PROM	NM_014323	PATZ1
PROM	NM_004147	DRG1
PROM	NM_014550	CARD10
PROM	NM_152868	KCNJ4
PROM	NM_145699	APOBEC3A
PROM	NM_016272	TOB2
PROM	NM_007229	PACSIN2
PROM	NM_012263	TTLL1
PROM	NM_000714	TSPO
PROM	NM_022785	EFCAB6
PROM	NM_001009880	KIAA0930
PROM	NM_001009880	KIAA0930
PROM	NM_058238	WNT7B
PROM	NM_014577	BRD1
PROM	NM_001159286	HDAC10
PROM	NM_001080420	SHANK3
PROM	NM_018306	TMEM40
PROM	NM_006677	USP19
PROM	NM_001080448	EPHA6
PROM	NM_001080448	EPHA6
PROM	NM_032146	ARL6
PROM	NM_022488	ATG3
PROM	NM_025146	NAA50
PROM	NM_001015887	IGSF11
PROM	NM_152538	IGSF11
PROM	NM_183357	ADCY5
PROM	NM_001039783	TXNRD3NB
PROM	NM_001039783	TXNRD3NB
PROM	NM_032242	PLXNA1
PROM	NM_016372	TPRA1
PROM	NM_016372	TPRA1
PROM	NM_013336	SEC61A1
PROM	NM_021937	EEFSEC
PROM	NM_020741	KIAA1257
PROM	NM_020701	ISY1
PROM	NM_016128	COPG
PROM	NM_006026	H1FX
PROM	NM_207307	C3orf25
PROM	NM_015391	ANAPC13
PROM	NM_006153	NCK1
PROM	NM_198504	PAQR9
PROM	NM_032383	HPS3
PROM	NM_014445	SERP1
PROM	NM_002886	RAP2B
PROM	NM_002886	RAP2B
PROM	NM_173084	TRIM59
PROM	NM_007217	PDCD10
PROM	NM_005602	CLDN11
PROM	NM_198407	GHSR
PROM	NM_020166	MCCC1
PROM	NM_003907	EIF2B5
PROM	NM_001171087	CLCN2
PROM	NM_022149	MAGEF1
PROM	NM_004593	TRA2B
PROM	NM_004454	ETV5
PROM	NM_002916	RFC4
PROM	NM_173216	ST6GAL1
PROM	NM_152531	XXYLT1
PROM	NM_005781	TNK2
PROM	NM_001042540	NCBP2
PROM	NM_001079840	OCIAD1
PROM	NR_015446	FTLP10
PROM	NM_017426	NUP54
PROM	NM_018359	UFSP2
PROM	NM_031916	ROPN1L
PROM	NM_033414	ZNF622
PROM	NM_000997	RPL37
PROM	NM_001005473	PLCXD3
PROM	NM_000524	HTR1A
PROM	NM_002538	OCLN
PROM	NR_015360	FLJ33630
PROM	NM_003059	SLC22A4
PROM	NM_001033503	SAR1B
PROM	NM_016480	PAIP2
PROM	NM_198282	TMEM173
PROM	NM_005859	PURA
PROM	NM_032420	PCDH1
PROM	NM_000024	ADRB2
PROM	NM_000112	SLC26A2
PROM	NM_007017	SOX30
PROM	NM_003945	ATP6V0E1
PROM	NM_030627	CPEB4
PROM	NM_173664	ARL10
PROM	NM_016391	NOP16
PROM	NM_133369	UNC5A
PROM	NM_001017987	C5orf45
PROM	NR_026855	DKFZP686I15217
PROM	NM_015482	SLC22A23
PROM	NM_012135	FAM50B
PROM	NM_001135575	C6orf228
PROM	NM_020662	MRS2
PROM	NM_015895	GMNN
PROM	NM_001098478	HLA-F
PROM	NR_003948	HCG22
PROM	NM_022553	VPS52
PROM	NM_007104	RPL10A
PROM	NM_001832	CLPS
PROM	NM_023932	DLK2
PROM	NM_001012974	LRRC73
PROM	NM_020750	XPO5
PROM	NM_001160130	KCNQ5
PROM	NM_020320	RARS2
PROM	NM_145062	ZUFSP
PROM	NM_001031712	TRMT11
PROM	NM_001002030	ECHDC1
PROM	NM_025217	ULBP2
PROM	NM_024518	ULBP3
PROM	NM_002607	PDGFA
PROM	NM_002607	PDGFA
PROM	NM_017781	CYP2W1
PROM	NM_182924	MICALL2
PROM	NM_001097620	TMEM184A
PROM	NM_001128636	ELFN1
PROM	NM_152743	BRAT1
PROM	NM_001101	ACTB
PROM	NM_003088	FSCN1
PROM	NR_023382	ZNF815
PROM	NM_006956	ZNF12
PROM	NM_001037164	ARL4A
PROM	NM_014399	TSPAN13
PROM	NM_000474	TWIST1
PROM	NM_002214	ITGB8
PROM	NM_000600	IL6
PROM	NM_138771	CCDC126
PROM	NM_004289	NFE2L3
PROM	NM_014817	TRIL
PROM	NM_007270	FKBP9
PROM	NM_001002010	NT5C3
PROM	NM_003014	SFRP4
PROM	NM_005402	RALA
PROM	NM_002787	PSMA2
PROM	NM_032014	MRPS24
PROM	NM_000290	PGAM2
PROM	NM_001129	AEBP1
PROM	NM_001101648	NPC1L1
PROM	NM_000596	IGFBP1
PROM	NM_001100159	C7orf57
PROM	NM_006060	IKZF1
PROM	NM_001042469	SUMF2
PROM	NR_026929	DKFZp434L192
PROM	NM_001305	CLDN4
PROM	NM_014146	LAT2
PROM	NM_145102	ZKSCAN5
PROM	NM_019606	MEPCE
PROM	NM_001126340	ORAI2
PROM	NR_024586	LOC100216545
PROM	NR_002140	OR6W1P
PROM	NM_001003802	SMARCD3
PROM	NM_001083617	RB1CC1
PROM	NM_005285	NPBWR1
PROM	NM_005285	NPBWR1
PROM	NM_138969	SDR16C5
PROM	NR_029669	MIR124-2
PROM	NM_001145839	MTFR1
PROM	NM_015169	RRS1
PROM	NM_001077204	#N/A
PROM	NM_016027	LACTB2
PROM	NM_001001481	UBE2W
PROM	NM_001034915	ESRP1
PROM	NM_177965	C8orf37
PROM	NM_015942	MTERFD1
PROM	NM_020697	KCNS2
PROM	NM_015243	VPS13B
PROM	NM_198401	ANKRD46
PROM	NM_015878	AZIN1
PROM	NM_001695	ATP6V1C1
PROM	NM_030780	SLC25A32
PROM	NM_022783	DEPTOR
PROM	NM_032899	FAM83A
PROM	NM_001081675	KLHL38
PROM	NM_003033	ST3GAL1
PROM	NM_005293	GPR20
PROM	NM_145003	TSNARE1
PROM	NM_001160354	LY6K
PROM	NM_016647	C8orf55
PROM	NM_003695	LY6D
PROM	NM_003695	LY6D
PROM	NM_003695	LY6D
PROM	NM_000498	CYP11B2
PROM	NR_026913	LOC100133669
PROM	NM_052963	TOP1MT
PROM	NM_001166237	GSDMD
PROM	NM_001100878	C8orf73
PROM	NM_145201	NAPRT1
PROM	NM_000445	PLEC
PROM	NM_017570	OPLAH
PROM	NM_019037	EXOSC4
PROM	NM_003801	GPAA1
PROM	NM_003801	GPAA1
PROM	NM_001916	CYC1
PROM	NM_030974	SHARPIN
PROM	NM_031309	SCRT1
PROM	NR_015428	C8ORFK29
PROM	NR_015428	C8ORFK29
PROM	NM_138496	CYHR1
PROM	NM_032902	PPP1R16A
PROM	NM_001024678	LRRC24
PROM	NM_001001795	C8orf82
PROM	NM_138367	ZNF251
PROM	NM_000973	RPL8
PROM	NM_000973	RPL8
PROM	NM_001081003	COMMD5
PROM	NM_001109689	ZNF250
PROM	NM_153267	MAMDC2
PROM	NM_017998	C9orf40
PROM	NM_001127603	C9orf95
PROM	NM_002072	GNAQ
PROM	NM_013438	UBQLN1
PROM	NM_032307	C9orf64
PROM	NM_002140	HNRNPK
PROM	NM_001018064	NTRK2
PROM	NM_001018064	NTRK2
PROM	NM_030940	ISCA1
PROM	NM_024617	ZCCHC6
PROM	NM_001912	CTSL1
PROM	NR_024280	UNQ6494
PROM	NR_024280	UNQ6494
PROM	NM_001135052	SYK
PROM	NM_005384	NFIL3
PROM	NM_001003800	BICD2
PROM	NM_004148	NINJ1
PROM	NM_005392	PHF2
PROM	NM_177995	PTPDC1
PROM	NM_000507	FBP1
PROM	NR_023390	LINC00476
PROM	NM_014930	ZNF510
PROM	NM_016481	C9orf156
PROM	NM_033220	TRIM14
PROM	NM_018421	TBC1D2
PROM	NM_001855	COL15A1
PROM	NM_006981	NR4A3
PROM	NM_015051	ERP44
PROM	NM_001161584	TEX10
PROM	NM_080546	SLC44A1
PROM	NM_001145313	FSD1L
PROM	NM_018112	TMEM38B
PROM	NM_004235	KLF4
PROM	NM_006686	ACTL7B
PROM	NM_003640	IKBKAP
PROM	NM_003329	TXN
PROM	NM_001015882	DNAJC25
PROM	NM_022486	SUSD1
PROM	NM_133465	KIAA1958
PROM	NM_001012994	SNX30
PROM	NM_033051	SLC46A2
PROM	NM_139286	CDC26
PROM	NM_001012361	WDR31
PROM	NM_001633	AMBP
PROM	NM_032888	COL27A1
PROM	NM_032888	COL27A1
PROM	NM_005118	TNFSF15
PROM	NM_001011649	CDK5RAP2
PROM	NM_015651	PHF19
PROM	NM_014222	NDUFA8
PROM	NM_080859	OR1K1
PROM	NM_005388	PDCL
PROM	NM_004959	NR5A1
PROM	NM_001045476	WDR38
PROM	NM_005347	HSPA5
PROM	NM_006195	PBX3
PROM	NM_002316	LMX1B
PROM	NM_000976	RPL12
PROM	NM_001002913	PTRH1
PROM	NM_001002913	PTRH1
PROM	NM_001085347	TOR2A
PROM	NM_004957	FPGS
PROM	NM_000118	ENG
PROM	NM_000118	ENG
PROM	NM_000476	AK1
PROM	NM_003863	DPM2
PROM	NM_197956	NAIF1
PROM	NM_001131015	CIZ1
PROM	NM_015679	TRUB2
PROM	NM_002540	ODF2
PROM	NM_001003722	GLE1
PROM	NM_032799	ZDHHC12
PROM	NM_001100876	PHYHD1
PROM	NM_014908	DOLK
PROM	NM_004878	PTGES
PROM	NM_014286	NCS1
PROM	NM_014285	EXOSC2
PROM	NM_198180	QRFP
PROM	NM_005085	NUP214
PROM	NM_001077365	POMT1
PROM	NM_001135954	UCK1
PROM	NM_022779	DDX31
PROM	NM_001122823	GTF3C5
PROM	NM_001042368	RALGDS
PROM	NM_003172	SURF1
PROM	NM_020385	REXO4
PROM	NM_001145320	ADAMTSL2
PROM	NM_000787	DBH
PROM	NR_015427	LINC00094
PROM	NM_002957	RXRA
PROM	NM_014279	OLFM1
PROM	NM_001048265	C9orf116
PROM	NM_001048265	C9orf116
PROM	NM_152833	C9orf69
PROM	NM_152833	C9orf69
PROM	NM_181701	QSOX2
PROM	NM_001080849	DNLZ
PROM	NM_001080849	DNLZ
PROM	NM_019892	INPP5E
PROM	NM_014866	SEC16A
PROM	NM_017617	NOTCH1
PROM	NM_017617	NOTCH1
PROM	NM_001012727	AGPAT2
PROM	NR_024542	SNHG7
PROM	NR_024542	SNHG7
PROM	NM_001001712	LCN10
PROM	NM_032928	TMEM141
PROM	NM_001080482	C9orf172
PROM	NM_001135861	PHPT1
PROM	NM_206920	MAMDC4
PROM	NM_003792	EDF1
PROM	NM_018998	FBXW5
PROM	NM_018998	FBXW5
PROM	NM_178536	LCN12
PROM	NM_178536	LCN12
PROM	NM_178536	LCN12
PROM	NM_000954	PTGDS
PROM	NM_004669	CLIC3
PROM	NM_004669	CLIC3
PROM	NM_015392	NPDC1
PROM	NM_178448	C9orf140
PROM	NM_000832	GRIN1
PROM	NM_000832	GRIN1
PROM	NM_001013653	LRRC26
PROM	NM_001013653	LRRC26
PROM	NM_013366	ANAPC2
PROM	NM_013366	ANAPC2
PROM	NM_001128228	TPRN
PROM	NM_199001	C9orf169
PROM	NM_080877	SLC34A3
PROM	NM_015456	COBRA1
PROM	NM_001004354	NRARP
PROM	NM_001130969	NELF
PROM	NM_138778	WDR85
PROM	NM_152285	ARRDC1
PROM	NM_032937	C9orf37
PROM	NM_001015881	TSC22D3	C1orf170
GENE		NR_027693	AGRN
GENE		NM_198576	C1orf159
GENE		NM_017891	SCNN1D
GENE		NM_001130413	ACAP3
GENE		NM_030649	CPSF3L
GENE		NM_017871	TAS1R3
GENE		NM_152228	DVL1
GENE		NM_004421	TMEM240
GENE		NM_001114748	MIB2
GENE		NM_001170686	MIB2
GENE		NM_001170686	KIAA1751
GENE		NM_001080484	GABRD
GENE		NM_000815	C1orf86
GENE		NM_001146310	SKI
GENE		NM_003036	PRDM16
GENE		NM_022114	MEGF6
GENE		NM_001409	MEGF6
GENE		NM_001409	TP73
GENE		NM_005427	TP73
GENE		NM_005427	NPHP4
GENE		NM_015102	CHD5
GENE		NM_015557	RNF207
GENE		NM_207396	ACOT7
GENE		NM_007274	CAMTA1
GENE		NM_015215	CAMTA1
GENE		NM_015215	CAMTA1
GENE		NM_015215	PARK7
GENE		NM_001123377	RERE
GENE		NM_001042681	SPSB1
GENE		NM_025106	SPSB1
GENE		NM_025106	CLSTN1
GENE		NM_001009566	CTNNBIP1
GENE		NM_001012329	CTNNBIP1
GENE		NM_001012329	PGD
GENE		NM_002631	CASZ1
GENE		NM_001079843	PLOD1
GENE		NM_000302	FHAD1
GENE		NM_052929	EFHD2
GENE		NM_024329	PLEKHM2
GENE		NM_015164	ZBTB17
GENE		NM_003443	EPHA2
GENE		NM_004431	C1orf144
GENE		NM_001114600	CROCCP2
GENE		NR_026752	CROCCP2
GENE		NR_026752	CROCCP2
GENE		NR_026752	CROCCP2
GENE		NR_026752	ESPNP
GENE		NR_026567	ESPNP
GENE		NR_026567	PADI1
GENE		NM_013358	PADI3
GENE		NM_016233	PADI4
GENE		NM_012387	ARHGEF10L
GENE		NM_018125	ARHGEF10L
GENE		NM_018125	IGSF21
GENE		NM_032880	NBL1
GENE		NM_182744	KIF17
GENE		NM_001122819	RAP1GAP
GENE		NM_001145657	HSPG2
GENE		NM_005529	HSPG2
GENE		NM_005529	EPHB2
GENE		NM_004442	LUZP1
GENE		NM_001142546	NIPAL3
GENE		NM_020448	RUNX3
GENE		NM_001031680	SYTL1
GENE		NM_032872	MAP3K6
GENE		NM_004672	GPR3
GENE		NM_005281	SMPDL3B
GENE		NM_014474	SESN2
GENE		NM_031459	PTPRU
GENE		NM_005704	SERINC2
GENE		NM_178865	TINAGL1
GENE		NM_022164	KIAA1522
GENE		NM_020888	ADC
GENE		NM_052998	PHC2
GENE		NM_198040	GJB4
GENE		NM_153212	TFAP2E
GENE		NM_178548	TEKT2
GENE		NM_014466	COL8A2
GENE		NM_005202	STK40
GENE		NM_032017	ZC3H12A
GENE		NM_025079	COL9A2
GENE		NM_001852	SMAP2
GENE		NM_022733	HIVEP3
GENE		NM_001127714	SZT2
GENE		NM_015284	SZT2
GENE		NM_015284	SZT2
GENE		NM_015284	PTPRF
GENE		NM_002840	PTPRF
GENE		NM_002840	PTPRF
GENE		NM_002840	PTPRF
GENE		NM_002840	PTPRF
GENE		NM_002840	ST3GAL3
GENE		NM_006279	ST3GAL3
GENE		NM_006279	IPO13
GENE		NM_014652	IPO13
GENE		NM_014652	PTCH2
GENE		NM_001166292	MOB3C
GENE		NM_145279	PODN
GENE		NM_153703	SLC1A7
GENE		NM_006671	SLC1A7
GENE		NM_006671	SLC1A7
GENE		NM_006671	SLC1A7
GENE		NM_006671	FLJ40434
GENE		NR_002314	NFIA
GENE		NM_001145511	WLS
GENE		NM_001002292	CELSR2
GENE		NM_001408	CELSR2
GENE		NM_001408	CELSR2
GENE		NM_001408	GPR61
GENE		NM_031936	CSF1
GENE		NM_000757	KCNC4
GENE		NM_001039574	CYMP
GENE		NR_003599	CYMP
GENE		NR_003599	PHTF1
GENE		NM_006608	VANGL1
GENE		NM_001172411	PHGDH
GENE		NM_006623	PDE4DIP
GENE		NM_014644	PDE4DIP
GENE		NM_014644	NOTCH2NL
GENE		NM_203458	ECM1
GENE		NM_004425	CERS2
GENE		NM_022075	POGZ
GENE		NM_015100	POGZ
GENE		NM_015100	CRNN
GENE		NM_016190	DENND4B
GENE		NM_014856	CRTC2
GENE		NM_181715	AQP10
GENE		NM_080429	ATP8B2
GENE		NM_020452	TDRD10
GENE		NM_001098475	KCNN3
GENE		NM_002249	SHC1
GENE		NM_001130040	ZBTB7B
GENE		NM_015872	ZBTB7B
GENE		NM_015872	ZBTB7B
GENE		NM_015872	DCST1
GENE		NM_001143687	DCST1
GENE		NM_001143687	ADAM15
GENE		NM_003815	ADAM15
GENE		NM_003815	EFNA3
GENE		NM_004952	EFNA1
GENE		NM_004428	THBS3
GENE		NM_007112	THBS3
GENE		NM_007112	FAM189B
GENE		NM_006589	HCN3
GENE		NM_020897	PKLR
GENE		NM_000298	SMG5
GENE		NM_015327	MEF2D
GENE		NM_005920	MEF2D
GENE		NM_005920	HAPLN2
GENE		NM_021817	SH2D2A
GENE		NM_001161441	NTRK1
GENE		NM_001007792	NTRK1
GENE		NM_001007792	PEAR1
GENE		NM_001080471	KIRREL
GENE		NM_018240	IGSF9
GENE		NM_001135050	PEA15
GENE		NM_003768	VANGL2
GENE		NM_020335	VANGL2
GENE		NM_020335	PVRL4
GENE		NM_030916	PVRL4
GENE		NM_030916	PVRL4
GENE		NM_030916	LMX1A
GENE		NM_177398	UCK2
GENE		NM_012474	POU2F1
GENE		NM_002697	RCSD1
GENE		NM_052862	SERPINC1
GENE		NM_000488	ASTN1
GENE		NM_004319	LHX4
GENE		NM_033343	KIAA1614
GENE		NM_020950	CACNA1E
GENE		NM_000721	CACNA1E
GENE		NM_000721	NCF2
GENE		NM_000433	CACNA1S
GENE		NM_000069	CACNA1S
GENE		NM_000069	TMEM9
GENE		NM_016456	PKP1
GENE		NM_000299	PKP1
GENE		NM_000299	PKP1
GENE		NM_000299	PKP1
GENE		NM_000299	NAV1
GENE		NM_020443	NAV1
GENE		NM_020443	LMOD1
GENE		NM_012134	LMOD1
GENE		NM_012134	ARL8A
GENE		NM_138795	PTPRVP
GENE		NR_002930	PTPRVP
GENE		NR_002930	PTPRVP
GENE		NR_002930	LGR6
GENE		NM_001017403	OPTC
GENE		NM_014359	ATP2B4
GENE		NM_001001396	SOX13
GENE		NM_005686	GOLT1A
GENE		NM_198447	PIK3C2B
GENE		NM_002646	LRRN2
GENE		NM_006338	NFASC
GENE		NM_001005388	NFASC
GENE		NM_001005388	TMCC2
GENE		NM_014858	TMCC2
GENE		NM_014858	KLHDC8A
GENE		NM_018203	KLHDC8A
GENE		NM_018203	SLC45A3
GENE		NM_033102	SLC45A3
GENE		NM_033102	IKBKE
GENE		NM_014002	RASSF5
GENE		NM_182663	IL19
GENE		NM_153758	FCAMR
GENE		NM_001122979	C1orf116
GENE		NM_001083924	PLXNA2
GENE		NM_025179	LAMB3
GENE		NM_000228	LAMB3
GENE		NM_000228	SMYD2
GENE		NM_020197	SUSD4
GENE		NM_017982	CAPN8
GENE		NM_001143962	DNAH14
GENE		NM_001373	EPHX1
GENE		NM_001136018	TMEM63A
GENE		NM_014698	PYCR2
GENE		NM_013328	ADCK3
GENE		NM_020247	LOC100130093
GENE		NR_024485	SNAP47
GENE		NM_053052	SNAP47
GENE		NM_053052	PRSS38
GENE		NM_183062	WNT9A
GENE		NM_003395	WNT9A
GENE		NM_003395	WNT3A
GENE		NM_033131	ARF1
GENE		NM_001024226	IBA57
GENE		NM_001010867	IBA57
GENE		NM_001010867	OBSCN
GENE		NM_001098623	OBSCN
GENE		NM_001098623	OBSCN
GENE		NM_001098623	OBSCN
GENE		NM_001098623	OBSCN
GENE		NM_001098623	OBSCN
GENE		NM_001098623	OBSCN
GENE		NM_001098623	OBSCN
GENE		NM_001098623	OBSCN
GENE		NM_001098623	OBSCN
GENE		NM_001098623	DUSP5P
GENE		NR_002834	GALNT2
GENE		NM_004481	GALNT2
GENE		NM_004481	GALNT2
GENE		NM_004481	AGT
GENE		NM_000029	TTC13
GENE		NM_001122835	SIPA1L2
GENE		NM_020808	SLC35F3
GENE		NM_173508	GNG4
GENE		NM_001098721	NID1
GENE		NM_002508	CHRM3
GENE		NM_000740	KIF26B
GENE		NM_018012	KIF26B
GENE		NM_018012	ZNF672
GENE		NM_024836	DIP2C
GENE		NM_014974	DIP2C
GENE		NM_014974	DIP2C
GENE		NM_014974	DIP2C
GENE		NM_014974	DIP2C
GENE		NM_014974	DIP2C
GENE		NM_014974	DIP2C
GENE		NM_014974	DIP2C
GENE		NM_014974	LARP4B
GENE		NM_015155	LARP4B
GENE		NM_015155	WDR37
GENE		NM_014023	ADARB2
GENE		NM_018702	ADARB2
GENE		NM_018702	ADARB2
GENE		NM_018702	ADARB2
GENE		NM_018702	ADARB2
GENE		NM_018702	PFKP
GENE		NM_002627	PFKP
GENE		NM_002627	FAM208B
GENE		NM_017782	FBXO18
GENE		NM_178150	IL15RA
GENE		NM_002189	PFKFB3
GENE		NM_001145443	PFKFB3
GENE		NM_001145443	PFKFB3
GENE		NM_001145443	CCDC3
GENE		NM_031455	MCM10
GENE		NM_018518	RSU1
GENE		NM_012425	VIM
GENE		NM_003380	KIAA1217
GENE		NM_001098500	PARD3
GENE		NM_019619	PARD3
GENE		NM_019619	CCNY
GENE		NM_181698	FZD8
GENE		NM_031866	RET
GENE		NM_020630	RASGEF1A
GENE		NM_145313	RASGEF1A
GENE		NM_145313	RASSF4
GENE		NM_032023	RASSF4
GENE		NM_032023	SYT15
GENE		NM_181519	SYT15
GENE		NM_181519	SYT15
GENE		NM_181519	SYT15
GENE		NM_181519	GPRIN2
GENE		NM_014696	GPRIN2
GENE		NM_014696	PPYR1
GENE		NM_005972	ZNF488
GENE		NM_153034	GDF2
GENE		NM_016204	FRMPD2
GENE		NM_001018071	ARHGAP22
GENE		NM_021226	CHAT
GENE		NM_020984	CHAT
GENE		NM_020984	TSPAN15
GENE		NM_012339	TSPAN15
GENE		NM_012339	PRF1
GENE		NM_001083116	ADAMTS14
GENE		NM_080722	UNC5B
GENE		NM_170744	UNC5B
GENE		NM_170744	UNC5B
GENE		NM_170744	SLC29A3
GENE		NM_018344	SLC29A3
GENE		NM_018344	SLC29A3
GENE		NM_018344	CDH23
GENE		NM_001171930	CDH23
GENE		NM_001171930	CDH23
GENE		NM_001171930	CDH23
GENE		NM_001171930	CDH23
GENE		NM_001171930	CDH23
GENE		NM_022124	CDH23
GENE		NM_022124	CDH23
GENE		NM_022124	CDH23
GENE		NM_022124	CHST3
GENE		NM_004273	SPOCK2
GENE		NM_014767	CAMK2G
GENE		NM_001222	CAMK2G
GENE		NM_001222	CAMK2G
GENE		NM_001222	VCL
GENE		NM_003373	ADK
GENE		NM_006721	DUPD1
GENE		NM_001003892	COMTD1
GENE		NM_144589	KCNMA1
GENE		NM_001014797	KCNMA1
GENE		NM_001014797	KCNMA1
GENE		NM_001014797	DLG5
GENE		NM_004747	DLG5
GENE		NM_004747	DLG5
GENE		NM_004747	ZMIZ1
GENE		NM_020338	ZMIZ1
GENE		NM_020338	ZMIZ1
GENE		NM_020338	ZMIZ1
GENE		NM_020338	ZMIZ1
GENE		NM_020338	ZMIZ1
GENE		NM_020338	ZMIZ1
GENE		NM_020338	ZMIZ1
GENE		NM_020338	ZMIZ1
GENE		NM_020338	ZMIZ1
GENE		NM_020338	ZMIZ1
GENE		NM_020338	ZMIZ1
GENE		NM_020338	ZMIZ1
GENE		NM_020338	PPIF
GENE		NM_005729	LOC650623
GENE		NR_027512	TSPAN14
GENE		NM_001128309	TSPAN14
GENE		NM_001128309	TSPAN14
GENE		NM_001128309	TSPAN14
GENE		NM_001128309	TSPAN14
GENE		NM_001128309	SH2D4B
GENE		NM_207372	GRID1
GENE		NM_017551	GRID1
GENE		NM_017551	LDB3
GENE		NM_001171610	LIPK
GENE		NM_001080518	LOC100188947
GENE		NR_024467	CPEB3
GENE		NM_014912	RBP4
GENE		NM_006744	SORBS1
GENE		NM_001034954	SORBS1
GENE		NM_001034954	SORBS1
GENE		NM_001034954	TLL2
GENE		NM_012465	SLIT1
GENE		NM_003061	RRP12
GENE		NM_001145114	UBTD1
GENE		NM_024954	UBTD1
GENE		NM_024954	MARVELD1
GENE		NM_031484	CRTAC1
GENE		NM_018058	CRTAC1
GENE		NM_018058	PYROXD2
GENE		NM_032709	CNNM1
GENE		NM_020348	CPN1
GENE		NM_001308	PAX2
GENE		NM_000278	LZTS2
GENE		NM_032429	TLX1NB
GENE		NM_001085398	TLX1NB
GENE		NM_001085398	TLX1
GENE		NM_005521	KCNIP2
GENE		NM_014591	PPRC1
GENE		NM_015062	PPRC1
GENE		NM_015062	NFKB2
GENE		NM_001077493	NFKB2
GENE		NM_001077493	TRIM8
GENE		NM_030912	SH3PXD2A
GENE		NM_014631	SH3PXD2A
GENE		NM_014631	SH3PXD2A
GENE		NM_014631	SH3PXD2A
GENE		NM_014631	ITPRIP
GENE		NM_033397	RBM20
GENE		NM_001134363	RBM20
GENE		NM_001134363	HABP2
GENE		NM_004132	VWA2
GENE		NM_198496	VWA2
GENE		NM_198496	VWA2
GENE		NM_198496	AFAP1L2
GENE		NM_001001936	AFAP1L2
GENE		NM_001001936	ABLIM1
GENE		NM_001003407	GRK5
GENE		NM_005308	GRK5
GENE		NM_005308	GRK5
GENE		NM_005308	GRK5
GENE		NM_005308	BAG3
GENE		NM_004281	BAG3
GENE		NM_004281	BAG3
GENE		NM_004281	PPAPDC1A
GENE		NM_001030059	PPAPDC1A
GENE		NM_001030059	TACC2
GENE		NM_206861	TACC2
GENE		NM_206861	TACC2
GENE		NM_206861	TACC2
GENE		NM_206861	CPXM2
GENE		NM_198148	CHST15
GENE		NM_015892	LHPP
GENE		NM_001167880	FAM53B
GENE		NM_014661	FAM53B
GENE		NM_014661	FAM53B
GENE		NM_014661	FAM53B
GENE		NM_014661	FAM53B
GENE		NM_014661	FAM53B
GENE		NM_014661	CTBP2
GENE		NM_001083914	ADAM12
GENE		NM_003474	DOCK1
GENE		NM_001380	DOCK1
GENE		NM_001380	DOCK1
GENE		NM_001380	PTPRE
GENE		NM_006504	MGMT
GENE		NM_002412	TCERG1L
GENE		NM_174937	TCERG1L
GENE		NM_174937	PPP2R2D
GENE		NM_018461	PPP2R2D
GENE		NM_018461	JAKMIP3
GENE		NM_001105521	JAKMIP3
GENE		NM_001105521	JAKMIP3
GENE		NM_001105521	STK32C
GENE		NM_173575	STK32C
GENE		NM_173575	STK32C
GENE		NM_173575	STK32C
GENE		NM_173575	PWWP2B
GENE		NM_001098637	PWWP2B
GENE		NM_001098637	INPP5A
GENE		NM_005539	INPP5A
GENE		NM_005539	INPP5A
GENE		NM_005539	INPP5A
GENE		NM_005539	INPP5A
GENE		NM_005539	INPP5A
GENE		NM_005539	INPP5A
GENE		NM_005539	INPP5A
GENE		NM_005539	GPR123
GENE		NM_001083909	GPR123
GENE		NM_001083909	KNDC1
GENE		NM_152643	KNDC1
GENE		NM_152643	ADAM8
GENE		NM_001109	TUBGCP2
GENE		NM_006659	TUBGCP2
GENE		NM_006659	TUBGCP2
GENE		NM_006659	CALY
GENE		NM_015722	LOC619207
GENE		NR_002934	LOC619207
GENE		NR_002934	B4GALNT4
GENE		NM_178537	PKP3
GENE		NM_007183	PKP3
GENE		NM_007183	PKP3
GENE		NM_007183	SIGIRR
GENE		NM_001135053	PTDSS2
GENE		NM_030783	PTDSS2
GENE		NM_030783	PTDSS2
GENE		NM_030783	PTDSS2
GENE		NM_030783	PTDSS2
GENE		NM_030783	RNH1
GENE		NM_002939	RNH1
GENE		NM_002939	PHRF1
GENE		NM_020901	CDHR5
GENE		NM_001171968	DEAF1
GENE		NM_021008	DEAF1
GENE		NM_021008	DEAF1
GENE		NM_021008	EPS8L2
GENE		NM_022772	EPS8L2
GENE		NM_022772	TALDO1
GENE		NM_006755	PDDC1
GENE		NM_182612	#N/A
GENE		NM_018494	EFCAB4A
GENE		NM_173584	TSPAN4
GENE		NM_001025238	CHID1
GENE		NM_001142674	CHID1
GENE		NM_001142674	CHID1
GENE		NM_001142674	AP2A2
GENE		NM_012305	AP2A2
GENE		NM_012305	MUC6
GENE		NM_005961	MUC6
GENE		NM_005961	MUC2
GENE		NM_002457	MUC5B
GENE		NM_002458	MUC5B
GENE		NM_002458	MUC5B
GENE		NM_002458	MUC5B
GENE		NM_002458	TOLLIP
GENE		NM_019009	TOLLIP
GENE		NM_019009	MOB2
GENE		NM_001172223	MOB2
GENE		NM_001172223	MOB2
GENE		NM_001172223	MOB2
GENE		NM_053005	MOB2
GENE		NM_053005	MOB2
GENE		NM_053005	MOB2
GENE		NM_053005	MOB2
GENE		NM_053005	MOB2
GENE		NM_053005	MOB2
GENE		NM_053005	MOB2
GENE		NM_053005	MOB2
GENE		NM_053005	LSP1
GENE		NM_002339	LSP1
GENE		NM_002339	INS-IGF2
GENE		NR_003512	TH
GENE		NM_000360	TSPAN32
GENE		NM_139022	CD81
GENE		NM_004356	CD81
GENE		NM_004356	TRPM5
GENE		NM_014555	KCNQ1
GENE		NM_000218	KCNQ1
GENE		NM_000218	KCNQ1
GENE		NM_000218	KCNQ1
GENE		NM_000218	KCNQ1
GENE		NM_000218	SLC22A18
GENE		NM_183233	SLC22A18
GENE		NM_183233	NAP1L4
GENE		NM_005969	CARS
GENE		NM_001014437	CARS
GENE		NM_001014437	OSBPL5
GENE		NM_001144063	OSBPL5
GENE		NM_001144063	OSBPL5
GENE		NM_001144063	OSBPL5
GENE		NM_001144063	OSBPL5
GENE		NM_001144063	PGAP2
GENE		NR_027014	DNHD1
GENE		NM_144666	DCHS1
GENE		NM_003737	TRIM66
GENE		NM_014818	ST5
GENE		NM_005418	SCUBE2
GENE		NM_001170690	DENND5A
GENE		NM_015213	DKK3
GENE		NM_001018057	DKK3
GENE		NM_001018057	MICALCL
GENE		NM_032867	TEAD1
GENE		NM_021961	ARNTL
GENE		NM_001030272	PLEKHA7
GENE		NM_175058	PLEKHA7
GENE		NM_175058	PLEKHA7
GENE		NM_175058	KCNJ11
GENE		NM_000525	ABCC8
GENE		NM_000352	SERGEF
GENE		NM_012139	TMEM86A
GENE		NM_153347	PTPN5
GENE		NM_001039970	NAV2
GENE		NM_001111018	NAV2
GENE		NM_001111018	BDNF
GENE		NM_001143805	C11orf41
GENE		NM_012194	ABTB2
GENE		NM_145804	ABTB2
GENE		NM_145804	ALX4
GENE		NM_021926	GYLTL1B
GENE		NM_152312	PHF21A
GENE		NM_001101802	DGKZ
GENE		NM_201532	CHRM4
GENE		NM_000741	AMBRA1
GENE		NM_017749	ARHGAP1
GENE		NM_004308	ARHGAP1
GENE		NM_004308	F2
GENE		NM_000506	LRP4
GENE		NM_002334	PACSIN3
GENE		NM_016223	ACP2
GENE		NM_001610	NR1H3
GENE		NM_001130102	PSMC3
GENE		NM_002804	RTN4RL2
GENE		NM_178570	OR9Q1
GENE		NM_001005212	PRPF19
GENE		NM_014502	LRRC10B
GENE		NM_001145077	SYT7
GENE		NM_004200	RPLP0P2
GENE		NR_002775	RPLP0P2
GENE		NR_002775	DAGLA
GENE		NM_006133	DAGLA
GENE		NM_006133	DAGLA
GENE		NM_006133	DAGLA
GENE		NM_006133	C11orf9
GENE		NM_001127392	FADS2
GENE		NM_004265	RAB3IL1
GENE		NM_013401	INCENP
GENE		NM_001040694	AHNAK
GENE		NM_024060	AHNAK
GENE		NM_024060	AHNAK
GENE		NM_024060	C11orf48
GENE		NM_024099	C11orf48
GENE		NM_024099	ZBTB3
GENE		NM_024784	#N/A
GENE		NM_001012661	SLC22A8
GENE		NM_004254	MARK2
GENE		NM_001039469	MARK2
GENE		NM_001039469	OTUB1
GENE		NM_017670	MACROD1
GENE		NM_014067	MACROD1
GENE		NM_014067	MACROD1
GENE		NM_014067	MACROD1
GENE		NM_014067	MACROD1
GENE		NM_014067	DNAJC4
GENE		NM_005528	PLCB3
GENE		NM_000932	PLCB3
GENE		NM_000932	PLCB3
GENE		NM_000932	PLCB3
GENE		NM_000932	C11orf20
GENE		NM_001039496	CCDC88B
GENE		NM_032251	NRXN2
GENE		NM_015080	NRXN2
GENE		NM_015080	NRXN2
GENE		NM_015080	NRXN2
GENE		NM_015080	NRXN2
GENE		NM_015080	CDC42BPG
GENE		NM_017525	CDC42BPG
GENE		NM_017525	CDC42BPG
GENE		NM_017525	EHD1
GENE		NM_006795	EHD1
GENE		NM_006795	PPP2R5B
GENE		NM_006244	SAC3D1
GENE		NM_013299	CAPN1
GENE		NM_005186	CAPN1
GENE		NM_005186	CAPN1
GENE		NM_005186	CDC42EP2
GENE		NM_006779	SLC25A45
GENE		NM_001077241	SLC25A45
GENE		NM_001077241	LTBP3
GENE		NM_001130144	LTBP3
GENE		NM_001130144	LTBP3
GENE		NM_001130144	EHBP1L1
GENE		NM_001099409	EHBP1L1
GENE		NM_001099409	EHBP1L1
GENE		NM_001099409	KCNK7
GENE		NM_005714	MAP3K11
GENE		NM_002419	PCNXL3
GENE		NM_032223	SIPA1
GENE		NM_006747	OVOL1
GENE		NM_004561	OVOL1
GENE		NM_004561	OVOL1
GENE		NM_004561	SNX32
GENE		NM_152760	MUS81
GENE		NM_025128	CTSW
GENE		NM_001335	PACS1
GENE		NM_018026	PACS1
GENE		NM_018026	KLC2
GENE		NM_001134775	KLC2
GENE		NM_001134775	RAB1B
GENE		NM_030981	CNIH2
GENE		NM_182553	NPAS4
GENE		NM_178864	PELI3
GENE		NM_001098510	DPP3
GENE		NM_005700	DPP3
GENE		NM_005700	DPP3
GENE		NM_005700	ACTN3
GENE		NM_001104	CTSF
GENE		NM_003793	RBM14
GENE		NM_006328	SPTBN2
GENE		NM_006946	SPTBN2
GENE		NM_006946	SPTBN2
GENE		NM_006946	PC
GENE		NM_000920	PC
GENE		NM_000920	PC
GENE		NM_000920	PC
GENE		NM_000920	PC
GENE		NM_000920	SYT12
GENE		NM_177963	ANKRD13D
GENE		NM_207354	ANKRD13D
GENE		NM_207354	ANKRD13D
GENE		NM_207354	SSH3
GENE		NM_017857	SSH3
GENE		NM_017857	LOC100130987
GENE		NR_024469	LOC100130987
GENE		NR_024469	LOC100130987
GENE		NR_024469	RAD9A
GENE		NM_004584	CARNS1
GENE		NM_001166222	PITPNM1
GENE		NM_001130848	PITPNM1
GENE		NM_001130848	NDUFV1
GENE		NM_001166102	ALDH3B1
GENE		NM_001161473	ALDH3B1
GENE		NM_001161473	TCIRG1
GENE		NM_006019	LRP5
GENE		NM_002335	LRP5
GENE		NM_002335	LRP5
GENE		NM_002335	LRP5
GENE		NM_002335	LRP5
GENE		NM_002335	CPT1A
GENE		NM_001031847	CPT1A
GENE		NM_001031847	CPT1A
GENE		NM_001031847	CPT1A
GENE		NM_001031847	MYEOV
GENE		NM_138768	ANO1
GENE		NM_018043	ANO1
GENE		NM_018043	ANO1
GENE		NM_018043	ANO1
GENE		NM_018043	ANO1
GENE		NM_018043	PPFIA1
GENE		NM_003626	CTTN
GENE		NM_005231	SHANK2
GENE		NM_012309	SHANK2
GENE		NM_012309	SHANK2
GENE		NM_012309	SHANK2
GENE		NM_012309	SHANK2
GENE		NM_012309	SHANK2
GENE		NM_012309	SHANK2
GENE		NM_012309	NADSYN1
GENE		NM_018161	IL18BP
GENE		NM_001039659	LRTOMT
GENE		NM_001145308	CLPB
GENE		NM_030813	CLPB
GENE		NM_030813	PDE2A
GENE		NM_001143839	STARD10
GENE		NM_006645	STARD10
GENE		NM_006645	STARD10
GENE		NM_006645	ATG16L2
GENE		NM_033388	ATG16L2
GENE		NM_033388	FCHSD2
GENE		NM_014824	P2RY6
GENE		NM_176796	P2RY6
GENE		NM_176796	P2RY6
GENE		NM_176796	P2RY6
GENE		NM_176796	ARHGEF17
GENE		NM_014786	ARHGEF17
GENE		NM_014786	RELT
GENE		NM_152222	PLEKHB1
GENE		NM_001130033	SLCO2B1
GENE		NM_001145212	ARRB1
GENE		NM_004041	GDPD5
GENE		NM_030792	SERPINH1
GENE		NM_001235	SERPINH1
GENE		NM_001235	SERPINH1
GENE		NM_001235	DGAT2
GENE		NM_032564	WNT11
GENE		NM_004626	GUCY2E
GENE		NR_024042	B3GNT6
GENE		NM_138706	CAPN5
GENE		NM_004055	MYO7A
GENE		NM_000260	MYO7A
GENE		NM_000260	ODZ4
GENE		NM_001098816	ODZ4
GENE		NM_001098816	DLG2
GENE		NM_001142699	FAT3
GENE		NM_001008781	ENDOD1
GENE		NM_015036	C11orf53
GENE		NM_198498	SIK2
GENE		NM_015191	DRD2
GENE		NM_000795	SIDT2
GENE		NM_001040455	DSCAML1
GENE		NM_020693	DSCAML1
GENE		NM_020693	DSCAML1
GENE		NM_020693	DSCAML1
GENE		NM_020693	FXYD6
GENE		NM_001164831	TMPRSS13
GENE		NM_001077263	TMEM25
GENE		NM_001144034	PHLDB1
GENE		NM_015157	HYOU1
GENE		NM_001130991	ABCG4
GENE		NM_022169	ABCG4
GENE		NM_022169	NLRX1
GENE		NM_024618	MCAM
GENE		NM_006500	RNF26
GENE		NM_032015	PVRL1
GENE		NM_203285	PVRL1
GENE		NM_203285	PVRL1
GENE		NM_203285	PVRL1
GENE		NM_203285	PVRL1
GENE		NM_203285	PVRL1
GENE		NM_203285	SORL1
GENE		NM_003105	GRAMD1B
GENE		NM_020716	SLC37A2
GENE		NM_001145290	SLC37A2
GENE		NM_001145290	PKNOX2
GENE		NM_022062	ST3GAL4
GENE		NM_006278	KIRREL3
GENE		NM_032531	KIRREL3
GENE		NM_032531	TMEM45B
GENE		NM_138788	NFRKB
GENE		NM_001143835	APLP2
GENE		NM_001142276	ADAMTS15
GENE		NM_139055	NTM
GENE		NM_001048209	NTM
GENE		NM_001048209	OPCML
GENE		NM_001012393	IGSF9B
GENE		NM_014987	IGSF9B
GENE		NM_014987	JAM3
GENE		NM_032801	NCAPD3
GENE		NM_015261	VPS26B
GENE		NM_052875	ACAD8
GENE		NM_014384	GLB1L2
GENE		NM_138342	IQSEC3
GENE		NM_001170738	IQSEC3
GENE		NM_001170738	SLC6A12
GENE		NM_001122847	SLC6A13
GENE		NM_016615	B4GALNT3
GENE		NM_173593	NINJ2
GENE		NM_016533	NINJ2
GENE		NM_016533	ERC1
GENE		NM_178039	FBXL14
GENE		NM_152441	CACNA2D4
GENE		NM_172364	CACNA2D4
GENE		NM_172364	CACNA2D4
GENE		NM_172364	CACNA2D4
GENE		NM_172364	CACNA2D4
GENE		NM_172364	CACNA2D4
GENE		NM_172364	CACNA2D4
GENE		NM_172364	CACNA1C
GENE		NM_000719	CACNA1C
GENE		NM_000719	CACNA1C
GENE		NM_000719	CACNA1C
GENE		NM_000719	CACNA1C
GENE		NM_000719	CACNA1C
GENE		NM_000719	CACNA1C
GENE		NM_000719	ITFG2
GENE		NM_018463	TULP3
GENE		NM_001160408	TSPAN9
GENE		NM_001168320	TSPAN9
GENE		NM_001168320	TSPAN9
GENE		NM_001168320	TSPAN9
GENE		NM_001168320	TSPAN9
GENE		NM_001168320	PRMT8
GENE		NM_019854	CCND2
GENE		NM_001759	KCNA1
GENE		NM_000217	NTF3
GENE		NM_001102654	ANO2
GENE		NM_020373	VWF
GENE		NM_000552	VWF
GENE		NM_000552	VWF
GENE		NM_000552	VWF
GENE		NM_000552	CD9
GENE		NM_001769	CD9
GENE		NM_001769	CD9
GENE		NM_001769	PLEKHG6
GENE		NM_018173	TNFRSF1A
GENE		NM_001065	SCNN1A
GENE		NM_001038	TAPBPL
GENE		NM_018009	VAMP1
GENE		NM_014231	GAPDH
GENE		NM_002046	GAPDH
GENE		NM_002046	IFFO1
GENE		NM_001039670	IFFO1
GENE		NM_001039670	CHD4
GENE		NM_001273	LPAR5
GENE		NM_001142961	MLF2
GENE		NM_005439	PTMS
GENE		NM_002824	GPR162
GENE		NM_014449	GPR162
GENE		NM_014449	USP5
GENE		NM_001098536	LRRC23
GENE		NM_001135217	ATN1
GENE		NM_001007026	ATN1
GENE		NM_001007026	ATN1
GENE		NM_001007026	PTPN6
GENE		NM_080548	C1RL
GENE		NM_016546	CLSTN3
GENE		NM_014718	CLSTN3
GENE		NM_014718	FOXJ2
GENE		NM_018416	LOC642846
GENE		NR_024374	APOLD1
GENE		NM_001130415	GRIN2B
GENE		NM_000834	DERA
GENE		NM_015954	SSPN
GENE		NM_001135823	TSPAN11
GENE		NM_001080509	#N/A
GENE		NM_015899	RAPGEF3
GENE		NM_001098531	VDR
GENE		NM_000376	MLL2
GENE		NM_003482	KCNH3
GENE		NM_012284	ACVRL1
[truncated: 3,198 more rows]

## Sheet:  p63&p53mut Tus
Position	Refseq	Symbol
PROM	NM_000107	DDB2
PROM	NM_000178	GSS
PROM	NM_000213	ITGB4
PROM	NM_000359	TGM1
GENE	NM_000376	VDR
GENE	NM_000445	PLEC
GENE	NM_000445	PLEC
GENE	NM_000445	PLEC
GENE	NM_000552	VWF
PROM	NM_000606	C8G
GENE	NM_000635	RFX2
GENE	NM_000676	ADORA2B
GENE	NM_000718	CACNA1B
GENE	NM_000757	CSF1
GENE	NM_000964	RARA
GENE	NM_000964	RARA
GENE	NM_000966	RARG
PROM	NM_001001342	BLOC1S2
PROM	NM_001002810	PDE4DIP
PROM	NM_001002812	PDE4DIP
GENE	NM_001002812	PDE4DIP
GENE	NM_001003800	BICD2
GENE	NM_001003800	BICD2
PROM	NM_001003802	SMARCD3
GENE	NM_001003891	MED15
PROM	NM_001004354	NRARP
GENE	NM_001004416	UMODL1
GENE	NM_001005336	DNM1
GENE	NM_001008485	SLC41A3
GENE	NM_001009608	C20orf94
PROM	NM_001010858	RNF187
GENE	NM_001012661	#N/A
PROM	NM_001012994	SNX30
PROM	NM_001013653	LRRC26
GENE	NM_001013836	MAD1L1
GENE	NM_001013836	MAD1L1
GENE	NM_001013836	MAD1L1
GENE	NM_001013837	MAD1L1
GENE	NM_001013837	MAD1L1
GENE	NM_001013837	MAD1L1
GENE	NM_001014436	DBNL
PROM	NM_001018057	DKK3
GENE	NM_001033113	ENTPD8
GENE	NM_001033551	TOM1L2
GENE	NM_001035254	FAM102A
GENE	NM_001035254	FAM102A
GENE	NM_001035534	FAM129B
GENE	NM_001037165	FOXK1
PROM	NM_001038	SCNN1A
PROM	NM_001039481	ETNK1
PROM	NM_001040427	HAGH
GENE	NM_001042368	RALGDS
GENE	NM_001042368	RALGDS
GENE	NM_001042368	RALGDS
GENE	NM_001042681	RERE
GENE	NM_001077261	NCOR2
GENE	NM_001079518	MED24
GENE	NM_001079518	MED24
GENE	NM_001080414	CCDC88C
GENE	NM_001080421	UNC13A
PROM	NM_001080424	KDM6B
GENE	NM_001080453	INTS1
GENE	NM_001080464	ASPG
PROM	NM_001080472	FITM2
PROM	NM_001080521	RASSF10
GENE	NM_001083536	FGD3
PROM	NM_001083617	RB1CC1
GENE	NM_001083885	DFNB31
PROM	NM_001085437	C2orf54
GENE	NM_001085454	GIT1
GENE	NM_001092	ABR
GENE	NM_001098482	CRTC1
GENE	NM_001098482	CRTC1
PROM	NM_001100159	C7orf57
PROM	NM_001100878	C8orf73
GENE	NM_001101417	ISPD
GENE	NM_001101672	ZNF219
PROM	NM_001113378	FANCI
PROM	NM_001122890	GGT6
PROM	NM_001123391	TBC1D3
GENE	NM_001126240	TP73
GENE	NM_001126240	TP73
GENE	NM_001126241	TP73
GENE	NM_001126241	TP73
GENE	NM_001126242	TP73
GENE	NM_001126242	TP73
GENE	NM_001127190	CSK
GENE	NM_001127190	CSK
GENE	NM_001127244	LRRC8A
GENE	NM_001127244	LRRC8A
GENE	NM_001127245	LRRC8A
GENE	NM_001127245	LRRC8A
GENE	NM_001128228	TPRN
GENE	NM_001128309	TSPAN14
GENE	NM_001128628	PAK6
GENE	NM_001130	AES
GENE	NM_001130144	LTBP3
GENE	NM_001130144	LTBP3
GENE	NM_001130976	DYSF
GENE	NM_001134395	C7orf50
GENE	NM_001134395	C7orf50
GENE	NM_001134395	C7orf50
GENE	NM_001134396	C7orf50
GENE	NM_001134396	C7orf50
GENE	NM_001134396	C7orf50
GENE	NM_001134398	VAV2
GENE	NM_001134398	VAV2
GENE	NM_001135774	SYN3
GENE	NM_001135823	SSPN
GENE	NM_001135914	KCP
GENE	NM_001144026	NDOR1
PROM	NM_001145025	EDEM2
GENE	NM_001145044	SLCO3A1
GENE	NM_001145290	SLC37A2
GENE	NM_001145443	PFKFB3
GENE	NM_001145527	EHMT1
PROM	NM_001145770	GPR56
PROM	NM_001145770	GPR56
PROM	NM_001146310	C1orf86
PROM	NM_001161473	ALDH3B1
GENE	NM_001161841	SULF2
GENE	NM_001163673	WDR81
GENE	NM_001164266	LTBP3
GENE	NM_001164266	LTBP3
PROM	NM_001166237	GSDMD
GENE	NM_001166355	LFNG
PROM	NM_001170938	ISYNA1
GENE	NM_001171946	SUN1
GENE	NM_001172643	TK2
PROM	NM_001172671	ZNF430
GENE	NM_001173988	C9orf86
GENE	NM_001220	CAMK2B
GENE	NM_001408	CELSR2
GENE	NM_001409	MEGF6
GENE	NM_001606	ABCA2
PROM	NM_001610	ACP2
GENE	NM_001794	CDH4
GENE	NM_001794	CDH4
PROM	NM_001912	CTSL1
GENE	NM_002018	FLII
GENE	NM_002220	ITPKA
GENE	NM_002226	JAG2
GENE	NM_002335	LRP5
PROM	NM_002342	LTBR
GENE	NM_002473	MYH9
GENE	NM_002531	NTSR1
GENE	NM_002570	PCSK6
GENE	NM_002592	PCNA
PROM	NM_002607	PDGFA
GENE	NM_002607	PDGFA
GENE	NM_002654	PKM2
GENE	NM_002675	PML
GENE	NM_002840	PTPRF
GENE	NM_002855	PVRL1
GENE	NM_002855	PVRL1
GENE	NM_002883	RANGAP1
PROM	NM_002886	RAP2B
PROM	NM_002957	RXRA
GENE	NM_002957	RXRA
GENE	NM_002957	RXRA
GENE	NM_002957	RXRA
GENE	NM_002957	RXRA
GENE	NM_002957	RXRA
GENE	NM_002957	RXRA
GENE	NM_002957	RXRA
PROM	NM_003014	SFRP4
PROM	NM_003172	SURF1
GENE	NM_003214	TEAD3
GENE	NM_003288	TPD52L2
GENE	NM_003371	VAV2
GENE	NM_003371	VAV2
GENE	NM_003389	CORO2A
PROM	NM_003478	CUL5
GENE	NM_003550	MAD1L1
GENE	NM_003550	MAD1L1
GENE	NM_003550	MAD1L1
PROM	NM_003673	TCAP
PROM	NM_003695	LY6D
GENE	NM_003737	DCHS1
GENE	NM_003833	MATN4
PROM	NM_003908	EIF2S2
GENE	NM_003978	PSTPIP1
GENE	NM_003978	PSTPIP1
GENE	NM_003992	CLK3
PROM	NM_004073	PLK3
GENE	NM_004138	KRT33A
GENE	NM_004140	LLGL1
GENE	NM_004281	BAG3
PROM	NM_004292	RIN1
GENE	NM_004295	TRAF4
GENE	NM_004308	ARHGAP1
GENE	NM_004383	CSK
GENE	NM_004383	CSK
GENE	NM_004443	EPHB3
PROM	NM_004447	EPS8
GENE	NM_004481	GALNT2
GENE	NM_004560	ROR2
GENE	NM_004689	MTA1
GENE	NM_004747	DLG5
GENE	NM_004747	DLG5
GENE	NM_004807	HS6ST1
PROM	NM_004878	PTGES
PROM	NM_005186	CAPN1
GENE	NM_005228	EGFR
GENE	NM_005228	EGFR
GENE	NM_005281	GPR3
GENE	NM_005310	GRB7
GENE	NM_005312	RAPGEF1
GENE	NM_005417	SRC
GENE	NM_005417	SRC
GENE	NM_005427	TP73
GENE	NM_005427	TP73
PROM	NM_005507	CFL1
GENE	NM_005539	INPP5A
GENE	NM_005539	INPP5A
PROM	NM_005557	KRT16
GENE	NM_005560	LAMA5
GENE	NM_005560	LAMA5
GENE	NM_005576	LOXL1
PROM	NM_005682	GPR56
PROM	NM_005682	GPR56
PROM	NM_005706	TSSC4
GENE	NM_005714	KCNK7
PROM	NM_005819	STX6
GENE	NM_005883	APC2
PROM	NM_005937	MLLT6
GENE	NM_005961	MUC6
GENE	NM_005975	PTK6
GENE	NM_005993	TBCD
GENE	NM_006037	HDAC4
GENE	NM_006088	TUBB4B
GENE	NM_006148	LASP1
PROM	NM_006242	PPP1R3D
GENE	NM_006453	TBL3
GENE	NM_006455	LEPREL4
GENE	NM_006690	MMP24
GENE	NM_006896	HOXA7
PROM	NM_006942	SOX15
PROM	NM_006943	SOX12
GENE	NM_006946	SPTBN2
GENE	NM_006987	RPH3AL
GENE	NM_007002	ADRM1
GENE	NM_007002	ADRM1
GENE	NM_007002	ADRM1
GENE	NM_007026	DUSP14
PROM	NM_007111	TFDP1
GENE	NM_007111	TFDP1
GENE	NM_012139	SERGEF
GENE	NM_012285	KCNH4
PROM	NM_012396	PHLDA3
GENE	NM_013432	TONSL
GENE	NM_014010	ASTN2
GENE	NM_014067	MACROD1
GENE	NM_014246	CELSR1
GENE	NM_014329	EDC4
PROM	NM_014550	CARD10
GENE	NM_014575	SCHIP1
GENE	NM_014601	EHD2
GENE	NM_014604	TAX1BP3
PROM	NM_014644	PDE4DIP
GENE	NM_014644	PDE4DIP
GENE	NM_014815	MED24
GENE	NM_014815	MED24
PROM	NM_014866	SEC16A
GENE	NM_014902	DLGAP4
PROM	NM_014908	DOLK
GENE	NM_014943	ZHX2
GENE	NM_014957	DENND3
GENE	NM_014957	DENND3
GENE	NM_015124	GRAMD4
GENE	NM_015124	GRAMD4
PROM	NM_015169	RRS1
GENE	NM_015175	NBEAL2
GENE	NM_015194	MYO1D
GENE	NM_015250	BICD2
GENE	NM_015250	BICD2
GENE	NM_015321	CRTC1
GENE	NM_015321	CRTC1
PROM	NM_015391	ANAPC13
GENE	NM_015488	PNKD
PROM	NM_015531	C2CD3
PROM	NM_015679	TRUB2
PROM	NM_015878	AZIN1
GENE	NM_015946	PELO
PROM	NM_016062	FAM96B
GENE	NM_016219	MAN1B1
GENE	NM_016219	MAN1B1
GENE	NM_016335	PRODH
PROM	NM_016339	RAPGEFL1
PROM	NM_016373	WWOX
PROM	NM_016399	TRIAP1
PROM	NM_016404	TRMT112
GENE	NM_016434	RTEL1
GENE	NM_016592	GNAS
GENE	NM_016642	SPTBN5
GENE	NM_017495	RBM38
PROM	NM_017525	CDC42BPG
GENE	NM_017525	CDC42BPG
PROM	NM_017553	INO80
PROM	NM_017617	NOTCH1
GENE	NM_017617	NOTCH1
PROM	NM_017671	FERMT1
PROM	NM_017758	ALKBH5
PROM	NM_017781	CYP2W1
GENE	NM_017820	EXD3
GENE	NM_018043	ANO1
PROM	NM_018244	UQCC
PROM	NM_018306	TMEM40
GENE	NM_018344	SLC29A3
PROM	NM_018347	C20orf29
PROM	NM_018359	UFSP2
GENE	NM_018452	TMEM242
GENE	NM_018452	TMEM242
PROM	NM_018689	KIAA1199
GENE	NM_018728	MYO5C
PROM	NM_018998	FBXW5
GENE	NM_018998	FBXW5
GENE	NM_018998	FBXW5
GENE	NM_019074	DLL4
GENE	NM_019594	LRRC8A
GENE	NM_019594	LRRC8A
GENE	NM_019624	ABCB9
GENE	NM_020145	SH3GLB2
PROM	NM_020184	CNNM4
GENE	NM_020210	SEMA4B
GENE	NM_020693	DSCAML1
GENE	NM_020713	ZNF512B
GENE	NM_020857	VPS18
PROM	NM_020876	#N/A
GENE	NM_020921	NIN
GENE	NM_020947	KIAA1609
GENE	NM_021070	LTBP3
GENE	NM_021070	LTBP3
GENE	NM_021977	SLC22A3
GENE	NM_022463	NXN
GENE	NM_022755	IPPK
PROM	NM_022779	DDX31
PROM	NM_022783	DEPTOR
PROM	NM_022834	VWA1
PROM	NM_023932	DLK2
GENE	NM_024060	AHNAK
PROM	NM_024299	PPDPF
GENE	NM_024306	FA2H
PROM	NM_024537	CARS2
GENE	NM_024618	NLRX1
PROM	NM_024627	C22orf29
GENE	NM_024642	GALNT12
PROM	NM_024756	MMRN2
GENE	NM_024939	ESRP2
GENE	NM_024939	ESRP2
PROM	NM_024960	PANK2
GENE	NM_030636	EEPD1
GENE	NM_030916	PVRL4
PROM	NM_030940	ISCA1
PROM	NM_031212	SLC25A28
GENE	NM_031231	NECAB3
GENE	NM_031449	ZMIZ2
GENE	NM_031449	ZMIZ2
PROM	NM_031484	MARVELD1
PROM	NM_031957	KRTAP1-5
GENE	NM_032343	CHCHD6
GENE	NM_032350	C7orf50
GENE	NM_032350	C7orf50
GENE	NM_032350	C7orf50
PROM	NM_032352	BRMS1L
GENE	NM_032420	PCDH1
GENE	NM_032510	PARD6G
GENE	NM_032552	DAB2IP
GENE	NM_032823	C9orf3
GENE	NM_032865	TNS4
GENE	NM_032888	COL27A1
GENE	NM_032892	FRMD5
PROM	NM_033023	PDGFA
GENE	NM_033023	PDGFA
GENE	NM_033220	TRIM14
PROM	NM_033388	ATG16L2
GENE	NM_033510	DISP2
PROM	NM_033542	SYS1
GENE	NM_052898	XKR4
GENE	NM_052929	FHAD1
PROM	NM_053004	GNB1L
GENE	NM_053004	GNB1L
GENE	NM_053005	MOB2
GENE	NM_053005	MOB2
GENE	NM_053025	MYLK
GENE	NM_078471	MYO18A
PROM	NM_080388	S100A16
GENE	NM_133373	PLCD3
GENE	NM_138420	AHNAK2
PROM	NM_138425	C12orf57
PROM	NM_138567	SYT8
PROM	NM_138792	LEO1
GENE	NM_145109	MAP2K3
PROM	NM_145652	WFDC5
GENE	NM_152219	GJD3
GENE	NM_152219	GJD3
PROM	NM_152230	IPMK
PROM	NM_152285	ARRDC1
PROM	NM_152441	FBXL14
PROM	NM_152864	NKAIN4
PROM	NM_153018	ZFP3
GENE	NM_153690	FAM43A
GENE	NM_172364	CACNA2D4
PROM	NM_173664	ARL10
PROM	NM_174929	ZMIZ2
GENE	NM_174929	ZMIZ2
GENE	NM_175058	PLEKHA7
GENE	NM_175058	PLEKHA7
GENE	NM_175573	ADRM1
GENE	NM_175573	ADRM1
GENE	NM_175573	ADRM1
PROM	NM_177963	SYT12
GENE	NM_178452	DNAAF1
GENE	NM_178496	MB21D2
GENE	NM_178526	SLC25A42
GENE	NM_178564	NRBP2
GENE	NM_181519	SYT15
GENE	NM_181701	QSOX2
GENE	NM_182663	RASSF5
GENE	NM_198217	ING1
GENE	NM_198291	SRC
GENE	NM_198291	SRC
PROM	NM_198723	TCEA2
PROM	NM_199001	C9orf169
PROM	NM_199181	KIAA0889
GENE	NM_199203	TMEM189-UBE2V1
GENE	NM_201282	EGFR
GENE	NM_201282	EGFR
GENE	NM_201283	EGFR
GENE	NM_201283	EGFR
GENE	NM_201284	EGFR
GENE	NM_201284	EGFR
GENE	NM_201378	PLEC
GENE	NM_201378	PLEC
GENE	NM_201378	PLEC
GENE	NM_201379	PLEC
GENE	NM_201379	PLEC
GENE	NM_201379	PLEC
GENE	NM_201380	PLEC
GENE	NM_201380	PLEC
GENE	NM_201380	PLEC
GENE	NM_201381	PLEC
GENE	NM_201381	PLEC
GENE	NM_201382	PLEC
GENE	NM_201382	PLEC
GENE	NM_201383	PLEC
GENE	NM_201383	PLEC
GENE	NM_201384	PLEC
GENE	NM_201384	PLEC
GENE	NM_201433	GAS7
GENE	NM_203285	PVRL1
GENE	NM_203285	PVRL1
GENE	NM_203286	PVRL1
GENE	NM_203286	PVRL1
GENE	NM_203305	FAM102A
GENE	NM_206918	DEGS2
GENE	NM_207372	SH2D4B
PROM	NM_207377	TOMM20L
GENE	NM_213600	PLA2G4F
PROM	NR_000034	#N/A
GENE	NR_003367	PVT1
GENE	NR_015411	LOC254559
PROM	NR_024077	WASH2P
GENE	NR_024374	LOC642846
PROM	NR_024377	FER1L4
GENE	NR_024399	MGC23284
PROM	NR_024595	DNM1P35
PROM	NR_026580	TFDP1
GENE	NR_026580	TFDP1
GENE	NR_026913	LOC100133669
PROM	NR_026956	LOC284440
PROM	NR_028272	NEAT1
0
